# Supplementary material for: Dissection of a grain yield QTL from wild emmer wheat reveals sub-intervals associated with culm length and kernel number
Source: Front Genet. 2022 Oct 19;13:955295. doi: 10.3389/fgene.2022.955295 (PMC9629866; doi:10.3389/fgene.2022.955295)
Supplement: Supplementary file 11 [file Table7.xlsx]

## Sheet: Table_S9
Chromosome	start	end	strand	gene_id	transcript_id	confidence_class	Annotation
chr2B	52912	67536	+	TRIDC2BG000010	TRIDC2BG000010.1	HC_G	terpenoid	synthase	13
chr2B	92604	92956	+	TRIDC2BG000050	TRIDC2BG000050.1	HC_G	HXXXD-type	acyl-transferase	family	protein
chr2B	661063	662842	+	TRIDC2BG000100	TRIDC2BG000100.1	LC_u	undescribed	protein
chr2B	960617	968683	+	TRIDC2BG000120	TRIDC2BG000120.1	HC_G	Polycomb	group	protein	EMBRYONIC
chr2B	968923	972718	+	TRIDC2BG000130	TRIDC2BG000130.1	HC_G	Polycomb	group	protein	EMBRYONIC
chr2B	979097	979522	+	TRIDC2BG000140	TRIDC2BG000140.1	LC_TE?	C2H2-like	zinc	finger	protein
chr2B	1342476	1342976	+	TRIDC2BG000150	TRIDC2BG000150.1	HC_G	Disease	resistance	protein	RPM1
chr2B	1343057	1346638	+	TRIDC2BG000160	TRIDC2BG000160.1	HC_G	Disease	resistance	protein
chr2B	1433205	1433716	+	TRIDC2BG000200	TRIDC2BG000200.1	LC_u	undescribed	protein
chr2B	1435394	1436521	+	TRIDC2BG000210	TRIDC2BG000210.1	HC_G	rRNA	N-glycosidase
chr2B	1511786	1512619	+	TRIDC2BG000230	TRIDC2BG000230.1	LC_u	undescribed	protein
chr2B	1533232	1536542	+	TRIDC2BG000250	TRIDC2BG000250.1	HC_G	receptor	kinase	3
chr2B	1542043	1547098	+	TRIDC2BG000260	TRIDC2BG000260.1	HC_G	Disease	resistance	protein	RPM1
chr2B	1577882	1579704	+	TRIDC2BG000270	TRIDC2BG000270.1	HC_G	unknown	function
chr2B	1622358	1626028	+	TRIDC2BG000290	TRIDC2BG000290.1	HC_U	unknown	function
chr2B	1663764	1665130	+	TRIDC2BG000320	TRIDC2BG000320.1	LC_u	undescribed	protein
chr2B	1689012	1690094	+	TRIDC2BG000340	TRIDC2BG000340.1	LC_u	undescribed	protein
chr2B	1838192	1842362	+	TRIDC2BG000360	TRIDC2BG000360.1	HC_G	unknown	function
chr2B	1842468	1842802	+	TRIDC2BG000370	TRIDC2BG000370.1	LC_u	undescribed	protein
chr2B	1855484	1856078	+	TRIDC2BG000390	TRIDC2BG000390.1	LC_u	undescribed	protein
chr2B	2003778	2008262	+	TRIDC2BG000410	TRIDC2BG000410.1	HC_G	Ethylene	receptor	2
chr2B	2122147	2138320	+	TRIDC2BG000430	TRIDC2BG000430.1	HC_G	Histone-lysine	N-methyltransferase	2A
chr2B	2259927	2274825	+	TRIDC2BG000460	TRIDC2BG000460.1	HC_G	Cytochrome	P450	superfamily	protein
chr2B	2337598	2339359	+	TRIDC2BG000480	TRIDC2BG000480.1	HC_G	Cytochrome	P450	superfamily	protein
chr2B	2349575	2351143	+	TRIDC2BG000500	TRIDC2BG000500.1	LC_u	undescribed	protein
chr2B	2352666	2352981	+	TRIDC2BG000510	TRIDC2BG000510.1	LC_u	undescribed	protein
chr2B	2471550	2472362	+	TRIDC2BG000550	TRIDC2BG000550.1	HC_G	HXXXD-type	acyl-transferase	family	protein
chr2B	2532820	2534557	+	TRIDC2BG000590	TRIDC2BG000590.1	HC_G	FAD-binding	Berberine	family	protein
chr2B	2609986	2611659	+	TRIDC2BG000620	TRIDC2BG000620.1	HC_G	Cytochrome	P450	superfamily	protein
chr2B	2638678	2641695	+	TRIDC2BG000640	TRIDC2BG000640.1	HC_G	Cytochrome	P450	superfamily	protein
chr2B	2687910	2689451	+	TRIDC2BG000650	TRIDC2BG000650.1	HC_G	Cytochrome	P450	superfamily	protein
chr2B	2868853	2869861	+	TRIDC2BG000680	TRIDC2BG000680.1	HC_G	Cytochrome	P450	superfamily	protein
chr2B	2876555	2878615	+	TRIDC2BG000690	TRIDC2BG000690.1	LC_u	undescribed	protein
chr2B	2880488	2881277	+	TRIDC2BG000710	TRIDC2BG000710.1	LC_u	undescribed	protein
chr2B	3126134	3127152	+	TRIDC2BG000730	TRIDC2BG000730.1	LC_u	undescribed	protein
chr2B	3250503	3252307	+	TRIDC2BG000740	TRIDC2BG000740.1	HC_G	Cytochrome	P450	superfamily	protein
chr2B	3275686	3277176	+	TRIDC2BG000760	TRIDC2BG000760.1	HC_G	UDP-Glycosyltransferase	superfamily	protein
chr2B	3301944	3307339	+	TRIDC2BG000790	TRIDC2BG000790.1	HC_G	tRNA-dihydrouridine(47)	synthase	[NAD(P)(+)]-like
chr2B	3317845	3323062	+	TRIDC2BG000810	TRIDC2BG000810.1	LC_u	undescribed	protein
chr2B	3347488	3348075	+	TRIDC2BG000820	TRIDC2BG000820.1	HC_G	unknown	function
chr2B	3352951	3353480	+	TRIDC2BG000830	TRIDC2BG000830.1	HC_G	Polyketide	cyclase/dehydrase	and	lipid
chr2B	3385675	3402251	+	TRIDC2BG000860	TRIDC2BG000860.1	HC_G	Lipid	A	export	ATP-binding/permease
chr2B	3418295	3430616	+	TRIDC2BG000870	TRIDC2BG000870.1	HC_G	Lipid	A	export	ATP-binding/permease
chr2B	3458034	3461638	+	TRIDC2BG000890	TRIDC2BG000890.1	HC_G	arginine/serine-rich	splicing	factor	35
chr2B	3523701	3527459	+	TRIDC2BG000920	TRIDC2BG000920.1	HC_G	Leucine-rich	receptor-like	protein	kinase
chr2B	3582005	3582518	+	TRIDC2BG000940	TRIDC2BG000940.1	HC_G	Disease	resistance	RPP8-like	protein
chr2B	3597565	3601732	+	TRIDC2BG000950	TRIDC2BG000950.1	HC_G	receptor-like	protein	kinase	1
chr2B	3650434	3652824	+	TRIDC2BG000990	TRIDC2BG000990.1	LC_U	DOMAIN	OF	UNKNOWN	FUNCTION
chr2B	3843641	3844377	+	TRIDC2BG001030	TRIDC2BG001030.1	LC_u	undescribed	protein
chr2B	3884117	3884528	+	TRIDC2BG001040	TRIDC2BG001040.1	LC_u	undescribed	protein
chr2B	3898177	3898599	+	TRIDC2BG001050	TRIDC2BG001050.1	HC_G	Cytochrome	P450	superfamily	protein
chr2B	3899088	3899920	+	TRIDC2BG001060	TRIDC2BG001060.1	LC_u	undescribed	protein
chr2B	3926591	3931096	+	TRIDC2BG001070	TRIDC2BG001070.1	HC_G	WRKY	DNA-binding	protein	75
chr2B	3942595	3946491	+	TRIDC2BG001090	TRIDC2BG001090.1	HC_TE?	Protein	of	unknown	function
chr2B	3948691	3949869	+	TRIDC2BG001110	TRIDC2BG001110.1	LC_u	undescribed	protein
chr2B	4061854	4063582	+	TRIDC2BG001140	TRIDC2BG001140.1	LC_U	Protein	of	unknown	function
chr2B	4139427	4140107	+	TRIDC2BG001150	TRIDC2BG001150.1	LC_u	undescribed	protein
chr2B	4141995	4142464	+	TRIDC2BG001160	TRIDC2BG001160.1	LC_u	undescribed	protein
chr2B	4167528	4170192	+	TRIDC2BG001190	TRIDC2BG001190.1	HC_G	Cytochrome	P450	superfamily	protein
chr2B	4396117	4399302	+	TRIDC2BG001210	TRIDC2BG001210.1	HC_G	Leucine-rich	repeat	receptor-like	protein
chr2B	4517259	4520909	+	TRIDC2BG001240	TRIDC2BG001240.1	HC_G	Leucine-rich	repeat	receptor-like	protein
chr2B	4556959	4557686	+	TRIDC2BG001250	TRIDC2BG001250.1	LC_u	undescribed	protein
chr2B	4600661	4604415	+	TRIDC2BG001260	TRIDC2BG001260.1	HC_G	Leucine-rich	receptor-like	protein	kinase
chr2B	4613754	4614162	+	TRIDC2BG001270	TRIDC2BG001270.1	LC_u	undescribed	protein
chr2B	4767268	4772383	+	TRIDC2BG001280	TRIDC2BG001280.1	HC_G	Cell	differentiation,	Rcd1-like	protein
chr2B	4773375	4779380	+	TRIDC2BG001290	TRIDC2BG001290.1	HC_G	AAR2	protein	family
chr2B	4872760	4874127	+	TRIDC2BG001310	TRIDC2BG001310.1	HC_G	receptor	kinase	3
chr2B	5350772	5351968	+	TRIDC2BG001330	TRIDC2BG001330.1	HC_G	Calcium-transporting	ATPase	2
chr2B	5453222	5454074	+	TRIDC2BG001340	TRIDC2BG001340.1	LC_U	unknown	function
chr2B	5558783	5559339	+	TRIDC2BG001350	TRIDC2BG001350.1	HC_G	Alpha-amylase/trypsin	inhibitor
chr2B	5638585	5639139	+	TRIDC2BG001360	TRIDC2BG001360.1	HC_G	Alpha-amylase/trypsin	inhibitor
chr2B	5687166	5800111	+	TRIDC2BG001370	TRIDC2BG001370.1	HC_G	Cytochrome	P450	superfamily	protein
chr2B	5709809	5711321	+	TRIDC2BG001380	TRIDC2BG001380.1	HC_G	Cytochrome	P450	superfamily	protein
chr2B	5711613	5711945	+	TRIDC2BG001390	TRIDC2BG001390.1	HC_G	Cytochrome	P450	85A1
chr2B	5857726	5859081	+	TRIDC2BG001410	TRIDC2BG001410.1	HC_G	Cytochrome	P450	superfamily	protein
chr2B	6149016	6340893	+	TRIDC2BG001440	TRIDC2BG001440.1	HC_G	fructokinase-like	2
chr2B	6376250	6378160	+	TRIDC2BG001470	TRIDC2BG001470.1	HC_G	F-BAR	domain	only	protein
chr2B	6431256	6431582	+	TRIDC2BG001490	TRIDC2BG001490.1	LC_u	undescribed	protein
chr2B	6501261	6501769	+	TRIDC2BG001510	TRIDC2BG001510.1	LC_u	undescribed	protein
chr2B	6657161	6657313	+	TRIDC2BG001540	TRIDC2BG001540.1	HC_u	undescribed	protein
chr2B	6667927	6670016	+	TRIDC2BG001570	TRIDC2BG001570.1	HC_G	Bidirectional	sugar	transporter	N3
chr2B	6702657	6702989	+	TRIDC2BG001580	TRIDC2BG001580.1	HC_G	Cytochrome	c	oxidase	subunit
chr2B	6820277	6821236	+	TRIDC2BG001590	TRIDC2BG001590.1	HC_G	von	Willebrand	factor	D
chr2B	7311998	7312873	+	TRIDC2BG001610	TRIDC2BG001610.1	HC_G	heptahelical	transmembrane	protein1
chr2B	7492429	7493761	+	TRIDC2BG001630	TRIDC2BG001630.1	HC_G	heptahelical	transmembrane	protein1
chr2B	7528392	7529677	+	TRIDC2BG001640	TRIDC2BG001640.1	HC_G	Chalcone	synthase	2
chr2B	7651056	7652345	+	TRIDC2BG001660	TRIDC2BG001660.1	HC_G	Chalcone	synthase	1
chr2B	7694286	7694816	+	TRIDC2BG001680	TRIDC2BG001680.1	LC_u	undescribed	protein
chr2B	7740901	7746788	+	TRIDC2BG001700	TRIDC2BG001700.1	HC_G	cyclin	d4;2
chr2B	7800987	7804210	+	TRIDC2BG001720	TRIDC2BG001720.1	HC_G	ankyrin	repeat	family	protein
chr2B	7810155	7814618	+	TRIDC2BG001740	TRIDC2BG001740.1	HC_G	Lectin
chr2B	7817958	7822483	+	TRIDC2BG001750	TRIDC2BG001750.1	HC_G	Disease	resistance	protein
chr2B	7832938	7840813	+	TRIDC2BG001760	TRIDC2BG001760.1	HC_G	Integral	membrane	protein	hemolysin-III
chr2B	7857337	7858792	+	TRIDC2BG001770	TRIDC2BG001770.1	HC_G	PLANT	CADMIUM	RESISTANCE	11
chr2B	7864398	7865644	+	TRIDC2BG001780	TRIDC2BG001780.1	HC_G	PLANT	CADMIUM	RESISTANCE	2
chr2B	7879935	7881472	+	TRIDC2BG001790	TRIDC2BG001790.1	HC_G	PLANT	CADMIUM	RESISTANCE	1
chr2B	7888926	7890980	+	TRIDC2BG001810	TRIDC2BG001810.1	HC_G	FAR1-related	sequence	7
chr2B	8126238	8126973	+	TRIDC2BG001880	TRIDC2BG001880.1	HC_U	undescribed	protein
chr2B	8261345	8262884	+	TRIDC2BG001910	TRIDC2BG001910.1	LC_u	undescribed	protein
chr2B	8265783	8266026	+	TRIDC2BG001920	TRIDC2BG001920.1	LC_u	undescribed	protein
chr2B	8288479	8290183	+	TRIDC2BG001930	TRIDC2BG001930.1	HC_G	unknown	function
chr2B	8299735	8301161	+	TRIDC2BG001940	TRIDC2BG001940.1	HC_G	unknown	function
chr2B	8358578	8359531	+	TRIDC2BG001950	TRIDC2BG001950.1	HC_G	unknown	function
chr2B	8845676	8847645	+	TRIDC2BG002020	TRIDC2BG002020.1	LC_U	unknown	function
chr2B	8866014	8868574	+	TRIDC2BG002040	TRIDC2BG002040.1	LC_TE	hAT	transposon	superfamily
chr2B	8935768	8938043	+	TRIDC2BG002050	TRIDC2BG002050.1	HC_G	FACT	complex	subunit	SPT16
chr2B	8953940	8956734	+	TRIDC2BG002060	TRIDC2BG002060.1	HC_G	Acetyltransferase	component	of	pyruvate
chr2B	8957191	8961149	+	TRIDC2BG002070	TRIDC2BG002070.1	HC_G	Alanyl-tRNA	synthetase
chr2B	9009428	9010248	+	TRIDC2BG002100	TRIDC2BG002100.1	LC_u	undescribed	protein
chr2B	9426463	9427752	+	TRIDC2BG002110	TRIDC2BG002110.1	HC_G	unknown	function
chr2B	9639750	9645628	+	TRIDC2BG002130	TRIDC2BG002130.1	HC_G	23	kDa	jasmonate-induced	protein
chr2B	9679479	9680042	+	TRIDC2BG002140	TRIDC2BG002140.1	HC_U	unknown	function
chr2B	9713917	9718460	+	TRIDC2BG002150	TRIDC2BG002150.1	HC_G	apyrase	1
chr2B	9768019	9768894	+	TRIDC2BG002170	TRIDC2BG002170.1	HC_G	Late	embryogenesis	abundant	(LEA)
chr2B	9881294	9882932	+	TRIDC2BG002210	TRIDC2BG002210.1	HC_G	UDP-Glycosyltransferase	superfamily	protein
chr2B	9920772	9921092	+	TRIDC2BG002220	TRIDC2BG002220.1	LC_u	undescribed	protein
chr2B	10334050	10336720	+	TRIDC2BG002240	TRIDC2BG002240.1	HC_G	Disease	resistance	protein	RGA2
chr2B	10338463	10339826	+	TRIDC2BG002250	TRIDC2BG002250.1	HC_G	Disease	resistance	protein	RGA2
chr2B	10342175	10345226	+	TRIDC2BG002260	TRIDC2BG002260.1	LC_U	unknown	function
chr2B	10345328	10346113	+	TRIDC2BG002270	TRIDC2BG002270.1	LC_U	unknown	function
chr2B	10376621	10379741	+	TRIDC2BG002280	TRIDC2BG002280.1	LC_U	unknown	function
chr2B	10429723	10444821	+	TRIDC2BG002300	TRIDC2BG002300.1	HC_G	receptor	kinase	2
chr2B	10711885	10717804	+	TRIDC2BG002330	TRIDC2BG002330.1	HC_G	RING/U-box	superfamily	protein
chr2B	10832662	10834794	+	TRIDC2BG002350	TRIDC2BG002350.1	HC_G	terpene	synthase	3
chr2B	10990809	10992737	+	TRIDC2BG002360	TRIDC2BG002360.1	LC_U	unknown	function
chr2B	11119292	11122163	+	TRIDC2BG002390	TRIDC2BG002390.1	HC_G	Cytochrome	P450	superfamily	protein
chr2B	11278193	11285433	+	TRIDC2BG002410	TRIDC2BG002410.1	HC_G	Cytochrome	P450	superfamily	protein
chr2B	11325255	11325517	+	TRIDC2BG002440	TRIDC2BG002440.1	HC_G	30S	ribosomal	protein	S15,
chr2B	11724443	11724823	+	TRIDC2BG002480	TRIDC2BG002480.1	HC_G	Cytochrome	P450	superfamily	protein
chr2B	11763819	11765926	+	TRIDC2BG002500	TRIDC2BG002500.1	LC_TE	unknown	function
chr2B	11771050	11772824	+	TRIDC2BG002510	TRIDC2BG002510.1	HC_G	Cytochrome	P450	superfamily	protein
chr2B	12241115	12241354	+	TRIDC2BG002540	TRIDC2BG002540.1	HC_G	serpin	3
chr2B	12424218	12429249	+	TRIDC2BG002580	TRIDC2BG002580.1	HC_G	Disease	resistance	protein
chr2B	12430239	12435225	+	TRIDC2BG002590	TRIDC2BG002590.1	HC_G	receptor	kinase	1
chr2B	12506326	12514479	+	TRIDC2BG002610	TRIDC2BG002610.1	HC_G	Disease	resistance	protein	RPP13
chr2B	12611162	12612516	+	TRIDC2BG002620	TRIDC2BG002620.1	LC_u	undescribed	protein
chr2B	12613469	12616634	+	TRIDC2BG002630	TRIDC2BG002630.1	HC_G	receptor	kinase	2
chr2B	12655110	12657042	+	TRIDC2BG002660	TRIDC2BG002660.1	HC_G	receptor	kinase	2
chr2B	12657180	12658275	+	TRIDC2BG002670	TRIDC2BG002670.1	HC_G	vesicle	associated	protein
chr2B	12717015	12720928	+	TRIDC2BG002700	TRIDC2BG002700.1	LC_u	undescribed	protein
chr2B	12726562	12727895	+	TRIDC2BG002720	TRIDC2BG002720.1	HC_G	receptor	kinase	2
chr2B	12739776	12743695	+	TRIDC2BG002730	TRIDC2BG002730.1	HC_G	receptor	kinase	2
chr2B	12754641	12756555	+	TRIDC2BG002740	TRIDC2BG002740.1	HC_G	Receptor	like	protein	kinase
chr2B	12850332	12852607	+	TRIDC2BG002770	TRIDC2BG002770.1	HC_G	receptor	kinase	1
chr2B	12906663	12908163	+	TRIDC2BG002780	TRIDC2BG002780.1	HC_U	Domain	of	unknown	function
chr2B	12988901	12990589	+	TRIDC2BG002800	TRIDC2BG002800.1	HC_G	Cytochrome	P450	superfamily	protein
chr2B	13033099	13040451	+	TRIDC2BG002810	TRIDC2BG002810.1	HC_G	Glutamyl-tRNA(Gln)	amidotransferase	subunit	A
chr2B	13041010	13041889	+	TRIDC2BG002820	TRIDC2BG002820.1	HC_G	Glutamyl-tRNA(Gln)	amidotransferase	subunit	A
chr2B	13064323	13064999	+	TRIDC2BG002830	TRIDC2BG002830.1	HC_U	unknown	function
chr2B	13118323	13120345	+	TRIDC2BG002850	TRIDC2BG002850.1	HC_G	Glutamyl-tRNA(Gln)	amidotransferase	subunit	A
chr2B	13268838	13272221	+	TRIDC2BG002880	TRIDC2BG002880.1	HC_G	receptor	kinase	1
chr2B	13290437	13293635	+	TRIDC2BG002890	TRIDC2BG002890.1	HC_G	receptor	kinase	1
chr2B	13435956	13449584	+	TRIDC2BG002920	TRIDC2BG002920.1	HC_G	Glutamyl-tRNA(Gln)	amidotransferase	subunit	A
chr2B	13483425	13490528	+	TRIDC2BG002930	TRIDC2BG002930.1	HC_G	Disease	resistance	protein
chr2B	13485422	13486570	+	TRIDC2BG002940	TRIDC2BG002940.1	LC_u	undescribed	protein
chr2B	13495532	13501178	+	TRIDC2BG002970	TRIDC2BG002970.1	HC_G	Alpha-aminoadipic	semialdehyde	synthase
chr2B	13614769	13621139	+	TRIDC2BG002990	TRIDC2BG002990.1	HC_G	Disease	resistance	protein
chr2B	13741614	13743947	+	TRIDC2BG003010	TRIDC2BG003010.1	HC_G	Subtilisin-like	protease
chr2B	13888675	13890528	+	TRIDC2BG003110	TRIDC2BG003110.1	HC_G	2-oxoglutarate	(2OG)	and	Fe(II)-dependent
chr2B	13928663	13931462	+	TRIDC2BG003140	TRIDC2BG003140.1	HC_G	HR-like	lesion-inducing	protein-related
chr2B	13932908	13944649	+	TRIDC2BG003150	TRIDC2BG003150.1	HC_G	actin-related	protein	9
chr2B	13938252	13938721	+	TRIDC2BG003170	TRIDC2BG003170.1	LC_u	undescribed	protein
chr2B	14054646	14055044	+	TRIDC2BG003230	TRIDC2BG003230.1	LC_u	undescribed	protein
chr2B	14459889	14461063	+	TRIDC2BG003260	TRIDC2BG003260.1	HC_G	Chalcone	synthase	3
chr2B	14493389	14496008	+	TRIDC2BG003270	TRIDC2BG003270.1	LC_u	undescribed	protein
chr2B	14540317	14542390	+	TRIDC2BG003290	TRIDC2BG003290.1	HC_G	Chalcone	synthase
chr2B	14547939	14548307	+	TRIDC2BG003300	TRIDC2BG003300.1	HC_G	Glycosyltransferase
chr2B	14581941	14583545	+	TRIDC2BG003320	TRIDC2BG003320.1	HC_G	UDP-Glycosyltransferase	superfamily	protein
chr2B	14627329	14629874	+	TRIDC2BG003330	TRIDC2BG003330.1	LC_u	undescribed	protein
chr2B	14651832	14662646	+	TRIDC2BG003350	TRIDC2BG003350.1	HC_G	UDP-Glycosyltransferase	superfamily	protein
chr2B	14665648	14666474	+	TRIDC2BG003380	TRIDC2BG003380.1	LC_u	undescribed	protein
chr2B	14672187	14672860	+	TRIDC2BG003390	TRIDC2BG003390.1	LC_u	undescribed	protein
chr2B	14676330	14682463	+	TRIDC2BG003400	TRIDC2BG003400.1	HC_G	Lipid	A	export	ATP-binding/permease
chr2B	14704298	14709486	+	TRIDC2BG003450	TRIDC2BG003450.1	HC_G	Protein	PAIR1
chr2B	15037743	15041254	+	TRIDC2BG003500	TRIDC2BG003500.1	HC_G	Disease	resistance	protein
chr2B	15065389	15070331	+	TRIDC2BG003510	TRIDC2BG003510.1	HC_G	Disease	resistance	protein
chr2B	15464814	15468290	+	TRIDC2BG003540	TRIDC2BG003540.1	HC_G	unknown	function
chr2B	15766036	15770301	+	TRIDC2BG003600	TRIDC2BG003600.1	HC_G	Protein	kinase	superfamily	protein
chr2B	15982368	15985887	+	TRIDC2BG003630	TRIDC2BG003630.1	HC_G	Disease	resistance	protein	(CC-NBS-LRR
chr2B	15988615	15991569	+	TRIDC2BG003640	TRIDC2BG003640.1	LC_u	undescribed	protein
chr2B	16136125	16136895	+	TRIDC2BG003660	TRIDC2BG003660.1	LC_u	undescribed	protein
chr2B	16332494	16334778	+	TRIDC2BG003680	TRIDC2BG003680.1	HC_G	exocyst	subunit	exo70	family
chr2B	16845656	16849046	+	TRIDC2BG003690	TRIDC2BG003690.1	HC_G	exocyst	subunit	exo70	family
chr2B	17403480	17405617	+	TRIDC2BG003760	TRIDC2BG003760.1	LC_u	undescribed	protein
chr2B	17537107	17537413	+	TRIDC2BG003810	TRIDC2BG003810.1	LC_u	undescribed	protein
chr2B	17628919	17630167	+	TRIDC2BG003830	TRIDC2BG003830.1	HC_G	unknown	function
chr2B	17684197	17689000	+	TRIDC2BG003840	TRIDC2BG003840.1	HC_G	Disease	resistance	protein
chr2B	17710114	17716764	+	TRIDC2BG003850	TRIDC2BG003850.1	HC_G	exocyst	subunit	exo70	family
chr2B	17716965	17717139	+	TRIDC2BG003860	TRIDC2BG003860.1	LC_u	undescribed	protein
chr2B	18434685	18434887	+	TRIDC2BG003920	TRIDC2BG003920.1	LC_u	undescribed	protein
chr2B	18835965	18839775	+	TRIDC2BG003930	TRIDC2BG003930.1	HC_G	Disease	resistance	protein
chr2B	18840199	18841448	+	TRIDC2BG003940	TRIDC2BG003940.1	LC_u	undescribed	protein
chr2B	18854878	18856373	+	TRIDC2BG003960	TRIDC2BG003960.1	LC_U	unknown	function
chr2B	19116686	19117028	+	TRIDC2BG003980	TRIDC2BG003980.1	LC_u	undescribed	protein
chr2B	19120197	19124236	+	TRIDC2BG003990	TRIDC2BG003990.1	HC_G	Disease	resistance	protein
chr2B	19133858	19137659	+	TRIDC2BG004010	TRIDC2BG004010.1	HC_G	Sulfate	adenylyltransferase
chr2B	19138878	19143621	+	TRIDC2BG004020	TRIDC2BG004020.1	HC_TE?	Ran	BP2/NZF	zinc	finger-like
chr2B	19343105	19343538	+	TRIDC2BG004050	TRIDC2BG004050.1	HC_U	unknown	function
chr2B	19465214	19467252	+	TRIDC2BG004090	TRIDC2BG004090.1	HC_G	Carboxymethylenebutenolidase	homolog
chr2B	19469074	19469874	+	TRIDC2BG004100	TRIDC2BG004100.1	LC_u	undescribed	protein
chr2B	19475623	19479236	+	TRIDC2BG004120	TRIDC2BG004120.1	LC_u	undescribed	protein
chr2B	19483051	19484539	+	TRIDC2BG004140	TRIDC2BG004140.1	HC_G	Chitinase	family	protein
chr2B	19516722	19517066	+	TRIDC2BG004170	TRIDC2BG004170.1	HC_U	unknown	function
chr2B	19656467	19660840	+	TRIDC2BG004230	TRIDC2BG004230.1	LC_u	undescribed	protein
chr2B	19680956	19682388	+	TRIDC2BG004240	TRIDC2BG004240.1	HC_G	Glyoxylate/hydroxypyruvate	reductase	B
chr2B	19740422	19741294	+	TRIDC2BG004250	TRIDC2BG004250.1	HC_G	CP12	domain-containing	protein	2
chr2B	19829741	19829965	+	TRIDC2BG004260	TRIDC2BG004260.1	HC_G	Terpene	cyclase/mutase	family	member
chr2B	19838359	19844956	+	TRIDC2BG004270	TRIDC2BG004270.1	HC_G	Terpene	cyclase/mutase	family	member
chr2B	19845167	19845390	+	TRIDC2BG004280	TRIDC2BG004280.1	HC_G	Terpene	cyclase/mutase	family	member
chr2B	19867766	19870809	+	TRIDC2BG004300	TRIDC2BG004300.1	LC_u	undescribed	protein
chr2B	20028313	20029176	+	TRIDC2BG004310	TRIDC2BG004310.1	LC_u	undescribed	protein
chr2B	20029715	20030108	+	TRIDC2BG004330	TRIDC2BG004330.1	LC_u	undescribed	protein
chr2B	20076211	20076670	+	TRIDC2BG004370	TRIDC2BG004370.1	HC_G	HXXXD-type	acyl-transferase	family	protein
chr2B	20076821	20077438	+	TRIDC2BG004380	TRIDC2BG004380.1	HC_G	HXXXD-type	acyl-transferase	family	protein
chr2B	20077541	20078131	+	TRIDC2BG004390	TRIDC2BG004390.1	HC_G	HXXXD-type	acyl-transferase	family	protein
chr2B	20083858	20087071	+	TRIDC2BG004400	TRIDC2BG004400.1	HC_G	Agmatinase
chr2B	20092831	20094765	+	TRIDC2BG004410	TRIDC2BG004410.1	HC_G	Glyoxylate	reductase/hydroxypyruvate	reductase
chr2B	20133699	20134571	+	TRIDC2BG004430	TRIDC2BG004430.1	LC_u	undescribed	protein
chr2B	20595486	20599077	+	TRIDC2BG004480	TRIDC2BG004480.1	HC_G	Major	facilitator	superfamily	protein
chr2B	20781493	20783019	+	TRIDC2BG004490	TRIDC2BG004490.1	HC_G	jacalin-related	lectin	23
chr2B	20794625	20795780	+	TRIDC2BG004500	TRIDC2BG004500.1	HC_G	unknown	function
chr2B	20802745	20804259	+	TRIDC2BG004510	TRIDC2BG004510.1	HC_G	jacalin-related	lectin	23
chr2B	20852863	20856066	+	TRIDC2BG004530	TRIDC2BG004530.1	HC_G	Stress	responsive	alpha-beta	barrel
chr2B	20863209	20864700	+	TRIDC2BG004540	TRIDC2BG004540.1	HC_G	Stress	responsive	A/B	Barrel
chr2B	20872088	20872471	+	TRIDC2BG004550	TRIDC2BG004550.1	LC_u	undescribed	protein
chr2B	20953009	20953430	+	TRIDC2BG004580	TRIDC2BG004580.1	LC_u	undescribed	protein
chr2B	20955756	20956730	+	TRIDC2BG004600	TRIDC2BG004600.1	LC_u	undescribed	protein
chr2B	21023374	21024450	+	TRIDC2BG004620	TRIDC2BG004620.1	HC_G	2-oxoglutarate	(2OG)	and	Fe(II)-dependent
chr2B	21213498	21216850	+	TRIDC2BG004670	TRIDC2BG004670.1	HC_G	receptor	kinase	2
chr2B	21224581	21225310	+	TRIDC2BG004680	TRIDC2BG004680.1	HC_G	vesicle	associated	protein
chr2B	21239755	21245161	+	TRIDC2BG004690	TRIDC2BG004690.1	HC_G	beta	glucosidase	46
chr2B	21245521	21251857	+	TRIDC2BG004700	TRIDC2BG004700.1	LC_u	undescribed	protein
chr2B	21252951	21253831	+	TRIDC2BG004720	TRIDC2BG004720.1	LC_u	undescribed	protein
chr2B	21296765	21328651	+	TRIDC2BG004750	TRIDC2BG004750.1	HC_G	Ankyrin-like	protein
chr2B	21318140	21318913	+	TRIDC2BG004760	TRIDC2BG004760.1	LC_u	undescribed	protein
chr2B	21400754	21402873	+	TRIDC2BG004780	TRIDC2BG004780.1	HC_U	unknown	function
chr2B	21464696	21465620	+	TRIDC2BG004790	TRIDC2BG004790.1	LC_u	undescribed	protein
chr2B	21692847	21694102	+	TRIDC2BG004840	TRIDC2BG004840.1	LC_u	undescribed	protein
chr2B	21699804	21700564	+	TRIDC2BG004850	TRIDC2BG004850.1	HC_G	early	nodulin-like	protein	15
chr2B	21924233	21927104	+	TRIDC2BG004870	TRIDC2BG004870.1	HC_G	Transmembrane	protein	115
chr2B	21929101	21930122	+	TRIDC2BG004880	TRIDC2BG004880.1	HC_G	Eukaryotic	translation	initiation	factor
chr2B	21964350	21966102	+	TRIDC2BG004910	TRIDC2BG004910.1	HC_G	chitinase	A
chr2B	22004220	22006051	+	TRIDC2BG004920	TRIDC2BG004920.1	HC_G	Protein	kinase	superfamily	protein
chr2B	22138442	22147234	+	TRIDC2BG004960	TRIDC2BG004960.1	HC_G	Glutamyl-tRNA(Gln)	amidotransferase	subunit	A
chr2B	22160853	22163673	+	TRIDC2BG004970	TRIDC2BG004970.1	HC_G	Ethylene-responsive	transcription	factor	1B
chr2B	22206772	22226221	+	TRIDC2BG004980	TRIDC2BG004980.1	HC_G	Embryogenesis	transmembrane	protein-like
chr2B	22263790	22268382	+	TRIDC2BG005000	TRIDC2BG005000.1	HC_G	Peptidase	S24/S26A/S26B/S26C	family	protein
chr2B	22289600	22291264	+	TRIDC2BG005020	TRIDC2BG005020.1	LC_TE?	Leucyl-tRNA	synthetase,	cytoplasmic
chr2B	22301796	22302018	+	TRIDC2BG005030	TRIDC2BG005030.1	LC_u	undescribed	protein
chr2B	22335491	22336206	+	TRIDC2BG005050	TRIDC2BG005050.1	LC_u	undescribed	protein
chr2B	22416031	22422117	+	TRIDC2BG005100	TRIDC2BG005100.1	HC_G	Disease	resistance	protein
chr2B	22544840	22546730	+	TRIDC2BG005110	TRIDC2BG005110.1	HC_G	Disease	resistance	protein
chr2B	22727445	22727949	+	TRIDC2BG005130	TRIDC2BG005130.1	LC_u	undescribed	protein
chr2B	23286127	23288881	+	TRIDC2BG005200	TRIDC2BG005200.1	LC_u	undescribed	protein
chr2B	23396886	23399152	+	TRIDC2BG005240	TRIDC2BG005240.1	HC_G	formin	homology5
chr2B	23405462	23420413	+	TRIDC2BG005250	TRIDC2BG005250.1	HC_G	Chromatin	modification-related	protein	EAF3
chr2B	23611803	23615769	+	TRIDC2BG005270	TRIDC2BG005270.1	HC_G	ELMO	domain-containing	protein	A
chr2B	23676726	23677964	+	TRIDC2BG005290	TRIDC2BG005290.1	LC_U	unknown	function
chr2B	23940830	23943631	+	TRIDC2BG005320	TRIDC2BG005320.1	HC_G	Cytochrome	P450	superfamily	protein
chr2B	23958159	23960685	+	TRIDC2BG005330	TRIDC2BG005330.1	HC_G	Cytochrome	P450	superfamily	protein
chr2B	23998192	23999811	+	TRIDC2BG005340	TRIDC2BG005340.1	HC_G	GDSL	esterase/lipase
chr2B	24115418	24119708	+	TRIDC2BG005380	TRIDC2BG005380.1	HC_G	serine	carboxypeptidase-like	19
chr2B	24133612	24137623	+	TRIDC2BG005400	TRIDC2BG005400.1	HC_G	Disease	resistance	protein
chr2B	24254346	24255119	+	TRIDC2BG005410	TRIDC2BG005410.1	LC_u	undescribed	protein
chr2B	24310071	24329528	+	TRIDC2BG005430	TRIDC2BG005430.1	HC_U	unknown	function
chr2B	24368140	24369513	+	TRIDC2BG005470	TRIDC2BG005470.1	HC_G	xyloglucan	endotransglucosylase/hydrolase	16
chr2B	24463161	24481537	+	TRIDC2BG005500	TRIDC2BG005500.1	HC_G	Disease	resistance	protein	(CC-NBS-LRR
chr2B	24657309	24659067	+	TRIDC2BG005520	TRIDC2BG005520.1	HC_G	phosphate	transporter	1;5
chr2B	24819935	24821855	+	TRIDC2BG005530	TRIDC2BG005530.1	LC_u	undescribed	protein
chr2B	24910056	24911134	+	TRIDC2BG005540	TRIDC2BG005540.1	LC_u	undescribed	protein
chr2B	25037710	25041343	+	TRIDC2BG005550	TRIDC2BG005550.1	HC_G	Beta-hexosaminidase
chr2B	25143248	25144933	+	TRIDC2BG005570	TRIDC2BG005570.1	HC_G	phosphate	transporter	1;5
chr2B	25178328	25178546	+	TRIDC2BG005580	TRIDC2BG005580.1	HC_G	flowering	promoting	factor	1
chr2B	25332675	25335062	+	TRIDC2BG005600	TRIDC2BG005600.1	LC_TE	unknown	function
chr2B	25332933	25333672	+	TRIDC2BG005610	TRIDC2BG005610.1	LC_TE	Transposase
chr2B	25440620	25443018	+	TRIDC2BG005620	TRIDC2BG005620.1	HC_G	receptor	kinase	2
chr2B	25443694	25444870	+	TRIDC2BG005630	TRIDC2BG005630.1	LC_u	undescribed	protein
chr2B	25483713	25483952	+	TRIDC2BG005640	TRIDC2BG005640.1	HC_U	unknown	function
chr2B	25485726	25486383	+	TRIDC2BG005650	TRIDC2BG005650.1	LC_U	unknown	function
chr2B	25497834	25498169	+	TRIDC2BG005660	TRIDC2BG005660.1	HC_U	unknown	function
chr2B	25622423	25623211	+	TRIDC2BG005670	TRIDC2BG005670.1	LC_u	undescribed	protein
chr2B	25745198	25745802	+	TRIDC2BG005680	TRIDC2BG005680.1	HC_G	S-adenosylmethionine-dependent	methyltransferase
chr2B	26289894	26291748	+	TRIDC2BG005780	TRIDC2BG005780.1	LC_TE	General	transcription	factor	2-related
chr2B	26515213	26519858	+	TRIDC2BG005810	TRIDC2BG005810.1	LC_u	undescribed	protein
chr2B	26627198	26627646	+	TRIDC2BG005820	TRIDC2BG005820.1	LC_u	undescribed	protein
chr2B	26638118	26641680	+	TRIDC2BG005840	TRIDC2BG005840.1	HC_G	60	kDa	chaperonin	2
chr2B	26664598	26665182	+	TRIDC2BG005860	TRIDC2BG005860.1	HC_G	ORMDL	family	protein
chr2B	26685293	26688299	+	TRIDC2BG005880	TRIDC2BG005880.1	LC_TE	Zinc	finger	BED	domain-containing
chr2B	26696499	26697989	+	TRIDC2BG005890	TRIDC2BG005890.1	HC_G	Nucleic	acid	binding	protein
chr2B	26878063	26879100	+	TRIDC2BG005940	TRIDC2BG005940.1	LC_U	unknown	function
chr2B	26879335	26879752	+	TRIDC2BG005950	TRIDC2BG005950.1	HC_U	unknown	function
chr2B	26942882	26943124	+	TRIDC2BG005970	TRIDC2BG005970.1	HC_G	Peptidyl-prolyl	cis-trans	isomerase
chr2B	26987292	26990806	+	TRIDC2BG005980	TRIDC2BG005980.1	LC_TE?	F-box	domain	containing	protein,
chr2B	26994598	27000132	+	TRIDC2BG005990	TRIDC2BG005990.1	LC_TE?	F-box	domain	containing	protein,
chr2B	27123369	27124707	+	TRIDC2BG006020	TRIDC2BG006020.1	LC_u	undescribed	protein
chr2B	27136462	27137226	+	TRIDC2BG006030	TRIDC2BG006030.1	LC_u	undescribed	protein
chr2B	27151092	27151582	+	TRIDC2BG006040	TRIDC2BG006040.1	LC_u	undescribed	protein
chr2B	27460519	27460792	+	TRIDC2BG006050	TRIDC2BG006050.1	HC_G	Cytochrome	P450	89A2
chr2B	27460944	27461587	+	TRIDC2BG006060	TRIDC2BG006060.1	HC_G	Cytochrome	P450	superfamily	protein
chr2B	27503830	27507101	+	TRIDC2BG006090	TRIDC2BG006090.1	LC_u	undescribed	protein
chr2B	27533904	27539507	+	TRIDC2BG006110	TRIDC2BG006110.1	HC_G	DNA	topoisomerase	2
chr2B	27800943	27801522	+	TRIDC2BG006130	TRIDC2BG006130.1	HC_G	HXXXD-type	acyl-transferase	family	protein
chr2B	27801645	27801827	+	TRIDC2BG006140	TRIDC2BG006140.1	LC_u	undescribed	protein
chr2B	27802335	27803292	+	TRIDC2BG006150	TRIDC2BG006150.1	LC_TE	Retrotransposon	protein,	putative,	unclassified
chr2B	27898424	27899125	+	TRIDC2BG006170	TRIDC2BG006170.1	LC_u	undescribed	protein
chr2B	28068589	28072580	+	TRIDC2BG006200	TRIDC2BG006200.1	HC_G	Transmembrane	amino	acid	transporter
chr2B	28172829	28173095	+	TRIDC2BG006210	TRIDC2BG006210.1	LC_u	undescribed	protein
chr2B	28206207	28213373	+	TRIDC2BG006220	TRIDC2BG006220.1	HC_G	pumilio	2
chr2B	28438416	28439121	+	TRIDC2BG006240	TRIDC2BG006240.1	HC_G	60S	ribosomal	protein	L35a-3
chr2B	28569593	28570685	+	TRIDC2BG006250	TRIDC2BG006250.1	HC_G	60S	ribosomal	protein	L35a-1
chr2B	29040452	29042335	+	TRIDC2BG006280	TRIDC2BG006280.1	LC_u	undescribed	protein
chr2B	29849883	29858103	+	TRIDC2BG006320	TRIDC2BG006320.1	HC_G	receptor	kinase	2
chr2B	29858289	29899956	+	TRIDC2BG006330	TRIDC2BG006330.1	HC_G	Disease	resistance	protein
chr2B	29908204	29910245	+	TRIDC2BG006340	TRIDC2BG006340.1	HC_G	O-methyltransferase	1
chr2B	30340028	30340649	+	TRIDC2BG006370	TRIDC2BG006370.1	HC_G	Caffeic	acid	3-O-methyltransferase
chr2B	30341027	30341817	+	TRIDC2BG006380	TRIDC2BG006380.1	HC_G	O-methyltransferase	1
chr2B	30471394	30472328	+	TRIDC2BG006400	TRIDC2BG006400.1	HC_G	FAD-binding	Berberine	family	protein
chr2B	30483956	30484810	+	TRIDC2BG006410	TRIDC2BG006410.1	LC_TE?	unknown	function
chr2B	30486836	30487944	+	TRIDC2BG006420	TRIDC2BG006420.1	LC_TE	Retrotransposon	protein,	putative,	unclassified
chr2B	30672016	30673806	+	TRIDC2BG006430	TRIDC2BG006430.1	HC_G	FAD-binding	Berberine	family	protein
chr2B	30725410	30727295	+	TRIDC2BG006440	TRIDC2BG006440.1	HC_G	FAD-binding	Berberine	family	protein
chr2B	30798785	30799204	+	TRIDC2BG006450	TRIDC2BG006450.1	LC_u	undescribed	protein
chr2B	30817631	30817975	+	TRIDC2BG006460	TRIDC2BG006460.1	HC_G	Peptidyl-prolyl	cis-trans	isomerase	Pin1
chr2B	30820637	30821424	+	TRIDC2BG006470	TRIDC2BG006470.1	LC_u	undescribed	protein
chr2B	31060880	31063090	+	TRIDC2BG006510	TRIDC2BG006510.1	LC_u	undescribed	protein
chr2B	31096186	31098909	+	TRIDC2BG006520	TRIDC2BG006520.1	HC_G	FKBP-like	peptidyl-prolyl	cis-trans	isomerase
chr2B	31180336	31180686	+	TRIDC2BG006560	TRIDC2BG006560.1	LC_u	undescribed	protein
chr2B	31575030	31576125	+	TRIDC2BG006590	TRIDC2BG006590.1	HC_G	Cysteine	proteinases	superfamily	protein
chr2B	31755827	31756519	+	TRIDC2BG006620	TRIDC2BG006620.1	LC_u	undescribed	protein
chr2B	31771544	31773003	+	TRIDC2BG006640	TRIDC2BG006640.1	LC_u	undescribed	protein
chr2B	32113580	32116609	+	TRIDC2BG006680	TRIDC2BG006680.1	HC_u	undescribed	protein
chr2B	32301445	32301780	+	TRIDC2BG006690	TRIDC2BG006690.1	HC_u	undescribed	protein
chr2B	32601413	32605419	+	TRIDC2BG006730	TRIDC2BG006730.1	HC_G	unknown	function
chr2B	32622697	32624619	+	TRIDC2BG006740	TRIDC2BG006740.1	LC_u	undescribed	protein
chr2B	32787970	32789477	+	TRIDC2BG006800	TRIDC2BG006800.1	HC_G	UDP-Glycosyltransferase	superfamily	protein
chr2B	32921150	32923024	+	TRIDC2BG006810	TRIDC2BG006810.1	HC_G	UDP-Glycosyltransferase	superfamily	protein
chr2B	32960853	32962611	+	TRIDC2BG006820	TRIDC2BG006820.1	HC_G	UDP-Glycosyltransferase	superfamily	protein
chr2B	33035033	33036553	+	TRIDC2BG006830	TRIDC2BG006830.1	HC_G	sulfotransferase	16
chr2B	33037884	33038374	+	TRIDC2BG006840	TRIDC2BG006840.1	HC_G	sulfotransferase	2B
chr2B	33043404	33044159	+	TRIDC2BG006850	TRIDC2BG006850.1	LC_u	undescribed	protein
chr2B	33169808	33178421	+	TRIDC2BG006880	TRIDC2BG006880.1	HC_G	ABC	transporter	C	family
chr2B	33488349	33495205	+	TRIDC2BG006900	TRIDC2BG006900.1	HC_G	ABC	transporter	C	family
chr2B	33640367	33642721	+	TRIDC2BG006930	TRIDC2BG006930.1	HC_G	Leucine-rich	repeat	receptor-like	protein
chr2B	33645770	33646113	+	TRIDC2BG006940	TRIDC2BG006940.1	LC_u	undescribed	protein
chr2B	33646222	33647157	+	TRIDC2BG006950	TRIDC2BG006950.1	LC_u	undescribed	protein
chr2B	33776950	33777732	+	TRIDC2BG007010	TRIDC2BG007010.1	LC_u	undescribed	protein
chr2B	33778933	33782345	+	TRIDC2BG007020	TRIDC2BG007020.1	LC_U	Protein	of	unknown	function
chr2B	33786989	33787890	+	TRIDC2BG007030	TRIDC2BG007030.1	LC_u	undescribed	protein
chr2B	33814772	33816051	+	TRIDC2BG007040	TRIDC2BG007040.1	HC_G	Clathrin	light	chain	protein
chr2B	34513556	34514834	+	TRIDC2BG007090	TRIDC2BG007090.1	HC_G	alpha/beta-Hydrolases	superfamily	protein
chr2B	34579500	34582451	+	TRIDC2BG007110	TRIDC2BG007110.1	LC_u	undescribed	protein
chr2B	34778992	34779391	+	TRIDC2BG007120	TRIDC2BG007120.1	HC_G	Disease	resistance	protein	RPM1
chr2B	34779577	35044946	+	TRIDC2BG007130	TRIDC2BG007130.1	HC_G	Disease	resistance	protein	RPM1
chr2B	34813537	34814064	+	TRIDC2BG007160	TRIDC2BG007160.1	LC_u	undescribed	protein
chr2B	34822324	34823367	+	TRIDC2BG007170	TRIDC2BG007170.1	HC_G	MBOAT	(membrane	bound	O-acyl
chr2B	34842693	34844293	+	TRIDC2BG007190	TRIDC2BG007190.1	HC_U	unknown	function
chr2B	34886972	34888277	+	TRIDC2BG007230	TRIDC2BG007230.1	LC_u	undescribed	protein
chr2B	34969607	34969944	+	TRIDC2BG007240	TRIDC2BG007240.1	LC_u	undescribed	protein
chr2B	35041205	35042168	+	TRIDC2BG007260	TRIDC2BG007260.1	HC_G	NB-ARC	domain-containing	disease	resistance
chr2B	35113779	35114502	+	TRIDC2BG007270	TRIDC2BG007270.1	HC_G	protein	arginine	methyltransferase	10
chr2B	35148063	35148651	+	TRIDC2BG007290	TRIDC2BG007290.1	LC_u	undescribed	protein
chr2B	35149038	35151431	+	TRIDC2BG007300	TRIDC2BG007300.1	HC_G	DnaJ/Hsp40	cysteine-rich	domain	superfamily
chr2B	35266433	35267080	+	TRIDC2BG007320	TRIDC2BG007320.1	HC_G	Calcineurin	subunit	B
chr2B	35377113	35379064	+	TRIDC2BG007340	TRIDC2BG007340.1	HC_G	Chaperone	protein	DnaJ
chr2B	35785658	35785836	+	TRIDC2BG007390	TRIDC2BG007390.1	HC_G	Pyridoxal	phosphate	(PLP)-dependent	transferases
chr2B	36070091	36213691	+	TRIDC2BG007440	TRIDC2BG007440.1	LC_u	undescribed	protein
chr2B	36144954	36146160	+	TRIDC2BG007450	TRIDC2BG007450.1	HC_G	unknown	function
chr2B	36196871	36197756	+	TRIDC2BG007460	TRIDC2BG007460.1	HC_G	Bifunctional	inhibitor/lipid-transfer	protein/seed	storage
chr2B	36426865	36432018	+	TRIDC2BG007510	TRIDC2BG007510.1	HC_G	nodulin	MtN21	/EamA-like	transporter
chr2B	36432794	36434414	+	TRIDC2BG007520	TRIDC2BG007520.1	HC_G	nodulin	MtN21	/EamA-like	transporter
chr2B	36444748	36445089	+	TRIDC2BG007530	TRIDC2BG007530.1	LC_u	undescribed	protein
chr2B	36472512	36473478	+	TRIDC2BG007550	TRIDC2BG007550.1	HC_G	Eukaryotic	translation	initiation	factor
chr2B	36490405	36493339	+	TRIDC2BG007570	TRIDC2BG007570.1	HC_G	Cytochrome	P450	superfamily	protein
chr2B	36577085	36577983	+	TRIDC2BG007600	TRIDC2BG007600.1	HC_G	Protein	FAR1-RELATED	SEQUENCE	5
chr2B	36815444	36819449	+	TRIDC2BG007610	TRIDC2BG007610.1	HC_G	WD	repeat-containing	protein	25
chr2B	36833585	36834572	+	TRIDC2BG007620	TRIDC2BG007620.1	HC_G	Nucleotide-diphospho-sugar	transferase	family	protein
chr2B	36913862	36917442	+	TRIDC2BG007630	TRIDC2BG007630.1	HC_G	Dirigent	protein	1
chr2B	36923665	36924354	+	TRIDC2BG007640	TRIDC2BG007640.1	HC_G	Nucleotide-diphospho-sugar	transferase	family	protein
chr2B	37070873	37071747	+	TRIDC2BG007670	TRIDC2BG007670.1	LC_TE?	F-box	and	associated	interaction
chr2B	37116662	37117120	+	TRIDC2BG007690	TRIDC2BG007690.1	LC_u	undescribed	protein
chr2B	37391620	37392206	+	TRIDC2BG007720	TRIDC2BG007720.1	LC_TE?	F-box	family	protein
chr2B	37421198	37423666	+	TRIDC2BG007750	TRIDC2BG007750.1	HC_G	Transitional	endoplasmic	reticulum	ATPase
chr2B	37630972	37634504	+	TRIDC2BG007770	TRIDC2BG007770.1	LC_u	undescribed	protein
chr2B	38904733	38906034	+	TRIDC2BG007790	TRIDC2BG007790.1	LC_u	undescribed	protein
chr2B	39108240	39110614	+	TRIDC2BG007810	TRIDC2BG007810.1	LC_u	undescribed	protein
chr2B	39182677	39183505	+	TRIDC2BG007860	TRIDC2BG007860.1	LC_u	undescribed	protein
chr2B	39307198	39307903	+	TRIDC2BG007880	TRIDC2BG007880.1	HC_G	proline-rich	protein	4
chr2B	39349615	39356414	+	TRIDC2BG007890	TRIDC2BG007890.1	HC_G	receptor-like	protein	kinase	4
chr2B	39417676	39418425	+	TRIDC2BG007910	TRIDC2BG007910.1	HC_G	Proline-rich	protein
chr2B	39470581	39471398	+	TRIDC2BG007920	TRIDC2BG007920.1	HC_G	Proline-rich	protein
chr2B	39549716	39551276	+	TRIDC2BG007950	TRIDC2BG007950.1	HC_G	NAC	domain	protein,
chr2B	39955241	39961614	+	TRIDC2BG008000	TRIDC2BG008000.1	HC_G	Pentatricopeptide	repeat-containing	protein
chr2B	40251784	40269317	+	TRIDC2BG008010	TRIDC2BG008010.1	HC_G	RING/U-box	superfamily	protein
chr2B	40537941	40538632	+	TRIDC2BG008020	TRIDC2BG008020.1	HC_G	Cytochrome	P450	superfamily	protein
chr2B	40609499	40612901	+	TRIDC2BG008030	TRIDC2BG008030.1	LC_u	undescribed	protein
chr2B	40714188	40715243	+	TRIDC2BG008070	TRIDC2BG008070.1	LC_u	undescribed	protein
chr2B	40721920	40722667	+	TRIDC2BG008090	TRIDC2BG008090.1	LC_u	undescribed	protein
chr2B	40723533	40724444	+	TRIDC2BG008100	TRIDC2BG008100.1	LC_u	undescribed	protein
chr2B	41108054	41108503	+	TRIDC2BG008190	TRIDC2BG008190.1	LC_u	undescribed	protein
chr2B	41108656	41109386	+	TRIDC2BG008200	TRIDC2BG008200.1	LC_u	undescribed	protein
chr2B	41258316	41261286	+	TRIDC2BG008240	TRIDC2BG008240.1	HC_G	RING/U-box	superfamily	protein
chr2B	41565275	41575268	+	TRIDC2BG008280	TRIDC2BG008280.1	HC_G	ubiquitin-protein	ligase	4
chr2B	41590299	41591404	+	TRIDC2BG008290	TRIDC2BG008290.1	LC_U	unknown	function
chr2B	41593220	41594044	+	TRIDC2BG008300	TRIDC2BG008300.1	HC_G	DNA-directed	RNA	polymerase	subunit
chr2B	41844680	41845467	+	TRIDC2BG008310	TRIDC2BG008310.1	LC_u	undescribed	protein
chr2B	41992513	41995795	+	TRIDC2BG008320	TRIDC2BG008320.1	LC_U	unknown	function
chr2B	42089670	42090939	+	TRIDC2BG008330	TRIDC2BG008330.1	HC_G	Heavy	metal	transport/detoxification	superfamily
chr2B	42147125	42148009	+	TRIDC2BG008350	TRIDC2BG008350.1	HC_G	Threonyl-tRNA	synthetase,	mitochondrial
chr2B	42352586	42355847	+	TRIDC2BG008360	TRIDC2BG008360.1	HC_U	unknown	function
chr2B	42856426	42869072	+	TRIDC2BG008370	TRIDC2BG008370.1	HC_G	mRNA	capping	enzyme	family
chr2B	42863462	42864530	+	TRIDC2BG008380	TRIDC2BG008380.1	LC_u	undescribed	protein
chr2B	42870534	42871061	+	TRIDC2BG008390	TRIDC2BG008390.1	HC_u	undescribed	protein
chr2B	43090584	43091802	+	TRIDC2BG008410	TRIDC2BG008410.1	HC_G	Aquaporin-like	superfamily	protein
chr2B	43258100	43258525	+	TRIDC2BG008440	TRIDC2BG008440.1	LC_u	undescribed	protein
chr2B	43459352	43475548	+	TRIDC2BG008450	TRIDC2BG008450.1	HC_G	40S	ribosomal	protein	S6
chr2B	43481912	43482662	+	TRIDC2BG008470	TRIDC2BG008470.1	LC_u	undescribed	protein
chr2B	43484204	43484873	+	TRIDC2BG008480	TRIDC2BG008480.1	LC_TE	undescribed	protein
chr2B	43659628	43663440	+	TRIDC2BG008500	TRIDC2BG008500.1	HC_G	Ubiquitin	thioesterase	otubain-like
chr2B	43886631	43887715	+	TRIDC2BG008510	TRIDC2BG008510.1	HC_G	alcohol	dehydrogenase	1
chr2B	44033215	44034145	+	TRIDC2BG008530	TRIDC2BG008530.1	HC_G	expansin	11
chr2B	44301235	44302746	+	TRIDC2BG008610	TRIDC2BG008610.1	HC_U	unknown	function
chr2B	44649195	44650070	+	TRIDC2BG008680	TRIDC2BG008680.1	LC_u	undescribed	protein
chr2B	44787329	44788867	+	TRIDC2BG008700	TRIDC2BG008700.1	HC_G	Leucine-rich	receptor-like	protein	kinase
chr2B	44804162	44805858	+	TRIDC2BG008710	TRIDC2BG008710.1	LC_u	undescribed	protein
chr2B	44809220	44813341	+	TRIDC2BG008740	TRIDC2BG008740.1	HC_G	Leucine-rich	receptor-like	protein	kinase
chr2B	44867703	44868527	+	TRIDC2BG008770	TRIDC2BG008770.1	HC_G	Syntaxin-related	protein	KNOLLE
chr2B	45229714	45232626	+	TRIDC2BG008800	TRIDC2BG008800.1	HC_G	RING/U-box	superfamily	protein
chr2B	45426453	45430994	+	TRIDC2BG008820	TRIDC2BG008820.1	HC_G	receptor-like	protein	kinase	2
chr2B	45442103	45446554	+	TRIDC2BG008830	TRIDC2BG008830.1	HC_G	Leucine-rich	receptor-like	protein	kinase
chr2B	45503070	45504682	+	TRIDC2BG008840	TRIDC2BG008840.1	HC_G	UDP-Glycosyltransferase	superfamily	protein
chr2B	45546697	45547207	+	TRIDC2BG008870	TRIDC2BG008870.1	LC_u	undescribed	protein
chr2B	45944138	45947621	+	TRIDC2BG008940	TRIDC2BG008940.1	HC_G	INO80	complex	subunit	C
chr2B	46190208	46191920	+	TRIDC2BG008960	TRIDC2BG008960.1	HC_G	Zinc-binding	dehydrogenase	family	protein
chr2B	46297787	46298155	+	TRIDC2BG008990	TRIDC2BG008990.1	LC_u	undescribed	protein
chr2B	46304219	46304594	+	TRIDC2BG009010	TRIDC2BG009010.1	LC_u	undescribed	protein
chr2B	46330898	46331762	+	TRIDC2BG009020	TRIDC2BG009020.1	HC_G	NADPH:quinone	oxidoreductase
chr2B	46369619	46371507	+	TRIDC2BG009030	TRIDC2BG009030.1	HC_G	Zinc-binding	dehydrogenase	family	protein
chr2B	46379764	46381351	+	TRIDC2BG009040	TRIDC2BG009040.1	HC_G	UDP-Glycosyltransferase	superfamily	protein
chr2B	46575792	46576371	+	TRIDC2BG009080	TRIDC2BG009080.1	HC_u	undescribed	protein
chr2B	46654596	46655080	+	TRIDC2BG009120	TRIDC2BG009120.1	LC_u	undescribed	protein
chr2B	46662943	46668140	+	TRIDC2BG009130	TRIDC2BG009130.1	HC_G	CW7
chr2B	46761906	46765757	+	TRIDC2BG009150	TRIDC2BG009150.1	HC_G	Leucine-rich	receptor-like	protein	kinase
chr2B	46766783	46767415	+	TRIDC2BG009160	TRIDC2BG009160.1	LC_u	undescribed	protein
chr2B	46796353	46802345	+	TRIDC2BG009170	TRIDC2BG009170.1	HC_G	Glycerol-3-phosphate	dehydrogenase
chr2B	46914895	46918940	+	TRIDC2BG009180	TRIDC2BG009180.1	LC_u	undescribed	protein
chr2B	46916390	46918062	+	TRIDC2BG009200	TRIDC2BG009200.1	LC_u	undescribed	protein
chr2B	46976505	46977865	+	TRIDC2BG009220	TRIDC2BG009220.1	HC_G	Disease	resistance	protein	RPP8
chr2B	47084419	47087958	+	TRIDC2BG009240	TRIDC2BG009240.1	HC_u	undescribed	protein
chr2B	47086159	47086885	+	TRIDC2BG009250	TRIDC2BG009250.1	LC_u	undescribed	protein
chr2B	47134820	47135361	+	TRIDC2BG009270	TRIDC2BG009270.1	HC_G	alcohol	dehydrogenase	1
chr2B	47215922	47216321	+	TRIDC2BG009290	TRIDC2BG009290.1	LC_u	undescribed	protein
chr2B	47216624	47218086	+	TRIDC2BG009300	TRIDC2BG009300.1	LC_TE	Zinc	finger	BED	domain-containing
chr2B	47347466	47350320	+	TRIDC2BG009340	TRIDC2BG009340.1	HC_G	Phosphoglycerate	mutase	family	protein
chr2B	47374299	47380506	+	TRIDC2BG009350	TRIDC2BG009350.1	HC_G	F-box/LRR-repeat	protein	4
chr2B	47407876	47408587	+	TRIDC2BG009370	TRIDC2BG009370.1	LC_u	undescribed	protein
chr2B	47435308	47435585	+	TRIDC2BG009410	TRIDC2BG009410.1	HC_G	wall	associated	kinase	3
chr2B	47435738	47440822	+	TRIDC2BG009420	TRIDC2BG009420.1	HC_G	Protein	kinase	family	protein
chr2B	47637551	47641864	+	TRIDC2BG009430	TRIDC2BG009430.1	LC_u	undescribed	protein
chr2B	47736035	47736634	+	TRIDC2BG009460	TRIDC2BG009460.1	LC_u	undescribed	protein
chr2B	47736961	47737725	+	TRIDC2BG009480	TRIDC2BG009480.1	LC_u	undescribed	protein
chr2B	48312360	48315545	+	TRIDC2BG009500	TRIDC2BG009500.1	LC_u	undescribed	protein
chr2B	48462329	48462864	+	TRIDC2BG009510	TRIDC2BG009510.1	LC_u	undescribed	protein
chr2B	48474732	48475650	+	TRIDC2BG009530	TRIDC2BG009530.1	LC_u	undescribed	protein
chr2B	48477430	48481203	+	TRIDC2BG009540	TRIDC2BG009540.1	HC_G	GDT1-like	protein	3
chr2B	48567296	48569201	+	TRIDC2BG009550	TRIDC2BG009550.1	HC_G	Peroxidase	superfamily	protein
chr2B	48571651	48573320	+	TRIDC2BG009560	TRIDC2BG009560.1	LC_u	undescribed	protein
chr2B	48626157	48628371	+	TRIDC2BG009570	TRIDC2BG009570.1	HC_G	Protein	kinase	family	protein
chr2B	48631567	48639327	+	TRIDC2BG009580	TRIDC2BG009580.1	HC_G	Vacuolar	protein-sorting-associated	protein	33
chr2B	48825953	48826616	+	TRIDC2BG009650	TRIDC2BG009650.1	LC_u	undescribed	protein
chr2B	49579297	49579693	+	TRIDC2BG009680	TRIDC2BG009680.1	HC_G	Hybrid	signal	transduction	histidine
chr2B	49597860	49598827	+	TRIDC2BG009690	TRIDC2BG009690.1	HC_G	Membrane-associated	salt-inducible	protein-like
chr2B	49716382	49716804	+	TRIDC2BG009700	TRIDC2BG009700.1	HC_G	Hybrid	signal	transduction	histidine
chr2B	49863047	49864024	+	TRIDC2BG009720	TRIDC2BG009720.1	LC_u	undescribed	protein
chr2B	50085356	50086994	+	TRIDC2BG009750	TRIDC2BG009750.1	HC_G	Eukaryotic	aspartyl	protease	family
chr2B	50310358	50314186	+	TRIDC2BG009790	TRIDC2BG009790.1	HC_G	Ubiquitin	thioesterase	otubain-like
chr2B	50390821	50391001	+	TRIDC2BG009830	TRIDC2BG009830.1	LC_u	undescribed	protein
chr2B	50486748	50489857	+	TRIDC2BG009860	TRIDC2BG009860.1	LC_u	undescribed	protein
chr2B	51028724	51029941	+	TRIDC2BG009900	TRIDC2BG009900.1	LC_u	undescribed	protein
chr2B	51810697	51810884	+	TRIDC2BG009920	TRIDC2BG009920.1	LC_u	undescribed	protein
chr2B	51815457	51817119	+	TRIDC2BG009940	TRIDC2BG009940.1	LC_u	undescribed	protein
chr2B	51821998	51825803	+	TRIDC2BG009950	TRIDC2BG009950.1	HC_G	undescribed	protein
chr2B	52192579	52192948	+	TRIDC2BG009960	TRIDC2BG009960.1	LC_u	undescribed	protein
chr2B	52219108	52222915	+	TRIDC2BG009970	TRIDC2BG009970.1	HC_G	Transketolase
chr2B	52376222	52377405	+	TRIDC2BG009990	TRIDC2BG009990.1	HC_G	germin	3
chr2B	52981956	52983933	+	TRIDC2BG010020	TRIDC2BG010020.1	HC_G	pyruvate	decarboxylase-2
chr2B	53134579	53135230	+	TRIDC2BG010050	TRIDC2BG010050.1	HC_G	N-terminal	protein	myristoylation
chr2B	53135280	53135563	+	TRIDC2BG010060	TRIDC2BG010060.1	LC_u	undescribed	protein
chr2B	53456223	53458465	+	TRIDC2BG010110	TRIDC2BG010110.1	LC_TE	Zinc	finger	BED	domain-containing
chr2B	53477909	53479070	+	TRIDC2BG010120	TRIDC2BG010120.1	HC_G	Acyl-[acyl-carrier-protein]	desaturase	7,	chloroplastic
chr2B	53564555	53564774	+	TRIDC2BG010140	TRIDC2BG010140.1	LC_u	undescribed	protein
chr2B	53655575	53658756	+	TRIDC2BG010150	TRIDC2BG010150.1	HC_G	IAA-amino	acid	hydrolase	ILR1-like
chr2B	53872958	53876905	+	TRIDC2BG010180	TRIDC2BG010180.1	HC_G	amine	oxidase	1
chr2B	53874312	53875149	+	TRIDC2BG010190	TRIDC2BG010190.1	LC_u	undescribed	protein
chr2B	53947221	53948477	+	TRIDC2BG010200	TRIDC2BG010200.1	HC_G	L-lactate	dehydrogenase	A
chr2B	53957814	53960715	+	TRIDC2BG010210	TRIDC2BG010210.1	LC_u	undescribed	protein
chr2B	53974610	53975509	+	TRIDC2BG010230	TRIDC2BG010230.1	HC_G	Cytochrome	P450	superfamily	protein
chr2B	53975705	53976863	+	TRIDC2BG010240	TRIDC2BG010240.1	HC_G	Cytochrome	P450	superfamily	protein
chr2B	54196277	54200885	+	TRIDC2BG010250	TRIDC2BG010250.1	HC_G	Elongation	factor	1-alpha
chr2B	54208719	54210358	+	TRIDC2BG010290	TRIDC2BG010290.1	HC_G	Pheophorbide	a	oxygenase,	chloroplastic
chr2B	54233189	54236471	+	TRIDC2BG010300	TRIDC2BG010300.1	HC_G	undescribed	protein
chr2B	54240978	54241260	+	TRIDC2BG010320	TRIDC2BG010320.1	LC_u	undescribed	protein
chr2B	54261216	54269899	+	TRIDC2BG010340	TRIDC2BG010340.1	LC_u	undescribed	protein
chr2B	54315147	54315790	+	TRIDC2BG010350	TRIDC2BG010350.1	LC_u	undescribed	protein
chr2B	54400997	54405037	+	TRIDC2BG010370	TRIDC2BG010370.1	HC_G	UDP-Glycosyltransferase	superfamily	protein
chr2B	54603718	54604135	+	TRIDC2BG010380	TRIDC2BG010380.1	LC_u	undescribed	protein
chr2B	54640323	54645397	+	TRIDC2BG010400	TRIDC2BG010400.1	LC_u	undescribed	protein
chr2B	54773388	54774523	+	TRIDC2BG010450	TRIDC2BG010450.1	HC_G	strictosidine	synthase-like	2
chr2B	54779056	54780788	+	TRIDC2BG010460	TRIDC2BG010460.1	HC_G	Cytochrome	P450	superfamily	protein
chr2B	55260661	55262691	+	TRIDC2BG010490	TRIDC2BG010490.1	HC_G	TRICHOME	BIREFRINGENCE-LIKE	4
chr2B	55277170	55277674	+	TRIDC2BG010500	TRIDC2BG010500.1	HC_u	undescribed	protein
chr2B	55296563	55298344	+	TRIDC2BG010520	TRIDC2BG010520.1	HC_G	pentatricopeptide	repeat	336
chr2B	55298644	55299463	+	TRIDC2BG010530	TRIDC2BG010530.1	LC_u	undescribed	protein
chr2B	55547906	55550288	+	TRIDC2BG010540	TRIDC2BG010540.1	LC_U	unknown	function
chr2B	55741605	55742085	+	TRIDC2BG010560	TRIDC2BG010560.1	HC_TE?	Dof-type	zinc	finger	protein
chr2B	55814925	55819071	+	TRIDC2BG010580	TRIDC2BG010580.1	HC_G	protein	kinase	family	protein
chr2B	55819637	55821325	+	TRIDC2BG010590	TRIDC2BG010590.1	HC_U	unknown	function
chr2B	55932606	55937249	+	TRIDC2BG010610	TRIDC2BG010610.1	HC_G	2-oxoglutarate	dehydrogenase,	E1	component
chr2B	55940842	55943023	+	TRIDC2BG010630	TRIDC2BG010630.1	HC_U	unknown	function
chr2B	56118553	56120000	+	TRIDC2BG010650	TRIDC2BG010650.1	HC_U	unknown	function
chr2B	56141759	56146911	+	TRIDC2BG010660	TRIDC2BG010660.1	HC_U	unknown	function
chr2B	56153955	56154185	+	TRIDC2BG010680	TRIDC2BG010680.1	LC_u	undescribed	protein
chr2B	56580314	56590940	+	TRIDC2BG010710	TRIDC2BG010710.1	HC_G	DNAJ	heat	shock	N-terminal
chr2B	56843775	56844658	+	TRIDC2BG010720	TRIDC2BG010720.1	HC_U	unknown	function
chr2B	57390649	57395603	+	TRIDC2BG010740	TRIDC2BG010740.1	HC_G	Kinase	interacting	(KIP1-like)	family
chr2B	57400959	57402494	+	TRIDC2BG010750	TRIDC2BG010750.1	HC_G	expansin	B4
chr2B	57404666	57406889	+	TRIDC2BG010760	TRIDC2BG010760.1	HC_G	expansin	B4
chr2B	57408359	57409779	+	TRIDC2BG010770	TRIDC2BG010770.1	HC_G	UDP-Glycosyltransferase	superfamily	protein
chr2B	57503155	57505225	+	TRIDC2BG010780	TRIDC2BG010780.1	HC_G	basic	helix-loop-helix	(bHLH)	DNA-binding
chr2B	57973669	57974671	+	TRIDC2BG010810	TRIDC2BG010810.1	LC_u	undescribed	protein
chr2B	58058382	58060560	+	TRIDC2BG010820	TRIDC2BG010820.1	HC_U	Protein	of	unknown	function
chr2B	58064018	58064292	+	TRIDC2BG010840	TRIDC2BG010840.1	HC_G	Peroxidase	superfamily	protein
chr2B	58068684	58070824	+	TRIDC2BG010850	TRIDC2BG010850.1	HC_G	prephenate	dehydratase	1
chr2B	58211350	58211766	+	TRIDC2BG010870	TRIDC2BG010870.1	LC_u	undescribed	protein
chr2B	58393393	58395382	+	TRIDC2BG010900	TRIDC2BG010900.1	HC_G	Nucleotide-diphospho-sugar	transferases	superfamily	protein
chr2B	58552953	58554567	+	TRIDC2BG010920	TRIDC2BG010920.1	LC_TE?	F-box/RNI-like	superfamily	protein
chr2B	58578661	58579535	+	TRIDC2BG010930	TRIDC2BG010930.1	LC_U	unknown	function
chr2B	58601456	58603123	+	TRIDC2BG010950	TRIDC2BG010950.1	LC_U	unknown	function
chr2B	58829632	58833195	+	TRIDC2BG010970	TRIDC2BG010970.1	HC_G	Elongation	factor	1-alpha
chr2B	59071798	59075466	+	TRIDC2BG010980	TRIDC2BG010980.1	HC_G	Elongation	factor	1-alpha
chr2B	59103449	59106984	+	TRIDC2BG011010	TRIDC2BG011010.1	LC_u	undescribed	protein
chr2B	59504537	59505023	+	TRIDC2BG011040	TRIDC2BG011040.1	LC_u	undescribed	protein
chr2B	59512561	59512732	+	TRIDC2BG011050	TRIDC2BG011050.1	HC_u	undescribed	protein
chr2B	59514857	59515028	+	TRIDC2BG011060	TRIDC2BG011060.1	HC_u	undescribed	protein
chr2B	59530225	59530396	+	TRIDC2BG011090	TRIDC2BG011090.1	HC_u	undescribed	protein
chr2B	59558498	59558755	+	TRIDC2BG011100	TRIDC2BG011100.1	HC_G	Phosphoinositide	phospholipase	C	6
chr2B	59572452	59573556	+	TRIDC2BG011120	TRIDC2BG011120.1	HC_G	Peroxidase	superfamily	protein
chr2B	59616190	59617551	+	TRIDC2BG011130	TRIDC2BG011130.1	LC_u	undescribed	protein
chr2B	59896667	59902249	+	TRIDC2BG011160	TRIDC2BG011160.1	HC_G	LOB	domain-containing	protein	4
chr2B	59903788	59905271	+	TRIDC2BG011200	TRIDC2BG011200.1	LC_u	undescribed	protein
chr2B	60006278	60007550	+	TRIDC2BG011220	TRIDC2BG011220.1	HC_G	CYCLIN	A3;4
chr2B	60330382	60332868	+	TRIDC2BG011240	TRIDC2BG011240.1	LC_u	undescribed	protein
chr2B	61176817	61177312	+	TRIDC2BG011280	TRIDC2BG011280.1	LC_u	undescribed	protein
chr2B	62258100	62259066	+	TRIDC2BG011310	TRIDC2BG011310.1	LC_u	undescribed	protein
chr2B	62469654	62472916	+	TRIDC2BG011330	TRIDC2BG011330.1	LC_U	unknown	function
chr2B	62851534	62851983	+	TRIDC2BG011350	TRIDC2BG011350.1	LC_u	undescribed	protein
chr2B	62870537	62871076	+	TRIDC2BG011380	TRIDC2BG011380.1	LC_u	undescribed	protein
chr2B	62905971	62910681	+	TRIDC2BG011410	TRIDC2BG011410.1	LC_u	undescribed	protein
chr2B	62956790	62957552	+	TRIDC2BG011420	TRIDC2BG011420.1	HC_G	N-terminal	protein	myristoylation
chr2B	63042625	63043297	+	TRIDC2BG011450	TRIDC2BG011450.1	HC_G	N-terminal	protein	myristoylation
chr2B	63229449	63235309	+	TRIDC2BG011470	TRIDC2BG011470.1	HC_G	Chaperone	protein	DnaJ
chr2B	63235508	63236045	+	TRIDC2BG011480	TRIDC2BG011480.1	LC_u	undescribed	protein
chr2B	63440308	63441612	+	TRIDC2BG011500	TRIDC2BG011500.1	HC_G	tubulin	beta	chain	2
chr2B	64199121	64200333	+	TRIDC2BG011560	TRIDC2BG011560.1	LC_u	undescribed	protein
chr2B	64201270	64205380	+	TRIDC2BG011580	TRIDC2BG011580.1	LC_u	undescribed	protein
chr2B	65522561	65523664	+	TRIDC2BG011640	TRIDC2BG011640.1	HC_U	unknown	function
chr2B	65830782	65831737	+	TRIDC2BG011660	TRIDC2BG011660.1	LC_u	undescribed	protein
chr2B	66486553	66487635	+	TRIDC2BG011680	TRIDC2BG011680.1	LC_u	undescribed	protein
chr2B	66488549	66489510	+	TRIDC2BG011690	TRIDC2BG011690.1	HC_G	Disease	resistance	protein	RGA2
chr2B	66493655	66498008	+	TRIDC2BG011700	TRIDC2BG011700.1	LC_u	undescribed	protein
chr2B	66687971	66692394	+	TRIDC2BG011710	TRIDC2BG011710.1	LC_u	undescribed	protein
chr2B	66820218	66820410	+	TRIDC2BG011730	TRIDC2BG011730.1	HC_G	TRICHOME	BIREFRINGENCE-LIKE	28
chr2B	67266774	67268044	+	TRIDC2BG011760	TRIDC2BG011760.1	HC_G	Protein	phosphatase	2C	family
chr2B	67290706	67291032	+	TRIDC2BG011780	TRIDC2BG011780.1	HC_U	Protein	of	unknown	function
chr2B	67315088	67315678	+	TRIDC2BG011790	TRIDC2BG011790.1	LC_u	undescribed	protein
chr2B	68085929	68088060	+	TRIDC2BG011830	TRIDC2BG011830.1	LC_u	undescribed	protein
chr2B	68148689	68149134	+	TRIDC2BG011850	TRIDC2BG011850.1	HC_G	pinoresinol	reductase	1
chr2B	68151441	68153375	+	TRIDC2BG011870	TRIDC2BG011870.1	LC_u	undescribed	protein
chr2B	68475982	68478258	+	TRIDC2BG011890	TRIDC2BG011890.1	HC_U	unknown	function
chr2B	68616717	68617810	+	TRIDC2BG011920	TRIDC2BG011920.1	HC_G	sulfotransferase	2A
chr2B	68861329	68864800	+	TRIDC2BG011930	TRIDC2BG011930.1	LC_U	unknown	function
chr2B	69034431	69036469	+	TRIDC2BG011950	TRIDC2BG011950.1	HC_G	pyruvate	decarboxylase-2
chr2B	69363975	69364429	+	TRIDC2BG012000	TRIDC2BG012000.1	LC_u	undescribed	protein
chr2B	69366013	69369310	+	TRIDC2BG012010	TRIDC2BG012010.1	HC_G	Protein	kinase	superfamily	protein
chr2B	69370962	69372221	+	TRIDC2BG012020	TRIDC2BG012020.1	LC_u	undescribed	protein
chr2B	69557964	69559031	+	TRIDC2BG012030	TRIDC2BG012030.1	HC_G	xyloglucan	endotransglucosylase/hydrolase	26
chr2B	69649451	69649722	+	TRIDC2BG012040	TRIDC2BG012040.1	HC_G	BEST	Arabidopsis	thaliana	protein
chr2B	69649790	69652113	+	TRIDC2BG012050	TRIDC2BG012050.1	LC_u	undescribed	protein
chr2B	69664742	69665494	+	TRIDC2BG012070	TRIDC2BG012070.1	HC_G	RNA	2'-phosphotransferase,	Tpt1	/
chr2B	69735747	69739446	+	TRIDC2BG012080	TRIDC2BG012080.1	HC_G	eukaryotic	translation	initiation	factor
chr2B	69777596	69778423	+	TRIDC2BG012100	TRIDC2BG012100.1	LC_u	undescribed	protein
chr2B	69792480	69798403	+	TRIDC2BG012110	TRIDC2BG012110.1	HC_G	Heat	stress	transcription	factor
chr2B	69911192	69915625	+	TRIDC2BG012140	TRIDC2BG012140.1	HC_G	Choline-phosphate	cytidylyltransferase	2
chr2B	70736863	70737867	+	TRIDC2BG012190	TRIDC2BG012190.1	HC_G	CASP-like	protein	4B1
chr2B	71534310	71535119	+	TRIDC2BG012210	TRIDC2BG012210.1	LC_u	undescribed	protein
chr2B	72495826	72497160	+	TRIDC2BG012220	TRIDC2BG012220.1	LC_u	undescribed	protein
chr2B	72497696	72499831	+	TRIDC2BG012240	TRIDC2BG012240.1	LC_u	undescribed	protein
chr2B	72695843	72696118	+	TRIDC2BG012250	TRIDC2BG012250.1	LC_u	undescribed	protein
chr2B	72976099	72980049	+	TRIDC2BG012290	TRIDC2BG012290.1	LC_u	undescribed	protein
chr2B	72980169	72983509	+	TRIDC2BG012310	TRIDC2BG012310.1	LC_u	undescribed	protein
chr2B	73005553	73005837	+	TRIDC2BG012320	TRIDC2BG012320.1	LC_u	undescribed	protein
chr2B	73021430	73022627	+	TRIDC2BG012330	TRIDC2BG012330.1	LC_u	undescribed	protein
chr2B	73092764	73093120	+	TRIDC2BG012340	TRIDC2BG012340.1	LC_u	undescribed	protein
chr2B	73093514	73100606	+	TRIDC2BG012350	TRIDC2BG012350.1	LC_u	undescribed	protein
chr2B	73418649	73420159	+	TRIDC2BG012370	TRIDC2BG012370.1	LC_TE	unknown	function
chr2B	73491622	73492641	+	TRIDC2BG012410	TRIDC2BG012410.1	LC_TE	unknown	function
chr2B	73562961	73563179	+	TRIDC2BG012430	TRIDC2BG012430.1	HC_u	undescribed	protein
chr2B	73627811	73628712	+	TRIDC2BG012440	TRIDC2BG012440.1	LC_u	undescribed	protein
chr2B	73632835	73633695	+	TRIDC2BG012450	TRIDC2BG012450.1	LC_u	undescribed	protein
chr2B	73640176	73640900	+	TRIDC2BG012470	TRIDC2BG012470.1	HC_G	Ulp1	protease	family,	C-terminal
chr2B	73640963	73641869	+	TRIDC2BG012480	TRIDC2BG012480.1	LC_u	undescribed	protein
chr2B	73646519	73647743	+	TRIDC2BG012490	TRIDC2BG012490.1	LC_u	undescribed	protein
chr2B	73701473	73702048	+	TRIDC2BG012510	TRIDC2BG012510.1	LC_TE	unknown	function
chr2B	73702142	73703177	+	TRIDC2BG012520	TRIDC2BG012520.1	LC_TE	unknown	function
chr2B	73762985	73767169	+	TRIDC2BG012530	TRIDC2BG012530.1	LC_u	undescribed	protein
chr2B	73824270	73828199	+	TRIDC2BG012550	TRIDC2BG012550.1	HC_G	pyruvate	decarboxylase-2
chr2B	73939507	73940098	+	TRIDC2BG012570	TRIDC2BG012570.1	HC_G	pinoresinol	reductase	1
chr2B	73942690	73944124	+	TRIDC2BG012580	TRIDC2BG012580.1	LC_TE	unknown	function
chr2B	74111188	74113035	+	TRIDC2BG012620	TRIDC2BG012620.1	LC_u	undescribed	protein
chr2B	74192666	74194129	+	TRIDC2BG012640	TRIDC2BG012640.1	HC_G	Histone-lysine	N-methyltransferase	Su(var)3-9
chr2B	74209460	74210151	+	TRIDC2BG012650	TRIDC2BG012650.1	HC_U	unknown	function
chr2B	74210518	74214642	+	TRIDC2BG012660	TRIDC2BG012660.1	LC_u	undescribed	protein
chr2B	74212126	74213083	+	TRIDC2BG012680	TRIDC2BG012680.1	LC_u	undescribed	protein
chr2B	74468164	74472541	+	TRIDC2BG012690	TRIDC2BG012690.1	HC_G	Hexosyltransferase
chr2B	74895676	74896298	+	TRIDC2BG012710	TRIDC2BG012710.1	HC_G	Short-chain	dehydrogenase	reductase	2a
chr2B	74982380	74983400	+	TRIDC2BG012720	TRIDC2BG012720.1	HC_G	Dehydrogenase/reductase	SDR	family	member
chr2B	75079079	75080706	+	TRIDC2BG012740	TRIDC2BG012740.1	HC_G	Cytochrome	P450	superfamily	protein
chr2B	75205081	75206211	+	TRIDC2BG012760	TRIDC2BG012760.1	LC_u	undescribed	protein
chr2B	75224583	75225834	+	TRIDC2BG012770	TRIDC2BG012770.1	HC_G	Short-chain	dehydrogenase	reductase	2a
chr2B	75875791	75881023	+	TRIDC2BG012820	TRIDC2BG012820.1	LC_TE	unknown	function
chr2B	75956688	75957013	+	TRIDC2BG012870	TRIDC2BG012870.1	HC_u	undescribed	protein
chr2B	76181734	76183160	+	TRIDC2BG012920	TRIDC2BG012920.1	LC_u	undescribed	protein
chr2B	76183297	76184631	+	TRIDC2BG012940	TRIDC2BG012940.1	LC_u	undescribed	protein
chr2B	76351353	76353604	+	TRIDC2BG012990	TRIDC2BG012990.1	LC_u	undescribed	protein
chr2B	76479027	76542789	+	TRIDC2BG013000	TRIDC2BG013000.1	HC_G	ubiquitin	11
chr2B	76672798	76674626	+	TRIDC2BG013010	TRIDC2BG013010.1	LC_TE?	F-box	protein	interaction	domain
chr2B	76686556	76686998	+	TRIDC2BG013020	TRIDC2BG013020.1	LC_U	unknown	function
chr2B	76701043	76704427	+	TRIDC2BG013030	TRIDC2BG013030.1	HC_G	Anthranilate	phosphoribosyltransferase
chr2B	76704660	76708087	+	TRIDC2BG013040	TRIDC2BG013040.1	LC_u	undescribed	protein
chr2B	76743802	76744212	+	TRIDC2BG013080	TRIDC2BG013080.1	LC_u	undescribed	protein
chr2B	76771135	76771521	+	TRIDC2BG013090	TRIDC2BG013090.1	LC_u	undescribed	protein
chr2B	76864593	76865879	+	TRIDC2BG013120	TRIDC2BG013120.1	HC_U	unknown	function
chr2B	76931926	76932889	+	TRIDC2BG013130	TRIDC2BG013130.1	HC_u	undescribed	protein
chr2B	77152117	77152619	+	TRIDC2BG013160	TRIDC2BG013160.1	LC_u	undescribed	protein
chr2B	77152800	77157438	+	TRIDC2BG013170	TRIDC2BG013170.1	HC_G	PHD	and	RING	finger
chr2B	77159592	77160430	+	TRIDC2BG013180	TRIDC2BG013180.1	HC_U	Protein	of	unknown	function
chr2B	78606242	78606596	+	TRIDC2BG013230	TRIDC2BG013230.1	LC_u	undescribed	protein
chr2B	78608164	78613592	+	TRIDC2BG013240	TRIDC2BG013240.1	LC_u	undescribed	protein
chr2B	78849610	78856065	+	TRIDC2BG013260	TRIDC2BG013260.1	HC_U	unknown	function
chr2B	78912297	78918134	+	TRIDC2BG013290	TRIDC2BG013290.1	HC_G	BRCT	domain-containing	protein
chr2B	79368147	79368672	+	TRIDC2BG013340	TRIDC2BG013340.1	LC_u	undescribed	protein
chr2B	79843830	79845006	+	TRIDC2BG013370	TRIDC2BG013370.1	LC_u	undescribed	protein
chr2B	80055539	80055811	+	TRIDC2BG013400	TRIDC2BG013400.1	LC_u	undescribed	protein
chr2B	80057442	80059537	+	TRIDC2BG013420	TRIDC2BG013420.1	LC_u	undescribed	protein
chr2B	80136933	80147347	+	TRIDC2BG013430	TRIDC2BG013430.1	HC_G	Protein	kinase	superfamily	protein
chr2B	80456456	80460897	+	TRIDC2BG013450	TRIDC2BG013450.1	LC_u	undescribed	protein
chr2B	80704890	80712236	+	TRIDC2BG013480	TRIDC2BG013480.1	HC_G	Aminoacyl	peptidase
chr2B	80769783	80770271	+	TRIDC2BG013490	TRIDC2BG013490.1	HC_G	Nicotianamine	synthase	9
chr2B	80804802	80805010	+	TRIDC2BG013500	TRIDC2BG013500.1	LC_u	undescribed	protein
chr2B	80880187	80881617	+	TRIDC2BG013520	TRIDC2BG013520.1	LC_u	undescribed	protein
chr2B	80965334	80966159	+	TRIDC2BG013530	TRIDC2BG013530.1	HC_G	Fructose-1,6-bisphosphatase	class	1
chr2B	81030312	81030820	+	TRIDC2BG013540	TRIDC2BG013540.1	LC_u	undescribed	protein
chr2B	81136848	81138443	+	TRIDC2BG013560	TRIDC2BG013560.1	HC_u	undescribed	protein
chr2B	81212114	81218257	+	TRIDC2BG013570	TRIDC2BG013570.1	HC_G	Aldehyde	dehydrogenase	family	9
chr2B	81628192	81631458	+	TRIDC2BG013630	TRIDC2BG013630.1	LC_u	undescribed	protein
chr2B	81635503	81637350	+	TRIDC2BG013640	TRIDC2BG013640.1	LC_TE?	F-box	family	protein
chr2B	81812795	81813467	+	TRIDC2BG013650	TRIDC2BG013650.1	LC_u	undescribed	protein
chr2B	81975959	81977049	+	TRIDC2BG013700	TRIDC2BG013700.1	LC_u	undescribed	protein
chr2B	81986178	81986822	+	TRIDC2BG013710	TRIDC2BG013710.1	HC_G	undescribed	protein
chr2B	82416202	82419081	+	TRIDC2BG013740	TRIDC2BG013740.1	HC_G	FIZZY-related	2
chr2B	82622844	82627043	+	TRIDC2BG013750	TRIDC2BG013750.1	HC_G	GRAS	family	transcription	factor
chr2B	83297777	83300000	+	TRIDC2BG013760	TRIDC2BG013760.1	HC_TE?	F-box	family	protein
chr2B	83362869	83366282	+	TRIDC2BG013790	TRIDC2BG013790.1	HC_G	Importin	subunit	alpha-4
chr2B	83765306	83766013	+	TRIDC2BG013800	TRIDC2BG013800.1	HC_G	myb	domain	protein	112
chr2B	83766213	83766636	+	TRIDC2BG013810	TRIDC2BG013810.1	LC_u	undescribed	protein
chr2B	84017392	84021832	+	TRIDC2BG013820	TRIDC2BG013820.1	HC_G	Pentatricopeptide	repeat-containing	protein
chr2B	84027226	84029081	+	TRIDC2BG013830	TRIDC2BG013830.1	HC_G	Hexosyltransferase
chr2B	84188932	84197028	+	TRIDC2BG013850	TRIDC2BG013850.1	HC_u	undescribed	protein
chr2B	84586508	84586670	+	TRIDC2BG013860	TRIDC2BG013860.1	LC_u	undescribed	protein
chr2B	84586843	84607093	+	TRIDC2BG013870	TRIDC2BG013870.1	HC_G	HEAT	SHOCK	PROTEIN	81.4
chr2B	84619799	84621395	+	TRIDC2BG013880	TRIDC2BG013880.1	LC_TE	unknown	function
chr2B	84636628	84637617	+	TRIDC2BG013890	TRIDC2BG013890.1	LC_u	undescribed	protein
chr2B	84674898	84675690	+	TRIDC2BG013900	TRIDC2BG013900.1	HC_G	alpha-L-arabinofuranosidase	1
chr2B	84948971	84954158	+	TRIDC2BG013930	TRIDC2BG013930.1	HC_G	FAR1-related	sequence	12
chr2B	84959723	84960042	+	TRIDC2BG013960	TRIDC2BG013960.1	LC_u	undescribed	protein
chr2B	85174938	85176844	+	TRIDC2BG013970	TRIDC2BG013970.1	LC_u	undescribed	protein
chr2B	85177967	85180878	+	TRIDC2BG013990	TRIDC2BG013990.1	LC_u	undescribed	protein
chr2B	85282064	85286265	+	TRIDC2BG014010	TRIDC2BG014010.1	HC_G	serine/threonine	protein	kinase	1
chr2B	85544822	85549888	+	TRIDC2BG014040	TRIDC2BG014040.1	HC_G	DNA-directed	primase/polymerase	protein
chr2B	85557921	85561707	+	TRIDC2BG014050	TRIDC2BG014050.1	HC_G	Guanine	nucleotide-binding	protein-like	3-like
chr2B	85565480	85565703	+	TRIDC2BG014060	TRIDC2BG014060.1	LC_u	undescribed	protein
chr2B	85565887	85570963	+	TRIDC2BG014070	TRIDC2BG014070.1	HC_G	FRIGIDA-like	protein
chr2B	85568424	85569538	+	TRIDC2BG014080	TRIDC2BG014080.1	HC_G	Heat	shock	70	kDa
chr2B	85598812	85602711	+	TRIDC2BG014100	TRIDC2BG014100.1	HC_G	Chaperone	SurA
chr2B	85663266	85670630	+	TRIDC2BG014120	TRIDC2BG014120.1	HC_G	transcription	factor-related
chr2B	86056780	86057480	+	TRIDC2BG014180	TRIDC2BG014180.1	LC_u	undescribed	protein
chr2B	86138962	86142433	+	TRIDC2BG014220	TRIDC2BG014220.1	HC_G	RINT-1	/	TIP-1	family
chr2B	86149938	86151409	+	TRIDC2BG014240	TRIDC2BG014240.1	HC_G	Protein	kinase	superfamily	protein
chr2B	86378709	86379172	+	TRIDC2BG014270	TRIDC2BG014270.1	LC_u	undescribed	protein
chr2B	86886672	86887973	+	TRIDC2BG014320	TRIDC2BG014320.1	LC_u	undescribed	protein
chr2B	86894125	86899128	+	TRIDC2BG014340	TRIDC2BG014340.1	HC_U	unknown	function
chr2B	86900022	86900519	+	TRIDC2BG014350	TRIDC2BG014350.1	HC_G	RING/U-box	superfamily	protein
chr2B	86906298	86908614	+	TRIDC2BG014360	TRIDC2BG014360.1	LC_u	undescribed	protein
chr2B	87299599	87300176	+	TRIDC2BG014380	TRIDC2BG014380.1	HC_G	ABSCISIC	ACID-INSENSITIVE	5-like	protein
chr2B	87682519	87683334	+	TRIDC2BG014420	TRIDC2BG014420.1	LC_U	unknown	function
chr2B	87771688	87772252	+	TRIDC2BG014530	TRIDC2BG014530.1	LC_u	undescribed	protein
chr2B	87866943	87870910	+	TRIDC2BG014540	TRIDC2BG014540.1	HC_G	Dehydrogenase/reductase	SDR	family	member
chr2B	88135425	88135728	+	TRIDC2BG014550	TRIDC2BG014550.1	LC_u	undescribed	protein
chr2B	88166358	88168784	+	TRIDC2BG014570	TRIDC2BG014570.1	HC_G	pectinesterase	11
chr2B	88235564	88237250	+	TRIDC2BG014580	TRIDC2BG014580.1	LC_u	undescribed	protein
chr2B	88241763	88242821	+	TRIDC2BG014590	TRIDC2BG014590.1	LC_u	undescribed	protein
chr2B	88243730	88244359	+	TRIDC2BG014610	TRIDC2BG014610.1	LC_u	undescribed	protein
chr2B	88249516	88250943	+	TRIDC2BG014620	TRIDC2BG014620.1	LC_u	undescribed	protein
chr2B	88881755	88894059	+	TRIDC2BG014630	TRIDC2BG014630.1	HC_G	Myb	family	transcription	factor
chr2B	88896388	88897975	+	TRIDC2BG014640	TRIDC2BG014640.1	HC_G	myb-like	transcription	factor	family
chr2B	89096941	89097471	+	TRIDC2BG014660	TRIDC2BG014660.1	HC_G	60S	ribosomal	protein	L28-2
chr2B	89285280	89287405	+	TRIDC2BG014670	TRIDC2BG014670.1	HC_G	WUSCHEL	related	homeobox	12
chr2B	89849450	89898242	+	TRIDC2BG014700	TRIDC2BG014700.1	HC_G	NAC	domain	containing	protein
chr2B	90260285	90262182	+	TRIDC2BG014720	TRIDC2BG014720.1	HC_G	NAC	domain	containing	protein
chr2B	91927688	92088042	+	TRIDC2BG014790	TRIDC2BG014790.1	HC_G	hydroxyproline-rich	glycoprotein	family	protein
chr2B	92094020	92095111	+	TRIDC2BG014800	TRIDC2BG014800.1	HC_G	hydroxyproline-rich	glycoprotein	family	protein
chr2B	92208379	92208700	+	TRIDC2BG014810	TRIDC2BG014810.1	HC_G	NAC	domain	protein,
chr2B	92314724	92314885	+	TRIDC2BG014830	TRIDC2BG014830.1	LC_u	undescribed	protein
chr2B	92458878	92459436	+	TRIDC2BG014850	TRIDC2BG014850.1	LC_u	undescribed	protein
chr2B	92766993	92767428	+	TRIDC2BG014860	TRIDC2BG014860.1	HC_U	unknown	function
chr2B	93304232	93304928	+	TRIDC2BG014870	TRIDC2BG014870.1	HC_TE?	Zinc	finger	CCCH	domain-containing
chr2B	93603580	93603953	+	TRIDC2BG014880	TRIDC2BG014880.1	HC_G	30S	ribosomal	protein	S14,
chr2B	93742622	93744876	+	TRIDC2BG014890	TRIDC2BG014890.1	LC_u	undescribed	protein
chr2B	93769468	93770124	+	TRIDC2BG014910	TRIDC2BG014910.1	HC_G	Sorting	and	assembly	machinery
chr2B	93770269	93772464	+	TRIDC2BG014920	TRIDC2BG014920.1	HC_G	Sorting	and	assembly	machinery
chr2B	94587709	94589377	+	TRIDC2BG014990	TRIDC2BG014990.1	LC_u	undescribed	protein
chr2B	94661229	94662914	+	TRIDC2BG015030	TRIDC2BG015030.1	LC_TE	BED	zinc	finger	family
chr2B	94662975	94663287	+	TRIDC2BG015040	TRIDC2BG015040.1	LC_TE	Zinc	finger	BED	domain-containing
chr2B	94755525	94758421	+	TRIDC2BG015060	TRIDC2BG015060.1	HC_G	Exosome	complex	component	RRP41
chr2B	94982878	94983197	+	TRIDC2BG015090	TRIDC2BG015090.1	HC_u	undescribed	protein
chr2B	95038212	95041605	+	TRIDC2BG015100	TRIDC2BG015100.1	HC_U	Protein	of	unknown	function
chr2B	95041786	95042127	+	TRIDC2BG015110	TRIDC2BG015110.1	LC_u	undescribed	protein
chr2B	95043140	95043787	+	TRIDC2BG015120	TRIDC2BG015120.1	LC_TE	RNA-directed	DNA	polymerase	(reverse
chr2B	95295926	95297192	+	TRIDC2BG015150	TRIDC2BG015150.1	LC_u	undescribed	protein
chr2B	95526368	95531607	+	TRIDC2BG015170	TRIDC2BG015170.1	HC_G	receptor-like	kinase	1
chr2B	95535667	95537874	+	TRIDC2BG015180	TRIDC2BG015180.1	HC_G	Translation	initiation	factor	2
chr2B	95600771	95602018	+	TRIDC2BG015200	TRIDC2BG015200.1	LC_U	unknown	function
chr2B	95651257	95652264	+	TRIDC2BG015220	TRIDC2BG015220.1	LC_u	undescribed	protein
chr2B	95652903	95653461	+	TRIDC2BG015230	TRIDC2BG015230.1	HC_u	undescribed	protein
chr2B	95999751	96012060	+	TRIDC2BG015240	TRIDC2BG015240.1	HC_G	E3	ubiquitin-protein	ligase	SHPRH
chr2B	96145371	96145934	+	TRIDC2BG015250	TRIDC2BG015250.1	LC_TE?	General	transcription	factor	2-related
chr2B	96171898	96172275	+	TRIDC2BG015260	TRIDC2BG015260.1	LC_u	undescribed	protein
chr2B	96235423	96236523	+	TRIDC2BG015270	TRIDC2BG015270.1	HC_G	Mitochondrial	transcription	termination	factor
chr2B	96240334	96241934	+	TRIDC2BG015280	TRIDC2BG015280.1	HC_G	Mitochondrial	transcription	termination	factor
chr2B	96245001	96250671	+	TRIDC2BG015300	TRIDC2BG015300.1	HC_G	Mitochondrial	transcription	termination	factor
chr2B	96280024	96283158	+	TRIDC2BG015320	TRIDC2BG015320.1	HC_G	Mitochondrial	transcription	termination	factor
chr2B	96289881	96291039	+	TRIDC2BG015330	TRIDC2BG015330.1	HC_G	Mitochondrial	transcription	termination	factor
chr2B	96299680	96306670	+	TRIDC2BG015340	TRIDC2BG015340.1	HC_G	tRNA	(guanine(26)-N(2))-dimethyltransferase
chr2B	96307648	96309833	+	TRIDC2BG015350	TRIDC2BG015350.1	HC_G	Ubiquinol-cytochrome	C	reductase	complex
chr2B	96310888	96314901	+	TRIDC2BG015360	TRIDC2BG015360.1	HC_G	vacuolar	sorting	receptor	homolog
chr2B	96457279	96462267	+	TRIDC2BG015370	TRIDC2BG015370.1	HC_G	B3	domain-containing	transcription	factor
chr2B	96764520	96769031	+	TRIDC2BG015380	TRIDC2BG015380.1	HC_G	bZIP	family	transcription	factor
chr2B	96968271	96968631	+	TRIDC2BG015400	TRIDC2BG015400.1	LC_u	undescribed	protein
chr2B	96969375	96979224	+	TRIDC2BG015410	TRIDC2BG015410.1	HC_G	PAP/OAS1	substrate-binding	domain	superfamily
chr2B	97053872	97054365	+	TRIDC2BG015440	TRIDC2BG015440.1	LC_u	undescribed	protein
chr2B	97101447	97105349	+	TRIDC2BG015450	TRIDC2BG015450.1	HC_G	Actin-related	protein	2021-03-02	complex
chr2B	97191119	97191946	+	TRIDC2BG015480	TRIDC2BG015480.1	HC_G	Transcription	repressor	OFP17
chr2B	97236938	97237381	+	TRIDC2BG015500	TRIDC2BG015500.1	LC_u	undescribed	protein
chr2B	97396963	97397350	+	TRIDC2BG015510	TRIDC2BG015510.1	LC_u	undescribed	protein
chr2B	97702080	97702985	+	TRIDC2BG015540	TRIDC2BG015540.1	HC_G	B12D	protein
chr2B	97706276	97727233	+	TRIDC2BG015550	TRIDC2BG015550.1	HC_G	thiamin	pyrophosphokinase	2
chr2B	97863308	97868345	+	TRIDC2BG015590	TRIDC2BG015590.1	HC_G	Phosphoenolpyruvate/phosphate	translocator	3,	chloroplastic
chr2B	97892679	97897313	+	TRIDC2BG015600	TRIDC2BG015600.1	HC_G	potassium	transporter	2
chr2B	97945683	97946382	+	TRIDC2BG015610	TRIDC2BG015610.1	LC_u	undescribed	protein
chr2B	98072324	98073406	+	TRIDC2BG015620	TRIDC2BG015620.1	HC_u	undescribed	protein
chr2B	98115630	98117767	+	TRIDC2BG015630	TRIDC2BG015630.1	LC_u	undescribed	protein
chr2B	98437666	98440811	+	TRIDC2BG015670	TRIDC2BG015670.1	HC_G	serine/threonine	protein	kinase	1
chr2B	99424903	99425247	+	TRIDC2BG015720	TRIDC2BG015720.1	LC_u	undescribed	protein
chr2B	99647743	99649130	+	TRIDC2BG015730	TRIDC2BG015730.1	HC_G	Peroxidase	superfamily	protein
chr2B	99668841	99669996	+	TRIDC2BG015740	TRIDC2BG015740.1	HC_G	Peroxidase	superfamily	protein
chr2B	99687353	99689831	+	TRIDC2BG015760	TRIDC2BG015760.1	LC_u	undescribed	protein
chr2B	99749631	99751317	+	TRIDC2BG015770	TRIDC2BG015770.1	HC_G	Peroxidase	superfamily	protein
chr2B	99755127	99756281	+	TRIDC2BG015780	TRIDC2BG015780.1	HC_G	Peroxidase	superfamily	protein
chr2B	99788080	99789881	+	TRIDC2BG015790	TRIDC2BG015790.1	LC_u	undescribed	protein
chr2B	99850713	99856536	+	TRIDC2BG015820	TRIDC2BG015820.1	HC_G	Quinone	oxidoreductase
chr2B	99859053	99859593	+	TRIDC2BG015850	TRIDC2BG015850.1	LC_u	undescribed	protein
chr2B	99954673	99956147	+	TRIDC2BG015870	TRIDC2BG015870.1	HC_G	Peroxidase	superfamily	protein
chr2B	100010402	100011550	+	TRIDC2BG015880	TRIDC2BG015880.1	HC_G	Peroxidase	superfamily	protein
chr2B	100126559	100127832	+	TRIDC2BG015890	TRIDC2BG015890.1	HC_G	Peroxidase	superfamily	protein
chr2B	100233785	100235061	+	TRIDC2BG015900	TRIDC2BG015900.1	HC_G	Peroxidase	superfamily	protein
chr2B	100500626	100502049	+	TRIDC2BG015910	TRIDC2BG015910.1	HC_G	Heat	shock	70	kDa
chr2B	100505739	100507533	+	TRIDC2BG015920	TRIDC2BG015920.1	HC_G	Peroxidase	superfamily	protein
chr2B	100518238	100519357	+	TRIDC2BG015930	TRIDC2BG015930.1	HC_G	Peroxidase	superfamily	protein
chr2B	100760760	100761924	+	TRIDC2BG015940	TRIDC2BG015940.1	HC_G	Peroxidase	superfamily	protein
chr2B	101756963	101759502	+	TRIDC2BG015990	TRIDC2BG015990.1	HC_G	60S	ribosomal	protein	L19-2
chr2B	102198403	102198905	+	TRIDC2BG016050	TRIDC2BG016050.1	LC_u	undescribed	protein
chr2B	102582189	102582629	+	TRIDC2BG016080	TRIDC2BG016080.1	HC_G	pectinesterase	family	protein
chr2B	102644580	102645125	+	TRIDC2BG016110	TRIDC2BG016110.1	HC_G	Ethylene-responsive	transcription	factor	1
chr2B	102749580	102749904	+	TRIDC2BG016150	TRIDC2BG016150.1	LC_u	undescribed	protein
chr2B	102893827	102894060	+	TRIDC2BG016160	TRIDC2BG016160.1	LC_u	undescribed	protein
chr2B	103457725	103460108	+	TRIDC2BG016200	TRIDC2BG016200.1	HC_G	Pentatricopeptide	repeat-containing	protein
chr2B	104141519	104145734	+	TRIDC2BG016220	TRIDC2BG016220.1	HC_U	unknown	function
chr2B	104147415	104149812	+	TRIDC2BG016240	TRIDC2BG016240.1	HC_G	DNA-directed	RNA	polymerases	II,
chr2B	104398864	104399835	+	TRIDC2BG016310	TRIDC2BG016310.1	HC_G	undescribed	protein
chr2B	104885709	104890050	+	TRIDC2BG016330	TRIDC2BG016330.1	HC_G	Serine/arginine-rich	splicing	factor	1
chr2B	104897890	104907141	+	TRIDC2BG016360	TRIDC2BG016360.1	HC_G	GPI-anchored	wall	transfer	protein
chr2B	104941034	104942333	+	TRIDC2BG016380	TRIDC2BG016380.1	LC_u	undescribed	protein
chr2B	105144050	105145721	+	TRIDC2BG016410	TRIDC2BG016410.1	HC_G	Eukaryotic	aspartyl	protease	family
chr2B	105248283	105249807	+	TRIDC2BG016420	TRIDC2BG016420.1	HC_G	Eukaryotic	aspartyl	protease	family
chr2B	105278461	105278867	+	TRIDC2BG016450	TRIDC2BG016450.1	LC_u	undescribed	protein
chr2B	105285721	105290839	+	TRIDC2BG016460	TRIDC2BG016460.1	HC_G	THUMP	domain-containing	protein
chr2B	105294656	105298258	+	TRIDC2BG016470	TRIDC2BG016470.1	HC_G	E3	ubiquitin-protein	ligase	BAH1
chr2B	105316462	105317737	+	TRIDC2BG016490	TRIDC2BG016490.1	HC_G	F-actin-capping	protein	subunit	alpha
chr2B	105322137	105324440	+	TRIDC2BG016500	TRIDC2BG016500.1	HC_G	Ribosome	biogenesis	protein	NSA2
chr2B	105370524	105374929	+	TRIDC2BG016520	TRIDC2BG016520.1	HC_G	ATP-dependent	6-phosphofructokinase	2
chr2B	105472504	105475758	+	TRIDC2BG016540	TRIDC2BG016540.1	LC_U	unknown	function
chr2B	105634841	105636647	+	TRIDC2BG016560	TRIDC2BG016560.1	LC_U	unknown	function
chr2B	105639201	105640752	+	TRIDC2BG016570	TRIDC2BG016570.1	LC_U	unknown	function
chr2B	105783315	105784712	+	TRIDC2BG016580	TRIDC2BG016580.1	HC_G	UDP-Glycosyltransferase	superfamily	protein
chr2B	105875110	105876570	+	TRIDC2BG016600	TRIDC2BG016600.1	HC_G	UDP-Glycosyltransferase	superfamily	protein
chr2B	105885246	105885921	+	TRIDC2BG016610	TRIDC2BG016610.1	HC_G	Protein	LURP-one-related	11
chr2B	106675660	106676110	+	TRIDC2BG016650	TRIDC2BG016650.1	LC_u	undescribed	protein
chr2B	107028123	107028689	+	TRIDC2BG016670	TRIDC2BG016670.1	HC_G	60S	ribosome	subunit	biogenesis
chr2B	107030937	107031143	+	TRIDC2BG016680	TRIDC2BG016680.1	HC_G	Photosystem	I	reaction	center
chr2B	107102109	107102900	+	TRIDC2BG016690	TRIDC2BG016690.1	HC_G	flowering	promoting	factor	1	c
chr2B	107158033	107158901	+	TRIDC2BG016710	TRIDC2BG016710.1	LC_u	undescribed	protein
chr2B	107166995	107171281	+	TRIDC2BG016730	TRIDC2BG016730.1	HC_TE?	FAR1-related	sequence	5
chr2B	107176059	107178697	+	TRIDC2BG016750	TRIDC2BG016750.1	HC_G	E3	ubiquitin-protein	ligase
chr2B	107414653	107415932	+	TRIDC2BG016770	TRIDC2BG016770.1	HC_G	Copper	chaperone	(CCH)-related	protein-like
chr2B	108148699	108149448	+	TRIDC2BG016810	TRIDC2BG016810.1	HC_G	CsAtPR5,	putative,	expressed
chr2B	108478632	108480195	+	TRIDC2BG016830	TRIDC2BG016830.1	LC_u	undescribed	protein
chr2B	108480743	108482462	+	TRIDC2BG016840	TRIDC2BG016840.1	HC_G	undescribed	protein
chr2B	108519658	108519927	+	TRIDC2BG016850	TRIDC2BG016850.1	HC_U	unknown	function
chr2B	108578553	108579162	+	TRIDC2BG016880	TRIDC2BG016880.1	LC_u	undescribed	protein
chr2B	108581703	108582006	+	TRIDC2BG016890	TRIDC2BG016890.1	LC_u	undescribed	protein
chr2B	109158968	109161030	+	TRIDC2BG016930	TRIDC2BG016930.1	HC_G	Two-component	response	regulator	ARR18
chr2B	109442501	109444753	+	TRIDC2BG016940	TRIDC2BG016940.1	HC_G	Pentatricopeptide	repeat-containing	protein
chr2B	110013833	110019889	+	TRIDC2BG016960	TRIDC2BG016960.1	HC_G	Potassium	transporter	family	protein
chr2B	110022199	110023587	+	TRIDC2BG016970	TRIDC2BG016970.1	HC_U	unknown	function
chr2B	110240111	110241025	+	TRIDC2BG016990	TRIDC2BG016990.1	HC_G	Ethylene-responsive	transcription	factor	4	c
chr2B	110450078	110452290	+	TRIDC2BG017000	TRIDC2BG017000.1	HC_G	Subtilisin-like	protease
chr2B	110452432	110452794	+	TRIDC2BG017010	TRIDC2BG017010.1	LC_u	undescribed	protein
chr2B	110905517	110907497	+	TRIDC2BG017030	TRIDC2BG017030.1	HC_G	acyl-activating	enzyme	18
chr2B	110932548	110934423	+	TRIDC2BG017040	TRIDC2BG017040.1	HC_G	Cytochrome	P450	superfamily	protein
chr2B	111129861	111134514	+	TRIDC2BG017070	TRIDC2BG017070.1	HC_G	xylose	isomerase	family	protein
chr2B	111189623	111196324	+	TRIDC2BG017090	TRIDC2BG017090.1	HC_G	ankyrin	repeat	family	protein
chr2B	111420321	111427117	+	TRIDC2BG017100	TRIDC2BG017100.1	HC_G	ankyrin	repeat	family	protein
chr2B	111655576	111659632	+	TRIDC2BG017130	TRIDC2BG017130.1	HC_G	Nucleolar	protein	58
chr2B	111659891	111664863	+	TRIDC2BG017140	TRIDC2BG017140.1	HC_G	ankyrin	repeat	family	protein
chr2B	111668933	111673396	+	TRIDC2BG017150	TRIDC2BG017150.1	HC_G	Protein	kinase	superfamily	protein
chr2B	112116856	112117144	+	TRIDC2BG017170	TRIDC2BG017170.1	LC_u	undescribed	protein
chr2B	112139352	112140049	+	TRIDC2BG017180	TRIDC2BG017180.1	LC_u	undescribed	protein
chr2B	112252409	112252985	+	TRIDC2BG017200	TRIDC2BG017200.1	HC_TE?	Zinc	finger	CCCH	domain-containing
chr2B	112254350	112257716	+	TRIDC2BG017220	TRIDC2BG017220.1	LC_u	undescribed	protein
chr2B	112321999	112322725	+	TRIDC2BG017240	TRIDC2BG017240.1	LC_u	undescribed	protein
chr2B	112359703	112360392	+	TRIDC2BG017250	TRIDC2BG017250.1	HC_G	unknown	function
chr2B	112366630	112369748	+	TRIDC2BG017260	TRIDC2BG017260.1	HC_G	Leucine-rich	receptor-like	protein	kinase
chr2B	112531739	112532225	+	TRIDC2BG017270	TRIDC2BG017270.1	HC_G	GDSL	esterase/lipase
chr2B	112534817	112540124	+	TRIDC2BG017280	TRIDC2BG017280.1	HC_U	unknown	function
chr2B	112586981	112587857	+	TRIDC2BG017290	TRIDC2BG017290.1	HC_G	Glucan	endo-1,3-beta-glucosidase	8
chr2B	112666926	112667564	+	TRIDC2BG017300	TRIDC2BG017300.1	LC_TE?	unknown	function
chr2B	112804383	112804915	+	TRIDC2BG017320	TRIDC2BG017320.1	HC_G	Cytochrome	P450	superfamily	protein
chr2B	112922535	112924203	+	TRIDC2BG017340	TRIDC2BG017340.1	HC_G	gamete	expressed	protein	1
chr2B	112924393	112924949	+	TRIDC2BG017350	TRIDC2BG017350.1	HC_G	Gamete	expressed	protein	1,
chr2B	112956380	112956995	+	TRIDC2BG017370	TRIDC2BG017370.1	HC_G	Monothiol	glutaredoxin-S5
chr2B	113152975	113157428	+	TRIDC2BG017390	TRIDC2BG017390.1	LC_u	undescribed	protein
chr2B	113161102	113161658	+	TRIDC2BG017420	TRIDC2BG017420.1	LC_u	undescribed	protein
chr2B	113175449	113176523	+	TRIDC2BG017440	TRIDC2BG017440.1	LC_u	undescribed	protein
chr2B	113176819	113177185	+	TRIDC2BG017450	TRIDC2BG017450.1	HC_u	undescribed	protein
chr2B	113473066	113473722	+	TRIDC2BG017480	TRIDC2BG017480.1	HC_G	pectinesterase	11
chr2B	113473931	113474444	+	TRIDC2BG017490	TRIDC2BG017490.1	HC_G	pectinesterase	11
chr2B	113643805	113644086	+	TRIDC2BG017500	TRIDC2BG017500.1	LC_TE	HAT	family	dimerisation	domain
chr2B	113950817	113952227	+	TRIDC2BG017530	TRIDC2BG017530.1	HC_G	S-adenosylmethionine-dependent	methyltransferase,	putative
chr2B	113977435	113977791	+	TRIDC2BG017540	TRIDC2BG017540.1	HC_G	R
chr2B	113977900	113979403	+	TRIDC2BG017550	TRIDC2BG017550.1	LC_u	undescribed	protein
chr2B	113979488	113980352	+	TRIDC2BG017560	TRIDC2BG017560.1	HC_G	Zinc	finger	protein	CONSTANS-LIKE
chr2B	114014300	114018986	+	TRIDC2BG017590	TRIDC2BG017590.1	LC_u	undescribed	protein
chr2B	114015500	114016552	+	TRIDC2BG017600	TRIDC2BG017600.1	LC_u	undescribed	protein
chr2B	114485242	114490200	+	TRIDC2BG017640	TRIDC2BG017640.1	HC_u	undescribed	protein
chr2B	114492105	114494874	+	TRIDC2BG017650	TRIDC2BG017650.1	LC_u	undescribed	protein
chr2B	114529046	114535291	+	TRIDC2BG017660	TRIDC2BG017660.1	LC_u	undescribed	protein
chr2B	114537051	114538268	+	TRIDC2BG017670	TRIDC2BG017670.1	LC_u	undescribed	protein
chr2B	114738628	114741154	+	TRIDC2BG017680	TRIDC2BG017680.1	LC_u	undescribed	protein
chr2B	114742683	114745409	+	TRIDC2BG017700	TRIDC2BG017700.1	LC_u	undescribed	protein
chr2B	114865688	114867549	+	TRIDC2BG017710	TRIDC2BG017710.1	HC_U	Plant	protein	of	unknown
chr2B	114924024	114924872	+	TRIDC2BG017720	TRIDC2BG017720.1	HC_G	basic	helix-loop-helix	(bHLH)	DNA-binding
chr2B	115164699	115166431	+	TRIDC2BG017740	TRIDC2BG017740.1	HC_G	beta-amylase	3
chr2B	115170392	115170826	+	TRIDC2BG017760	TRIDC2BG017760.1	LC_u	undescribed	protein
chr2B	115197361	115197755	+	TRIDC2BG017780	TRIDC2BG017780.1	LC_u	undescribed	protein
chr2B	115238926	115241685	+	TRIDC2BG017790	TRIDC2BG017790.1	LC_u	undescribed	protein
chr2B	115429256	115431933	+	TRIDC2BG017800	TRIDC2BG017800.1	HC_G	Kinase	interacting	(KIP1-like)	family
chr2B	115530144	115531712	+	TRIDC2BG017810	TRIDC2BG017810.1	HC_G	Superoxide	dismutase	[Cu-Zn]	4A
chr2B	115808869	115809693	+	TRIDC2BG017860	TRIDC2BG017860.1	HC_G	Dynein	light	chain
chr2B	115849888	115850288	+	TRIDC2BG017880	TRIDC2BG017880.1	LC_u	undescribed	protein
chr2B	115902560	115903083	+	TRIDC2BG017900	TRIDC2BG017900.1	HC_G	Dehydrogenase/reductase	SDR	family	member
chr2B	116345673	116347875	+	TRIDC2BG017940	TRIDC2BG017940.1	LC_TE	Retrovirus-related	Pol	polyprotein	from
chr2B	116348587	116349633	+	TRIDC2BG017960	TRIDC2BG017960.1	LC_u	undescribed	protein
chr2B	116350277	116351456	+	TRIDC2BG017970	TRIDC2BG017970.1	LC_u	undescribed	protein
chr2B	116355891	116356454	+	TRIDC2BG018000	TRIDC2BG018000.1	LC_u	undescribed	protein
chr2B	116379961	116401073	+	TRIDC2BG018010	TRIDC2BG018010.1	HC_G	unknown	function
chr2B	116625089	116629336	+	TRIDC2BG018050	TRIDC2BG018050.1	HC_G	Dehydrogenase/reductase	SDR	family	member
chr2B	116696011	116702380	+	TRIDC2BG018080	TRIDC2BG018080.1	HC_G	Endo-1,4-beta-xylanase	A
chr2B	116888401	116891711	+	TRIDC2BG018110	TRIDC2BG018110.1	LC_U	unknown	function
chr2B	116910175	116910736	+	TRIDC2BG018130	TRIDC2BG018130.1	HC_G	Photosystem	II	protein	D1
chr2B	116944267	116945247	+	TRIDC2BG018160	TRIDC2BG018160.1	LC_u	undescribed	protein
chr2B	116950452	116951481	+	TRIDC2BG018170	TRIDC2BG018170.1	LC_u	undescribed	protein
chr2B	117026348	117027278	+	TRIDC2BG018190	TRIDC2BG018190.1	LC_u	undescribed	protein
chr2B	117081812	117082710	+	TRIDC2BG018200	TRIDC2BG018200.1	LC_u	undescribed	protein
chr2B	117088907	117089256	+	TRIDC2BG018220	TRIDC2BG018220.1	HC_G	Non-lysosomal	glucosylceramidase
chr2B	117115224	117119354	+	TRIDC2BG018230	TRIDC2BG018230.1	HC_G	cellulose	synthase	like	D4
chr2B	117453541	117454512	+	TRIDC2BG018290	TRIDC2BG018290.1	HC_G	Salt	tolerant-related	protein
chr2B	117659099	117660289	+	TRIDC2BG018300	TRIDC2BG018300.1	HC_G	FAD-binding	Berberine	family	protein
chr2B	117664699	117665616	+	TRIDC2BG018310	TRIDC2BG018310.1	HC_G	receptor-like	protein	kinase	2
chr2B	117742826	117743683	+	TRIDC2BG018330	TRIDC2BG018330.1	HC_U	unknown	function
chr2B	117959370	117965905	+	TRIDC2BG018350	TRIDC2BG018350.1	HC_G	Tyrosine-specific	transport	protein
chr2B	117991421	117993051	+	TRIDC2BG018390	TRIDC2BG018390.1	LC_u	undescribed	protein
chr2B	118406507	118407797	+	TRIDC2BG018400	TRIDC2BG018400.1	HC_G	Zinc	metalloprotease	Rip1
chr2B	119186848	119189212	+	TRIDC2BG018450	TRIDC2BG018450.1	LC_TE	Retrotransposon	protein,	putative,	unclassified
chr2B	119196026	119197879	+	TRIDC2BG018480	TRIDC2BG018480.1	LC_u	undescribed	protein
chr2B	119353442	119355444	+	TRIDC2BG018500	TRIDC2BG018500.1	HC_G	cyclic	nucleotide-gated	channel	6
chr2B	119417922	119419546	+	TRIDC2BG018510	TRIDC2BG018510.1	HC_G	Pre-rRNA-processing	protein	esf2
chr2B	119424643	119424997	+	TRIDC2BG018530	TRIDC2BG018530.1	LC_u	undescribed	protein
chr2B	119738917	119751607	+	TRIDC2BG018580	TRIDC2BG018580.1	HC_G	Nucleolar	pre-ribosomal-associated	protein	1
chr2B	120034996	120037404	+	TRIDC2BG018590	TRIDC2BG018590.1	HC_G	Cytochrome	P450	superfamily	protein
chr2B	120072245	120072616	+	TRIDC2BG018600	TRIDC2BG018600.1	HC_G	Translation	initiation	factor	IF-1,
chr2B	120156679	120158549	+	TRIDC2BG018620	TRIDC2BG018620.1	HC_G	Pentatricopeptide	repeat-containing	protein
chr2B	120451886	120454477	+	TRIDC2BG018650	TRIDC2BG018650.1	HC_G	metallo-beta-lactamase	family	protein
chr2B	120457928	120459974	+	TRIDC2BG018670	TRIDC2BG018670.1	HC_G	MICAL	C-terminal-like	protein,	putative
chr2B	120491806	120492140	+	TRIDC2BG018680	TRIDC2BG018680.1	LC_u	undescribed	protein
chr2B	120639547	120641582	+	TRIDC2BG018700	TRIDC2BG018700.1	HC_G	receptor	lectin	kinase
chr2B	120645806	120646567	+	TRIDC2BG018710	TRIDC2BG018710.1	HC_G	receptor	lectin	kinase
chr2B	120647219	120648466	+	TRIDC2BG018720	TRIDC2BG018720.1	HC_G	receptor	kinase	2
chr2B	120735537	120737821	+	TRIDC2BG018730	TRIDC2BG018730.1	HC_G	receptor	kinase	1
chr2B	120740861	120742252	+	TRIDC2BG018740	TRIDC2BG018740.1	HC_G	Heat	shock	70	kDa
chr2B	120857714	120857952	+	TRIDC2BG018770	TRIDC2BG018770.1	HC_G	RING	finger	protein	141
chr2B	121324720	121331798	+	TRIDC2BG018780	TRIDC2BG018780.1	HC_TE?	DNA	binding;zinc	ion	binding;DNA
chr2B	121496369	121498542	+	TRIDC2BG018790	TRIDC2BG018790.1	HC_G	Protein	EARLY	RESPONSIVE	TO
chr2B	121696772	121697001	+	TRIDC2BG018820	TRIDC2BG018820.1	LC_u	undescribed	protein
chr2B	121701196	121701435	+	TRIDC2BG018830	TRIDC2BG018830.1	LC_u	undescribed	protein
chr2B	121934624	121938466	+	TRIDC2BG018850	TRIDC2BG018850.1	HC_G	UDP-N-acetylglucosamine--dolichyl-phosphate	N-acetylglucosaminephosphotransferase
chr2B	122340827	122341595	+	TRIDC2BG018870	TRIDC2BG018870.1	LC_u	undescribed	protein
chr2B	122452530	122454468	+	TRIDC2BG018900	TRIDC2BG018900.1	HC_G	Protein	FAR-RED	ELONGATED	HYPOCOTYL
chr2B	122459494	122459735	+	TRIDC2BG018910	TRIDC2BG018910.1	LC_u	undescribed	protein
chr2B	122488787	122490205	+	TRIDC2BG018920	TRIDC2BG018920.1	HC_G	HXXXD-type	acyl-transferase	family	protein
chr2B	122536558	122537553	+	TRIDC2BG018950	TRIDC2BG018950.1	LC_u	undescribed	protein
chr2B	123261868	123272098	+	TRIDC2BG019000	TRIDC2BG019000.1	HC_G	Alpha-2,8-sialyltransferase	8B
chr2B	123451627	123453730	+	TRIDC2BG019010	TRIDC2BG019010.1	HC_G	Deoxyuridine	5'-triphosphate	nucleotidohydrolase
chr2B	124009800	124025223	+	TRIDC2BG019030	TRIDC2BG019030.1	LC_TE	Chromodomain-helicase-DNA-binding	protein	1
chr2B	124028008	124029693	+	TRIDC2BG019050	TRIDC2BG019050.1	LC_u	undescribed	protein
chr2B	124030893	124037205	+	TRIDC2BG019070	TRIDC2BG019070.1	HC_G	ABC	transporter	C	family
chr2B	124213273	124217819	+	TRIDC2BG019090	TRIDC2BG019090.1	HC_U	Protein	of	Unknown	Function
chr2B	124222307	124223033	+	TRIDC2BG019100	TRIDC2BG019100.1	LC_u	undescribed	protein
chr2B	124223235	124224750	+	TRIDC2BG019110	TRIDC2BG019110.1	HC_u	undescribed	protein
chr2B	124230712	124231535	+	TRIDC2BG019130	TRIDC2BG019130.1	LC_u	undescribed	protein
chr2B	124279851	124280480	+	TRIDC2BG019150	TRIDC2BG019150.1	HC_G	Glutaredoxin	family	protein
chr2B	124694434	124697102	+	TRIDC2BG019230	TRIDC2BG019230.1	HC_G	Disease	resistance	protein
chr2B	124960548	124961091	+	TRIDC2BG019240	TRIDC2BG019240.1	LC_u	undescribed	protein
chr2B	124969497	124971049	+	TRIDC2BG019250	TRIDC2BG019250.1	HC_U	unknown	function
chr2B	124996667	124997174	+	TRIDC2BG019290	TRIDC2BG019290.1	HC_G	receptor	kinase	3
chr2B	125059889	125061065	+	TRIDC2BG019300	TRIDC2BG019300.1	HC_G	annexin	3
chr2B	125067607	125073513	+	TRIDC2BG019310	TRIDC2BG019310.1	HC_G	Condensin	complex	subunit	1
chr2B	125500311	125502891	+	TRIDC2BG019320	TRIDC2BG019320.1	HC_G	Haloacid	dehalogenase-like	hydrolase	(HAD)
chr2B	125829173	125830636	+	TRIDC2BG019370	TRIDC2BG019370.1	HC_G	Eukaryotic	aspartyl	protease	family
chr2B	127389572	127390706	+	TRIDC2BG019390	TRIDC2BG019390.1	LC_u	undescribed	protein
chr2B	127762937	127778852	+	TRIDC2BG019410	TRIDC2BG019410.1	HC_G	glutamate	synthase	1
chr2B	128058954	128060361	+	TRIDC2BG019460	TRIDC2BG019460.1	LC_u	undescribed	protein
chr2B	128376405	128376743	+	TRIDC2BG019480	TRIDC2BG019480.1	HC_U	unknown	function
chr2B	128376843	128378858	+	TRIDC2BG019490	TRIDC2BG019490.1	HC_u	undescribed	protein
chr2B	128395329	128397215	+	TRIDC2BG019500	TRIDC2BG019500.1	HC_G	Pentatricopeptide	repeat-containing	protein
chr2B	128401135	128403918	+	TRIDC2BG019510	TRIDC2BG019510.1	HC_G	receptor-like	kinase	902
chr2B	129076738	129079548	+	TRIDC2BG019560	TRIDC2BG019560.1	HC_G	30S	ribosomal	protein	S9
chr2B	129089448	129092540	+	TRIDC2BG019570	TRIDC2BG019570.1	HC_U	unknown	function
chr2B	129092864	129093131	+	TRIDC2BG019580	TRIDC2BG019580.1	LC_u	undescribed	protein
chr2B	129418331	129420094	+	TRIDC2BG019630	TRIDC2BG019630.1	HC_G	DNA	glycosylase
chr2B	129493840	129495310	+	TRIDC2BG019660	TRIDC2BG019660.1	HC_G	Phosphatidylinositol-4-phosphate	5-kinase	family	protein
chr2B	129651724	129652061	+	TRIDC2BG019680	TRIDC2BG019680.1	LC_u	undescribed	protein
chr2B	129935939	129936362	+	TRIDC2BG019690	TRIDC2BG019690.1	LC_u	undescribed	protein
chr2B	131642373	131644252	+	TRIDC2BG019740	TRIDC2BG019740.1	LC_u	undescribed	protein
chr2B	132186924	132187465	+	TRIDC2BG019760	TRIDC2BG019760.1	LC_u	undescribed	protein
chr2B	133467430	133469976	+	TRIDC2BG019820	TRIDC2BG019820.1	LC_u	undescribed	protein
chr2B	133572872	133573226	+	TRIDC2BG019850	TRIDC2BG019850.1	LC_u	undescribed	protein
chr2B	133667866	133672164	+	TRIDC2BG019870	TRIDC2BG019870.1	LC_u	undescribed	protein
chr2B	133701515	133703279	+	TRIDC2BG019890	TRIDC2BG019890.1	LC_u	undescribed	protein
chr2B	134524549	134525055	+	TRIDC2BG019900	TRIDC2BG019900.1	HC_u	undescribed	protein
chr2B	135832113	135833950	+	TRIDC2BG019960	TRIDC2BG019960.1	LC_U	unknown	function
chr2B	136104875	136114201	+	TRIDC2BG019970	TRIDC2BG019970.1	HC_G	Protein	transport	protein	SEC31
chr2B	136160556	136161069	+	TRIDC2BG019990	TRIDC2BG019990.1	LC_u	undescribed	protein
chr2B	136485892	136487546	+	TRIDC2BG020000	TRIDC2BG020000.1	LC_U	unknown	function
chr2B	136591987	136595896	+	TRIDC2BG020020	TRIDC2BG020020.1	LC_u	undescribed	protein
chr2B	136961293	136965271	+	TRIDC2BG020050	TRIDC2BG020050.1	LC_u	undescribed	protein
chr2B	137017960	137018194	+	TRIDC2BG020060	TRIDC2BG020060.1	LC_u	undescribed	protein
chr2B	137547954	137548902	+	TRIDC2BG020070	TRIDC2BG020070.1	HC_G	Lactoylglutathione	lyase	/	glyoxalase
chr2B	137554083	137554876	+	TRIDC2BG020080	TRIDC2BG020080.1	HC_G	UBX	domain-containing	protein
chr2B	137572302	137574867	+	TRIDC2BG020090	TRIDC2BG020090.1	HC_G	3-oxoacyl-[acyl-carrier-protein]	synthase	2
chr2B	137625472	137736274	+	TRIDC2BG020100	TRIDC2BG020100.1	HC_G	Carboxypeptidase	Y	homolog	A
chr2B	137738301	137739155	+	TRIDC2BG020120	TRIDC2BG020120.1	LC_u	undescribed	protein
chr2B	137753585	137754566	+	TRIDC2BG020130	TRIDC2BG020130.1	LC_u	undescribed	protein
chr2B	138096068	138096441	+	TRIDC2BG020150	TRIDC2BG020150.1	LC_u	undescribed	protein
chr2B	138096661	138102514	+	TRIDC2BG020160	TRIDC2BG020160.1	HC_G	Magnesium-chelatase	subunit	H
chr2B	138109370	138110406	+	TRIDC2BG020170	TRIDC2BG020170.1	HC_U	unknown	function
chr2B	138145567	138146513	+	TRIDC2BG020210	TRIDC2BG020210.1	LC_u	undescribed	protein
chr2B	138584216	138584646	+	TRIDC2BG020250	TRIDC2BG020250.1	HC_G	Cysteine-rich	receptor-like	protein	kinase
chr2B	138841680	138844258	+	TRIDC2BG020270	TRIDC2BG020270.1	HC_G	Chaperone	protein	ClpB
chr2B	138855310	138855972	+	TRIDC2BG020280	TRIDC2BG020280.1	LC_u	undescribed	protein
chr2B	138908555	138909383	+	TRIDC2BG020310	TRIDC2BG020310.1	LC_u	undescribed	protein
chr2B	138909676	138909983	+	TRIDC2BG020320	TRIDC2BG020320.1	LC_u	undescribed	protein
chr2B	139143530	139143906	+	TRIDC2BG020340	TRIDC2BG020340.1	LC_u	undescribed	protein
chr2B	139154059	139154795	+	TRIDC2BG020370	TRIDC2BG020370.1	HC_G	receptor	lectin	kinase
chr2B	139154975	139156765	+	TRIDC2BG020380	TRIDC2BG020380.1	HC_G	receptor	kinase	2
chr2B	139613219	139614008	+	TRIDC2BG020440	TRIDC2BG020440.1	LC_u	undescribed	protein
chr2B	140138887	140140612	+	TRIDC2BG020490	TRIDC2BG020490.1	LC_u	undescribed	protein
chr2B	140340727	140341055	+	TRIDC2BG020530	TRIDC2BG020530.1	LC_u	undescribed	protein
chr2B	140455384	140456419	+	TRIDC2BG020560	TRIDC2BG020560.1	LC_u	undescribed	protein
chr2B	140590272	140592708	+	TRIDC2BG020580	TRIDC2BG020580.1	HC_G	Aminotransferase,	putative
chr2B	140659025	140659452	+	TRIDC2BG020600	TRIDC2BG020600.1	LC_u	undescribed	protein
chr2B	141047067	141316270	+	TRIDC2BG020660	TRIDC2BG020660.1	HC_G	RNA-binding	protein	39
chr2B	141320935	141328824	+	TRIDC2BG020680	TRIDC2BG020680.1	LC_u	undescribed	protein
chr2B	141397365	141398094	+	TRIDC2BG020710	TRIDC2BG020710.1	LC_u	undescribed	protein
chr2B	141551746	141552422	+	TRIDC2BG020760	TRIDC2BG020760.1	LC_u	undescribed	protein
chr2B	141581626	141584549	+	TRIDC2BG020770	TRIDC2BG020770.1	HC_G	terpene	synthase	2
chr2B	141598334	141603641	+	TRIDC2BG020790	TRIDC2BG020790.1	HC_G	E3	Ubiquitin	ligase	family
chr2B	141604125	141606925	+	TRIDC2BG020800	TRIDC2BG020800.1	LC_TE	unknown	function
chr2B	141764146	141765389	+	TRIDC2BG020850	TRIDC2BG020850.1	HC_u	undescribed	protein
chr2B	141999142	142000155	+	TRIDC2BG020860	TRIDC2BG020860.1	HC_u	undescribed	protein
chr2B	142083240	142131449	+	TRIDC2BG020870	TRIDC2BG020870.1	HC_u	undescribed	protein
chr2B	142297699	142303533	+	TRIDC2BG020890	TRIDC2BG020890.1	HC_G	Protein	BREAST	CANCER	SUSCEPTIBILITY
chr2B	142323965	142326660	+	TRIDC2BG020940	TRIDC2BG020940.1	LC_TE	unknown	function
chr2B	142391356	142392737	+	TRIDC2BG020960	TRIDC2BG020960.1	HC_G	Hexosyltransferase
chr2B	142787491	142792984	+	TRIDC2BG020970	TRIDC2BG020970.1	HC_G	Calcium-binding	protein	39
chr2B	142808503	142809892	+	TRIDC2BG021010	TRIDC2BG021010.1	LC_u	undescribed	protein
chr2B	143019137	143020619	+	TRIDC2BG021020	TRIDC2BG021020.1	HC_G	BSD	domain-containing	protein
chr2B	143106878	143113244	+	TRIDC2BG021030	TRIDC2BG021030.1	HC_G	DNA	repair	protein-related
chr2B	143127942	143128468	+	TRIDC2BG021070	TRIDC2BG021070.1	HC_u	undescribed	protein
chr2B	143298651	143301256	+	TRIDC2BG021080	TRIDC2BG021080.1	LC_U	unknown	function
chr2B	143307364	143309821	+	TRIDC2BG021100	TRIDC2BG021100.1	HC_G	Cytokinin	dehydrogenase	5
chr2B	143448768	143451422	+	TRIDC2BG021110	TRIDC2BG021110.1	LC_TE?	unknown	function
chr2B	143665261	143667630	+	TRIDC2BG021130	TRIDC2BG021130.1	LC_TE?	unknown	function
chr2B	143747313	143748158	+	TRIDC2BG021180	TRIDC2BG021180.1	LC_u	undescribed	protein
chr2B	143997964	143999064	+	TRIDC2BG021210	TRIDC2BG021210.1	LC_u	undescribed	protein
chr2B	144818641	144819469	+	TRIDC2BG021250	TRIDC2BG021250.1	HC_G	Protein	phosphatase	2C	family
chr2B	145199396	145201753	+	TRIDC2BG021290	TRIDC2BG021290.1	HC_G	Zinc	transporter	5
chr2B	145203473	145205155	+	TRIDC2BG021300	TRIDC2BG021300.1	LC_TE	TTF-type	zinc	finger	protein
chr2B	145255531	145258541	+	TRIDC2BG021350	TRIDC2BG021350.1	HC_TE?	Endonuclease/Exonuclease/phosphatase	family	protein,	expressed
chr2B	145610921	145620659	+	TRIDC2BG021380	TRIDC2BG021380.1	HC_G	Transformation/transcription	domain-associated	protein
chr2B	145717182	145719199	+	TRIDC2BG021390	TRIDC2BG021390.1	HC_G	Glycoprotein	membrane	precursor	GPI-anchored
chr2B	145816859	145820099	+	TRIDC2BG021400	TRIDC2BG021400.1	HC_G	unknown	function
chr2B	146075812	146077013	+	TRIDC2BG021420	TRIDC2BG021420.1	HC_u	undescribed	protein
chr2B	146085742	146086120	+	TRIDC2BG021440	TRIDC2BG021440.1	LC_u	undescribed	protein
chr2B	146156038	146157639	+	TRIDC2BG021470	TRIDC2BG021470.1	LC_u	undescribed	protein
chr2B	146173124	146181076	+	TRIDC2BG021480	TRIDC2BG021480.1	LC_u	undescribed	protein
chr2B	146183534	146185149	+	TRIDC2BG021490	TRIDC2BG021490.1	HC_U	unknown	function
chr2B	146198045	146207666	+	TRIDC2BG021510	TRIDC2BG021510.1	HC_G	Pre-mRNA-splicing	factor	SYF1
chr2B	146375295	146377877	+	TRIDC2BG021560	TRIDC2BG021560.1	HC_G	ATP	synthase	mitochondrial	F1
chr2B	146380569	146505915	+	TRIDC2BG021570	TRIDC2BG021570.1	HC_G	alpha/beta-Hydrolases	superfamily	protein
chr2B	146717688	146718791	+	TRIDC2BG021590	TRIDC2BG021590.1	HC_G	Acetyl	esterase
chr2B	146801343	146802512	+	TRIDC2BG021630	TRIDC2BG021630.1	HC_G	alpha/beta-Hydrolases	superfamily	protein
chr2B	146898615	146904943	+	TRIDC2BG021640	TRIDC2BG021640.1	HC_G	alpha/beta-Hydrolases	superfamily	protein
chr2B	147102423	147107440	+	TRIDC2BG021650	TRIDC2BG021650.1	LC_u	undescribed	protein
chr2B	147198046	147198738	+	TRIDC2BG021670	TRIDC2BG021670.1	HC_G	RNA-binding	protein	39
chr2B	147228871	147229591	+	TRIDC2BG021690	TRIDC2BG021690.1	LC_u	undescribed	protein
chr2B	147649334	147652406	+	TRIDC2BG021760	TRIDC2BG021760.1	HC_G	gamma	carbonic	anhydrase	2
chr2B	147652877	147653700	+	TRIDC2BG021770	TRIDC2BG021770.1	LC_U	unknown	function
chr2B	147906345	147912698	+	TRIDC2BG021780	TRIDC2BG021780.1	HC_G	C2	domain-containing	protein
chr2B	148475525	148476050	+	TRIDC2BG021800	TRIDC2BG021800.1	HC_G	Cold	shock-like	protein
chr2B	148642172	148642828	+	TRIDC2BG021820	TRIDC2BG021820.1	HC_G	Transcription	elongation	factor	(TFIIS)
chr2B	148782223	148783727	+	TRIDC2BG021860	TRIDC2BG021860.1	LC_u	undescribed	protein
chr2B	148784058	148785668	+	TRIDC2BG021870	TRIDC2BG021870.1	LC_u	undescribed	protein
chr2B	148904435	148907374	+	TRIDC2BG021900	TRIDC2BG021900.1	LC_u	undescribed	protein
chr2B	149047982	149050046	+	TRIDC2BG021930	TRIDC2BG021930.1	HC_G	Pentatricopeptide	repeat-containing	protein
chr2B	149050926	149053038	+	TRIDC2BG021940	TRIDC2BG021940.1	HC_u	undescribed	protein
chr2B	149240310	149241416	+	TRIDC2BG021970	TRIDC2BG021970.1	LC_U	unknown	function
chr2B	149677683	149691259	+	TRIDC2BG022020	TRIDC2BG022020.1	HC_G	GDSL	esterase/lipase
chr2B	149732249	149733277	+	TRIDC2BG022030	TRIDC2BG022030.1	HC_G	GDSL	esterase/lipase
chr2B	149733532	149733810	+	TRIDC2BG022040	TRIDC2BG022040.1	HC_G	GDSL	esterase/lipase
chr2B	149745340	149746660	+	TRIDC2BG022050	TRIDC2BG022050.1	HC_G	GDSL	esterase/lipase
chr2B	150116607	150120067	+	TRIDC2BG022110	TRIDC2BG022110.1	HC_U	unknown	function
chr2B	150285179	150286252	+	TRIDC2BG022150	TRIDC2BG022150.1	HC_G	Harpin	binding	protein	1
chr2B	150293978	150298133	+	TRIDC2BG022180	TRIDC2BG022180.1	HC_G	Putative	methyltransferase	family	protein
chr2B	150338064	150339056	+	TRIDC2BG022190	TRIDC2BG022190.1	HC_G	Protein	kinase	superfamily	protein
chr2B	152267577	152270772	+	TRIDC2BG022230	TRIDC2BG022230.1	HC_U	unknown	function
chr2B	152530699	152532295	+	TRIDC2BG022290	TRIDC2BG022290.1	HC_G	FAD-binding	Berberine	family	protein
chr2B	152729302	152731409	+	TRIDC2BG022350	TRIDC2BG022350.1	HC_G	Thymidylate	kinase
chr2B	152832581	152832931	+	TRIDC2BG022370	TRIDC2BG022370.1	LC_u	undescribed	protein
chr2B	152881892	152885028	+	TRIDC2BG022390	TRIDC2BG022390.1	HC_G	Pyrrolidone-carboxylate	peptidase
chr2B	152892441	152893550	+	TRIDC2BG022400	TRIDC2BG022400.1	HC_G	Peroxidase	superfamily	protein
chr2B	152897077	152897423	+	TRIDC2BG022410	TRIDC2BG022410.1	HC_G	Lactoylglutathione	lyase	/	glyoxalase
chr2B	152918232	152922280	+	TRIDC2BG022420	TRIDC2BG022420.1	HC_G	Peroxidase	superfamily	protein
chr2B	153310976	153313239	+	TRIDC2BG022450	TRIDC2BG022450.1	LC_u	undescribed	protein
chr2B	153313414	153314437	+	TRIDC2BG022470	TRIDC2BG022470.1	LC_u	undescribed	protein
chr2B	153314809	153317703	+	TRIDC2BG022480	TRIDC2BG022480.1	LC_u	undescribed	protein
chr2B	153430107	153432541	+	TRIDC2BG022490	TRIDC2BG022490.1	LC_u	undescribed	protein
chr2B	153601638	153602147	+	TRIDC2BG022530	TRIDC2BG022530.1	HC_u	undescribed	protein
chr2B	153860307	153862030	+	TRIDC2BG022540	TRIDC2BG022540.1	HC_G	FAR1-related	sequence	5
chr2B	154007784	154008291	+	TRIDC2BG022550	TRIDC2BG022550.1	HC_G	Monothiol	glutaredoxin-S3
chr2B	154084498	154090812	+	TRIDC2BG022560	TRIDC2BG022560.1	HC_G	Leucine--tRNA	ligase
chr2B	154218059	154219906	+	TRIDC2BG022570	TRIDC2BG022570.1	HC_G	3-phosphoserine	phosphatase
chr2B	154238133	154239077	+	TRIDC2BG022580	TRIDC2BG022580.1	HC_G	Peroxidase	superfamily	protein
chr2B	154823609	154835296	+	TRIDC2BG022610	TRIDC2BG022610.1	HC_G	Kinesin-like	protein
chr2B	155571424	155577453	+	TRIDC2BG022620	TRIDC2BG022620.1	HC_G	Serine/threonine-protein	kinase	haspin
chr2B	156065252	156066087	+	TRIDC2BG022700	TRIDC2BG022700.1	LC_u	undescribed	protein
chr2B	156267704	156271446	+	TRIDC2BG022710	TRIDC2BG022710.1	HC_G	pyruvate	dehydrogenase	kinase
chr2B	156275667	156281900	+	TRIDC2BG022720	TRIDC2BG022720.1	HC_G	Putative	endonuclease	or	glycosyl
chr2B	156369970	156371811	+	TRIDC2BG022750	TRIDC2BG022750.1	HC_G	Pentatricopeptide	repeat-containing	protein
chr2B	156591000	156593940	+	TRIDC2BG022770	TRIDC2BG022770.1	HC_G	Ribosomal	protein	L7Ae/L30e/S12e/Gadd45	family
chr2B	156735407	156736885	+	TRIDC2BG022790	TRIDC2BG022790.1	HC_G	UDP-Glycosyltransferase	superfamily	protein
chr2B	157704909	157706702	+	TRIDC2BG022880	TRIDC2BG022880.1	HC_G	tRNA	pseudouridine	synthase	B
chr2B	157732815	157735771	+	TRIDC2BG022920	TRIDC2BG022920.1	LC_u	undescribed	protein
chr2B	158027059	158028894	+	TRIDC2BG022930	TRIDC2BG022930.1	HC_G	Cytochrome	P450	superfamily	protein
chr2B	158050453	158052302	+	TRIDC2BG022940	TRIDC2BG022940.1	HC_G	Cytochrome	P450	superfamily	protein
chr2B	158233784	158234207	+	TRIDC2BG022960	TRIDC2BG022960.1	LC_u	undescribed	protein
chr2B	158239627	158240745	+	TRIDC2BG022990	TRIDC2BG022990.1	HC_G	Serine/threonine-protein	phosphatase	BSL2	homolog
chr2B	159091609	159093120	+	TRIDC2BG023040	TRIDC2BG023040.1	HC_G	B3	domain-containing	protein
chr2B	159096589	159099120	+	TRIDC2BG023050	TRIDC2BG023050.1	HC_G	Haloacid	dehalogenase-like	hydrolase	(HAD)
chr2B	159124719	159124973	+	TRIDC2BG023070	TRIDC2BG023070.1	LC_u	undescribed	protein
chr2B	159126372	159126912	+	TRIDC2BG023100	TRIDC2BG023100.1	HC_u	undescribed	protein
chr2B	159178484	159178947	+	TRIDC2BG023110	TRIDC2BG023110.1	LC_u	undescribed	protein
chr2B	159261016	159264211	+	TRIDC2BG023130	TRIDC2BG023130.1	HC_TE?	F-box	protein-like
chr2B	159354503	159360075	+	TRIDC2BG023140	TRIDC2BG023140.1	HC_G	Mitochondrial	substrate	carrier	family
chr2B	159392257	159393928	+	TRIDC2BG023150	TRIDC2BG023150.1	HC_G	SNARE	associated	Golgi	protein
chr2B	159403294	159404249	+	TRIDC2BG023170	TRIDC2BG023170.1	HC_U	Protein	of	unknown	function
chr2B	159468757	159468927	+	TRIDC2BG023190	TRIDC2BG023190.1	LC_u	undescribed	protein
chr2B	159656559	159657366	+	TRIDC2BG023200	TRIDC2BG023200.1	HC_G	NADH-ubiquinone	oxidoreductase	20.9	kDa
chr2B	159729770	159732146	+	TRIDC2BG023210	TRIDC2BG023210.1	LC_u	undescribed	protein
chr2B	159781988	159782805	+	TRIDC2BG023220	TRIDC2BG023220.1	HC_G	Protein	kinase	superfamily	protein
chr2B	159792988	159802117	+	TRIDC2BG023230	TRIDC2BG023230.1	HC_TE?	ATP-dependent	RNA	helicase	DOB1
chr2B	159802864	159803004	+	TRIDC2BG023250	TRIDC2BG023250.1	HC_u	undescribed	protein
chr2B	159804437	159804652	+	TRIDC2BG023260	TRIDC2BG023260.1	LC_u	undescribed	protein
chr2B	159822409	159824184	+	TRIDC2BG023270	TRIDC2BG023270.1	HC_U	unknown	function
chr2B	160031283	160031561	+	TRIDC2BG023280	TRIDC2BG023280.1	HC_TE?	ATP-dependent	RNA	helicase	DeaD
chr2B	160112686	160115063	+	TRIDC2BG023290	TRIDC2BG023290.1	HC_G	calmodulin-binding	family	protein
chr2B	160262223	160264410	+	TRIDC2BG023300	TRIDC2BG023300.1	HC_G	DNA	binding	protein-like
chr2B	160405218	160406058	+	TRIDC2BG023330	TRIDC2BG023330.1	HC_G	Carbohydrate-binding	X8	domain	superfamily
chr2B	160459051	160464039	+	TRIDC2BG023370	TRIDC2BG023370.1	HC_G	Protein	kinase	superfamily	protein
chr2B	160467328	160471661	+	TRIDC2BG023390	TRIDC2BG023390.1	LC_u	undescribed	protein
chr2B	160473007	160476254	+	TRIDC2BG023400	TRIDC2BG023400.1	LC_u	undescribed	protein
chr2B	160476385	160480005	+	TRIDC2BG023420	TRIDC2BG023420.1	HC_G	Disease	resistance	protein	RPM1
chr2B	160480120	160481081	+	TRIDC2BG023430	TRIDC2BG023430.1	LC_u	undescribed	protein
chr2B	161384094	161386842	+	TRIDC2BG023480	TRIDC2BG023480.1	HC_G	Cysteine	proteinases	superfamily	protein
chr2B	161434414	161435157	+	TRIDC2BG023520	TRIDC2BG023520.1	HC_u	undescribed	protein
chr2B	161566061	161568068	+	TRIDC2BG023530	TRIDC2BG023530.1	LC_u	undescribed	protein
chr2B	162032098	162033391	+	TRIDC2BG023560	TRIDC2BG023560.1	LC_u	undescribed	protein
chr2B	162268092	162269188	+	TRIDC2BG023600	TRIDC2BG023600.1	LC_u	undescribed	protein
chr2B	162273091	162276000	+	TRIDC2BG023610	TRIDC2BG023610.1	HC_U	unknown	function
chr2B	162527356	162528718	+	TRIDC2BG023630	TRIDC2BG023630.1	HC_U	unknown	function
chr2B	162587937	162588427	+	TRIDC2BG023650	TRIDC2BG023650.1	HC_G	ralf-like	33
chr2B	162611000	162612598	+	TRIDC2BG023660	TRIDC2BG023660.1	HC_G	Cytochrome	P450	superfamily	protein
chr2B	162808484	162814374	+	TRIDC2BG023670	TRIDC2BG023670.1	HC_G	Defective	in	cullin	neddylation
chr2B	163005568	163008530	+	TRIDC2BG023710	TRIDC2BG023710.1	HC_G	unknown	function
chr2B	163225139	163227377	+	TRIDC2BG023720	TRIDC2BG023720.1	LC_u	undescribed	protein
chr2B	163368931	163369771	+	TRIDC2BG023730	TRIDC2BG023730.1	HC_G	myb	domain	protein	96
chr2B	163635455	163637709	+	TRIDC2BG023740	TRIDC2BG023740.1	HC_G	Origin	recognition	complex	subunit
chr2B	163836748	163838392	+	TRIDC2BG023760	TRIDC2BG023760.1	HC_G	basic	helix-loop-helix	(bHLH)	DNA-binding
chr2B	163840589	163844335	+	TRIDC2BG023770	TRIDC2BG023770.1	HC_G	Ribosomal	protein	S4
chr2B	163852593	163854047	+	TRIDC2BG023780	TRIDC2BG023780.1	HC_G	UDP-Glycosyltransferase	superfamily	protein
chr2B	163862911	163866107	+	TRIDC2BG023790	TRIDC2BG023790.1	HC_G	Lipase/lipooxygenase,	PLAT/LH2	family	protein
chr2B	163867979	163871215	+	TRIDC2BG023820	TRIDC2BG023820.1	LC_u	undescribed	protein
chr2B	164077360	164079348	+	TRIDC2BG023830	TRIDC2BG023830.1	HC_G	UDP-Glycosyltransferase	superfamily	protein
chr2B	164117845	164123265	+	TRIDC2BG023840	TRIDC2BG023840.1	LC_TE	unknown	function
chr2B	164129026	164132064	+	TRIDC2BG023850	TRIDC2BG023850.1	HC_G	sphingoid	base	hydroxylase	1
chr2B	164227085	164228030	+	TRIDC2BG023870	TRIDC2BG023870.1	HC_G	Subtilisin-chymotrypsin	inhibitor-2A
chr2B	164282192	164286978	+	TRIDC2BG023880	TRIDC2BG023880.1	HC_G	myb	domain	protein	88
chr2B	164409470	164412163	+	TRIDC2BG023890	TRIDC2BG023890.1	HC_U	unknown	function
chr2B	164471031	164471679	+	TRIDC2BG023910	TRIDC2BG023910.1	LC_u	undescribed	protein
chr2B	164952422	164953837	+	TRIDC2BG023990	TRIDC2BG023990.1	HC_G	Amine	oxidase
chr2B	164967735	164970612	+	TRIDC2BG024000	TRIDC2BG024000.1	LC_u	undescribed	protein
chr2B	165033937	165035690	+	TRIDC2BG024020	TRIDC2BG024020.1	HC_G	Patatin
chr2B	165130569	165130987	+	TRIDC2BG024030	TRIDC2BG024030.1	HC_G	Cytochrome	b6-f	complex	subunit
chr2B	165153647	165159662	+	TRIDC2BG024040	TRIDC2BG024040.1	HC_G	Histone	acetyltransferase	ESA1
chr2B	165158412	165158800	+	TRIDC2BG024050	TRIDC2BG024050.1	LC_u	undescribed	protein
chr2B	165506589	165507836	+	TRIDC2BG024080	TRIDC2BG024080.1	HC_G	purple	acid	phosphatase	3
chr2B	165519825	165520081	+	TRIDC2BG024100	TRIDC2BG024100.1	LC_u	undescribed	protein
chr2B	165639272	165639721	+	TRIDC2BG024110	TRIDC2BG024110.1	LC_u	undescribed	protein
chr2B	165653661	165654633	+	TRIDC2BG024120	TRIDC2BG024120.1	HC_G	Leucine-rich	receptor-like	protein	kinase
chr2B	165801090	165803173	+	TRIDC2BG024130	TRIDC2BG024130.1	HC_G	Pentatricopeptide	repeat-containing	protein
chr2B	165808637	165809347	+	TRIDC2BG024140	TRIDC2BG024140.1	HC_G	Histone	superfamily	protein
chr2B	166292979	166294486	+	TRIDC2BG024200	TRIDC2BG024200.1	HC_G	Ribosomal	protein	L12	family
chr2B	166328622	166333294	+	TRIDC2BG024210	TRIDC2BG024210.1	HC_G	Mitochondrial	import	inner	membrane
chr2B	166341981	166344424	+	TRIDC2BG024220	TRIDC2BG024220.1	HC_G	Heavy	metal	transport/detoxification	superfamily
chr2B	166566652	166566848	+	TRIDC2BG024240	TRIDC2BG024240.1	LC_u	undescribed	protein
chr2B	166566870	166569526	+	TRIDC2BG024250	TRIDC2BG024250.1	HC_G	trehalose-6-phosphate	phosphatase
chr2B	166799581	166800369	+	TRIDC2BG024260	TRIDC2BG024260.1	LC_u	undescribed	protein
chr2B	168238304	168238756	+	TRIDC2BG024360	TRIDC2BG024360.1	LC_u	undescribed	protein
chr2B	168240084	168249997	+	TRIDC2BG024370	TRIDC2BG024370.1	HC_G	UDP-Glycosyltransferase	superfamily	protein
chr2B	168543786	168544060	+	TRIDC2BG024390	TRIDC2BG024390.1	HC_U	unknown	function
chr2B	168806835	168808367	+	TRIDC2BG024400	TRIDC2BG024400.1	HC_G	Eukaryotic	aspartyl	protease	family
chr2B	168897309	168897592	+	TRIDC2BG024410	TRIDC2BG024410.1	LC_TE	HAT	family	dimerisation	domain
chr2B	168904446	168906902	+	TRIDC2BG024430	TRIDC2BG024430.1	LC_u	undescribed	protein
chr2B	168904880	168905508	+	TRIDC2BG024440	TRIDC2BG024440.1	LC_u	undescribed	protein			protein
chr2B	168907370	168910822	+	TRIDC2BG024450	TRIDC2BG024450.1	HC_G	Transcription	elongation	factor	SPT4	protein
chr2B	168931478	168932765	+	TRIDC2BG024470	TRIDC2BG024470.1	LC_u	undescribed	protein			protein
chr2B	168934146	168934459	+	TRIDC2BG024490	TRIDC2BG024490.1	LC_u	undescribed	protein			protein
chr2B	169242554	169243490	+	TRIDC2BG024500	TRIDC2BG024500.1	HC_G	Calmodulin-binding	transcription	activator	2	protein
chr2B	169452038	169452491	+	TRIDC2BG024510	TRIDC2BG024510.1	HC_G	Multifunctional	methyltransferase	subunit	TRM112-like	protein
chr2B	169462011	169465918	+	TRIDC2BG024520	TRIDC2BG024520.1	HC_G	peptidases				protein
chr2B	169715858	169719280	+	TRIDC2BG024530	TRIDC2BG024530.1	HC_G	alpha/beta-Hydrolases	superfamily	protein		protein
chr2B	169760338	169763599	+	TRIDC2BG024570	TRIDC2BG024570.1	HC_G	Phospho-2-dehydro-3-deoxyheptonate	aldolase			protein
chr2B	169871099	169872028	+	TRIDC2BG024580	TRIDC2BG024580.1	LC_u	undescribed	protein			protein
chr2B	169939720	169941074	+	TRIDC2BG024610	TRIDC2BG024610.1	LC_u	undescribed	protein			protein
chr2B	170067971	170068557	+	TRIDC2BG024620	TRIDC2BG024620.1	HC_G	alcohol	dehydrogenase	1		protein
chr2B	170068998	170070219	+	TRIDC2BG024630	TRIDC2BG024630.1	HC_G	alcohol	dehydrogenase	1		protein
chr2B	170074279	170076860	+	TRIDC2BG024640	TRIDC2BG024640.1	HC_G	alcohol	dehydrogenase	1		protein
chr2B	170096999	170097431	+	TRIDC2BG024650	TRIDC2BG024650.1	HC_G	Cytochrome	c	oxidase	subunit	protein
chr2B	170328864	170338525	+	TRIDC2BG024670	TRIDC2BG024670.1	LC_TE?	helicase	domain-containing	protein	/	protein
chr2B	170347728	170348357	+	TRIDC2BG024700	TRIDC2BG024700.1	HC_G	TNF	receptor-associated	factor	6	protein
chr2B	170785428	170786209	+	TRIDC2BG024740	TRIDC2BG024740.1	HC_u	undescribed	protein			protein
chr2B	171347028	171348389	+	TRIDC2BG024790	TRIDC2BG024790.1	HC_G	Protein	kinase	family	protein	protein
chr2B	171351588	171353741	+	TRIDC2BG024810	TRIDC2BG024810.1	HC_G	ADP-ribosylation	factor-related	protein	1	protein
chr2B	171529878	171530767	+	TRIDC2BG024840	TRIDC2BG024840.1	HC_G	Glucan	endo-1,3-beta-glucosidase	GI		protein
chr2B	171988934	171989151	+	TRIDC2BG024900	TRIDC2BG024900.1	LC_u	undescribed	protein			protein
chr2B	171989512	171993806	+	TRIDC2BG024910	TRIDC2BG024910.1	HC_G	Protein	kinase	superfamily	protein	protein
chr2B	172367920	172372443	+	TRIDC2BG024920	TRIDC2BG024920.1	HC_G	SAP	domain-containing	protein		protein
chr2B	172401726	172404204	+	TRIDC2BG024940	TRIDC2BG024940.1	LC_TE?	unknown	function			protein
chr2B	173118647	173119020	+	TRIDC2BG025010	TRIDC2BG025010.1	LC_u	undescribed	protein			protein
chr2B	173136265	173137251	+	TRIDC2BG025050	TRIDC2BG025050.1	HC_U	unknown	function			protein
chr2B	173398224	173404774	+	TRIDC2BG025090	TRIDC2BG025090.1	LC_u	undescribed	protein			protein
chr2B	173398866	173399920	+	TRIDC2BG025100	TRIDC2BG025100.1	LC_TE	unknown	function			protein
chr2B	173411556	173418313	+	TRIDC2BG025110	TRIDC2BG025110.1	LC_u	undescribed	protein			protein
chr2B	174325756	174326588	+	TRIDC2BG025130	TRIDC2BG025130.1	LC_u	undescribed	protein			protein
chr2B	174327487	174329780	+	TRIDC2BG025150	TRIDC2BG025150.1	LC_u	undescribed	protein			protein
chr2B	174499861	174500658	+	TRIDC2BG025170	TRIDC2BG025170.1	HC_G	RING/U-box	superfamily	protein		protein
chr2B	175001398	175006723	+	TRIDC2BG025180	TRIDC2BG025180.1	HC_G	alanine	aminotransferase	2		protein
chr2B	175008320	175008875	+	TRIDC2BG025190	TRIDC2BG025190.1	LC_u	undescribed	protein			protein
chr2B	175011323	175011946	+	TRIDC2BG025210	TRIDC2BG025210.1	LC_u	undescribed	protein			protein
chr2B	176056698	176059122	+	TRIDC2BG025270	TRIDC2BG025270.1	HC_G	40s	ribosomal	protein	SA	protein
chr2B	176061132	176061728	+	TRIDC2BG025280	TRIDC2BG025280.1	LC_u	undescribed	protein			protein
chr2B	176061966	176064468	+	TRIDC2BG025290	TRIDC2BG025290.1	HC_G	DNA-directed	RNA	polymerase	subunit	protein
chr2B	176065000	176065155	+	TRIDC2BG025310	TRIDC2BG025310.1	LC_u	undescribed	protein			protein
chr2B	176065635	176066350	+	TRIDC2BG025320	TRIDC2BG025320.1	LC_u	undescribed	protein			protein
chr2B	176317485	176317874	+	TRIDC2BG025340	TRIDC2BG025340.1	LC_u	undescribed	protein			protein
chr2B	176421784	176426840	+	TRIDC2BG025360	TRIDC2BG025360.1	HC_G	3-oxoacyl-[acyl-carrier-protein]	synthase	2		protein
chr2B	176627818	176628844	+	TRIDC2BG025390	TRIDC2BG025390.1	LC_u	undescribed	protein			protein
chr2B	176638770	176640494	+	TRIDC2BG025400	TRIDC2BG025400.1	HC_G	26S	proteasome	non-ATPase	regulatory	protein
chr2B	176858913	176865293	+	TRIDC2BG025420	TRIDC2BG025420.1	HC_G	DNA-directed	RNA	polymerase	II	protein
chr2B	177292819	177299219	+	TRIDC2BG025430	TRIDC2BG025430.1	HC_TE?	Argonaute	family	protein		protein
chr2B	178058511	178078533	+	TRIDC2BG025470	TRIDC2BG025470.1	HC_G	Pentatricopeptide	repeat-containing	protein		protein
chr2B	178080920	178082008	+	TRIDC2BG025490	TRIDC2BG025490.1	HC_G	SPX	domain	gene	3	protein
chr2B	178082119	178082552	+	TRIDC2BG025500	TRIDC2BG025500.1	LC_u	undescribed	protein			protein
chr2B	178423259	178423929	+	TRIDC2BG025540	TRIDC2BG025540.1	LC_u	undescribed	protein			protein
chr2B	178910841	178913673	+	TRIDC2BG025550	TRIDC2BG025550.1	HC_G	Elongation	factor	1-beta	1	protein
chr2B	179236182	179236459	+	TRIDC2BG025580	TRIDC2BG025580.1	LC_u	undescribed	protein			protein
chr2B	179352784	179353605	+	TRIDC2BG025590	TRIDC2BG025590.1	HC_U	Protein	of	unknown	function	protein
chr2B	179396414	179398395	+	TRIDC2BG025630	TRIDC2BG025630.1	LC_U	unknown	function			protein
chr2B	179399487	179399906	+	TRIDC2BG025640	TRIDC2BG025640.1	LC_u	undescribed	protein			protein
chr2B	179655930	179656940	+	TRIDC2BG025660	TRIDC2BG025660.1	HC_G	60S	ribosomal	protein	L27a-3	protein
chr2B	179682623	179685991	+	TRIDC2BG025670	TRIDC2BG025670.1	HC_G	(P)ppGpp	synthetase	I	(GTP	protein
chr2B	179694404	179695507	+	TRIDC2BG025680	TRIDC2BG025680.1	HC_G	Transcription	initiation	factor	TFIID
chr2B	179731715	179733657	+	TRIDC2BG025690	TRIDC2BG025690.1	LC_u	undescribed	protein
chr2B	180247993	180265028	+	TRIDC2BG025700	TRIDC2BG025700.1	HC_G	GRAM	domain	family	protein
chr2B	180877354	180878613	+	TRIDC2BG025720	TRIDC2BG025720.1	HC_u	undescribed	protein
chr2B	180882335	180882787	+	TRIDC2BG025730	TRIDC2BG025730.1	HC_G	receptor	kinase	1
chr2B	181009177	181014461	+	TRIDC2BG025740	TRIDC2BG025740.1	HC_G	Protein	LONGIFOLIA	1
chr2B	181018705	181024944	+	TRIDC2BG025760	TRIDC2BG025760.1	HC_G	Nuclear	transport	factor	2
chr2B	181431030	181434698	+	TRIDC2BG025770	TRIDC2BG025770.1	HC_G	methyl	esterase	13
chr2B	181673951	181677111	+	TRIDC2BG025780	TRIDC2BG025780.1	HC_G	SPIRAL1-like1
chr2B	181872957	181874643	+	TRIDC2BG025790	TRIDC2BG025790.1	HC_G	Cytochrome	P450	superfamily	protein
chr2B	182120090	182121013	+	TRIDC2BG025800	TRIDC2BG025800.1	HC_G	Protein	NRT1/	PTR	FAMILY
chr2B	182183697	182185153	+	TRIDC2BG025810	TRIDC2BG025810.1	HC_G	pentatricopeptide	repeat	336
chr2B	182389176	182394991	+	TRIDC2BG025820	TRIDC2BG025820.1	HC_G	6-phosphogluconolactonase	1
chr2B	182447464	182451055	+	TRIDC2BG025840	TRIDC2BG025840.1	HC_G	COBRA-like	protein	1
chr2B	182451971	182453477	+	TRIDC2BG025850	TRIDC2BG025850.1	HC_G	Photosystem	II	CP43	reaction
chr2B	182585199	182586073	+	TRIDC2BG025890	TRIDC2BG025890.1	HC_G	B12D	protein
chr2B	182602056	182605291	+	TRIDC2BG025910	TRIDC2BG025910.1	HC_G	Alpha-1,4-glucan-protein	synthase	[UDP-forming]	1
chr2B	182981050	182999800	+	TRIDC2BG025920	TRIDC2BG025920.1	HC_G	MADS-box	transcription	factor	18
chr2B	183932951	183940004	+	TRIDC2BG025940	TRIDC2BG025940.1	HC_G	dihydroflavonol	4-reductase
chr2B	184020488	184020863	+	TRIDC2BG025950	TRIDC2BG025950.1	LC_u	undescribed	protein
chr2B	184225106	184225327	+	TRIDC2BG025960	TRIDC2BG025960.1	HC_u	undescribed	protein
chr2B	184235141	184235432	+	TRIDC2BG025970	TRIDC2BG025970.1	HC_u	undescribed	protein
chr2B	184264238	184264513	+	TRIDC2BG025980	TRIDC2BG025980.1	LC_u	undescribed	protein
chr2B	184337719	184338711	+	TRIDC2BG025990	TRIDC2BG025990.1	HC_u	undescribed	protein
chr2B	184339997	184343076	+	TRIDC2BG026010	TRIDC2BG026010.1	HC_G	PLC-like	phosphodiesterases	superfamily	protein
chr2B	184348677	184349314	+	TRIDC2BG026020	TRIDC2BG026020.1	LC_u	undescribed	protein
chr2B	184351268	184351495	+	TRIDC2BG026030	TRIDC2BG026030.1	HC_G	Protein	EGG	APPARATUS-1
chr2B	184390043	184398240	+	TRIDC2BG026050	TRIDC2BG026050.1	HC_TE?	ATP-dependent	DNA	helicase	Q4
chr2B	184998973	184999989	+	TRIDC2BG026070	TRIDC2BG026070.1	HC_G	alpha/beta-Hydrolases	superfamily	protein
chr2B	185527393	185532134	+	TRIDC2BG026100	TRIDC2BG026100.1	HC_G	agenet	domain-containing	protein	/
chr2B	185637789	185638516	+	TRIDC2BG026140	TRIDC2BG026140.1	HC_G	Embryogenesis	transmembrane	protein-like
chr2B	186095870	186096500	+	TRIDC2BG026150	TRIDC2BG026150.1	HC_G	Embryogeneis	transmembrane	protein
chr2B	186456998	186459949	+	TRIDC2BG026160	TRIDC2BG026160.1	HC_G	Acidic	leucine-rich	nuclear	phosphoprotein
chr2B	186728387	186729793	+	TRIDC2BG026170	TRIDC2BG026170.1	HC_U	unknown	function
chr2B	186731534	186736231	+	TRIDC2BG026180	TRIDC2BG026180.1	HC_U	unknown	function
chr2B	186843737	186845360	+	TRIDC2BG026200	TRIDC2BG026200.1	HC_G	Alpha/beta	hydrolase	domain-containing	protein
chr2B	186979520	186984578	+	TRIDC2BG026210	TRIDC2BG026210.1	HC_G	PHD	finger	protein	ALFIN-LIKE
chr2B	187512193	187524044	+	TRIDC2BG026260	TRIDC2BG026260.1	HC_G	DNA	mismatch	repair	protein
chr2B	187528615	187533773	+	TRIDC2BG026280	TRIDC2BG026280.1	HC_G	Peroxisome	biogenesis	factor	10
chr2B	187534055	187535025	+	TRIDC2BG026290	TRIDC2BG026290.1	HC_G	Stress	responsive	alpha-beta	barrel
chr2B	187610325	187616809	+	TRIDC2BG026300	TRIDC2BG026300.1	HC_G	Endothelin-converting	enzyme	2
chr2B	187695034	187696773	+	TRIDC2BG026320	TRIDC2BG026320.1	LC_u	undescribed	protein
chr2B	187736430	187739234	+	TRIDC2BG026330	TRIDC2BG026330.1	HC_G	unknown	function
chr2B	187812552	187813613	+	TRIDC2BG026350	TRIDC2BG026350.1	LC_u	undescribed	protein
chr2B	187814351	187818800	+	TRIDC2BG026360	TRIDC2BG026360.1	HC_G	Phosphatidylinositol	glycan	anchor	biosynthesis
chr2B	188062270	188064317	+	TRIDC2BG026380	TRIDC2BG026380.1	HC_G	Ninja-family	protein	2
chr2B	188199503	188201027	+	TRIDC2BG026390	TRIDC2BG026390.1	HC_G	Glycerophosphodiester	phosphodiesterase	GDPD6
chr2B	188462394	188463878	+	TRIDC2BG026410	TRIDC2BG026410.1	HC_U	unknown	function
chr2B	188467512	188470701	+	TRIDC2BG026420	TRIDC2BG026420.1	HC_G	RNA-binding	protein	1
chr2B	188472689	188474372	+	TRIDC2BG026440	TRIDC2BG026440.1	HC_G	FASCICLIN-like	arabinogalactan	2
chr2B	188612966	188614394	+	TRIDC2BG026460	TRIDC2BG026460.1	HC_G	FASCICLIN-like	arabinogalactan	2
chr2B	188685969	188687689	+	TRIDC2BG026470	TRIDC2BG026470.1	HC_G	FASCICLIN-like	arabinogalactan	2
chr2B	188761248	188761834	+	TRIDC2BG026480	TRIDC2BG026480.1	HC_G	FASCICLIN-like	arabinogalactan	1
chr2B	188773506	188774144	+	TRIDC2BG026490	TRIDC2BG026490.1	HC_G	RING/U-box	superfamily	protein
chr2B	188774247	188774795	+	TRIDC2BG026500	TRIDC2BG026500.1	HC_G	RING/U-box	superfamily	protein
chr2B	188845944	188846579	+	TRIDC2BG026530	TRIDC2BG026530.1	LC_u	undescribed	protein
chr2B	189061617	189066088	+	TRIDC2BG026550	TRIDC2BG026550.1	LC_u	undescribed	protein
chr2B	189690321	189692030	+	TRIDC2BG026580	TRIDC2BG026580.1	LC_TE	HAT	family	dimerisation	domain
chr2B	189912156	189912754	+	TRIDC2BG026610	TRIDC2BG026610.1	LC_u	undescribed	protein
chr2B	189953514	189955365	+	TRIDC2BG026640	TRIDC2BG026640.1	LC_u	undescribed	protein
chr2B	190041567	190046010	+	TRIDC2BG026650	TRIDC2BG026650.1	HC_G	Ribosome	biogenesis	protein	WDR12
chr2B	190046538	190047295	+	TRIDC2BG026660	TRIDC2BG026660.1	HC_u	undescribed	protein
chr2B	190056604	190057160	+	TRIDC2BG026670	TRIDC2BG026670.1	HC_G	Ribosome	biogenesis	protein	WDR12
chr2B	190086805	190087228	+	TRIDC2BG026680	TRIDC2BG026680.1	HC_u	undescribed	protein
chr2B	190116784	190117399	+	TRIDC2BG026700	TRIDC2BG026700.1	HC_u	undescribed	protein
chr2B	190127878	190128441	+	TRIDC2BG026710	TRIDC2BG026710.1	LC_u	undescribed	protein
chr2B	190132989	190133719	+	TRIDC2BG026720	TRIDC2BG026720.1	HC_u	undescribed	protein
chr2B	190138184	190138498	+	TRIDC2BG026730	TRIDC2BG026730.1	LC_u	undescribed	protein
chr2B	190139723	190140356	+	TRIDC2BG026740	TRIDC2BG026740.1	HC_u	undescribed	protein
chr2B	190192815	190193494	+	TRIDC2BG026750	TRIDC2BG026750.1	HC_u	undescribed	protein
chr2B	190197504	190198157	+	TRIDC2BG026760	TRIDC2BG026760.1	HC_u	undescribed	protein
chr2B	190217437	190218034	+	TRIDC2BG026770	TRIDC2BG026770.1	LC_u	undescribed	protein
chr2B	190233780	190234499	+	TRIDC2BG026780	TRIDC2BG026780.1	HC_u	undescribed	protein
chr2B	190272187	190272870	+	TRIDC2BG026790	TRIDC2BG026790.1	LC_u	undescribed	protein
chr2B	190276202	190276716	+	TRIDC2BG026800	TRIDC2BG026800.1	LC_u	undescribed	protein
chr2B	190281835	190282518	+	TRIDC2BG026810	TRIDC2BG026810.1	LC_u	undescribed	protein
chr2B	190418749	190419455	+	TRIDC2BG026850	TRIDC2BG026850.1	HC_G	RNA-binding	protein	39
chr2B	190460844	190461623	+	TRIDC2BG026870	TRIDC2BG026870.1	HC_u	undescribed	protein
chr2B	190533067	190533636	+	TRIDC2BG026890	TRIDC2BG026890.1	LC_u	undescribed	protein
chr2B	190547791	190548492	+	TRIDC2BG026900	TRIDC2BG026900.1	LC_u	undescribed	protein
chr2B	190587996	190588484	+	TRIDC2BG026910	TRIDC2BG026910.1	LC_u	undescribed	protein
chr2B	190745933	190747453	+	TRIDC2BG026940	TRIDC2BG026940.1	LC_U	unknown	function
chr2B	191464053	191466862	+	TRIDC2BG026970	TRIDC2BG026970.1	HC_TE?	unknown	function
chr2B	191474332	191474886	+	TRIDC2BG026980	TRIDC2BG026980.1	HC_G	unknown	function
chr2B	191477731	191479292	+	TRIDC2BG026990	TRIDC2BG026990.1	HC_G	Pentatricopeptide	repeat-containing	protein
chr2B	191484065	191487838	+	TRIDC2BG027000	TRIDC2BG027000.1	HC_G	Disease	resistance	protein
chr2B	191975737	191979267	+	TRIDC2BG027050	TRIDC2BG027050.1	HC_G	Aldose	1-epimerase
chr2B	191979627	191981017	+	TRIDC2BG027060	TRIDC2BG027060.1	LC_u	undescribed	protein
chr2B	192002063	192002742	+	TRIDC2BG027080	TRIDC2BG027080.1	HC_G	Pathogenesis-related	thaumatin	superfamily	protein
chr2B	192078637	192081107	+	TRIDC2BG027110	TRIDC2BG027110.1	LC_u	undescribed	protein
chr2B	192845324	192847564	+	TRIDC2BG027120	TRIDC2BG027120.1	LC_u	undescribed	protein
chr2B	193178536	193179563	+	TRIDC2BG027130	TRIDC2BG027130.1	LC_u	undescribed	protein
chr2B	193776827	193777386	+	TRIDC2BG027150	TRIDC2BG027150.1	LC_u	undescribed	protein
chr2B	193778030	193778934	+	TRIDC2BG027160	TRIDC2BG027160.1	LC_u	undescribed	protein
chr2B	193836167	193836719	+	TRIDC2BG027170	TRIDC2BG027170.1	LC_u	undescribed	protein
chr2B	194157850	194160846	+	TRIDC2BG027190	TRIDC2BG027190.1	LC_U	unknown	function
chr2B	194428171	194431922	+	TRIDC2BG027220	TRIDC2BG027220.1	HC_G	myosin	heavy	chain-related
chr2B	194433445	194435400	+	TRIDC2BG027240	TRIDC2BG027240.1	HC_G	Synaptosomal-associated	protein	25
chr2B	194526113	194528170	+	TRIDC2BG027250	TRIDC2BG027250.1	HC_G	Heparanase-like	protein	2
chr2B	194540535	194544448	+	TRIDC2BG027260	TRIDC2BG027260.1	LC_u	undescribed	protein
chr2B	194734795	194737414	+	TRIDC2BG027300	TRIDC2BG027300.1	LC_u	undescribed	protein
chr2B	195202287	195206798	+	TRIDC2BG027320	TRIDC2BG027320.1	LC_u	undescribed	protein
chr2B	195287974	195299007	+	TRIDC2BG027330	TRIDC2BG027330.1	HC_G	S	phase	cyclin	A-associated
chr2B	195307322	195308124	+	TRIDC2BG027340	TRIDC2BG027340.1	LC_u	undescribed	protein
chr2B	195694614	195702291	+	TRIDC2BG027390	TRIDC2BG027390.1	HC_G	DNA	repair	protein-related
chr2B	195713059	195713662	+	TRIDC2BG027410	TRIDC2BG027410.1	LC_u	undescribed	protein
chr2B	195716295	195717973	+	TRIDC2BG027430	TRIDC2BG027430.1	LC_u	undescribed	protein
chr2B	195851276	195851818	+	TRIDC2BG027440	TRIDC2BG027440.1	HC_G	Chemocyanin
chr2B	195905174	195908587	+	TRIDC2BG027480	TRIDC2BG027480.1	HC_G	Leucine-rich	receptor-like	protein	kinase
chr2B	195925062	195928155	+	TRIDC2BG027490	TRIDC2BG027490.1	LC_u	undescribed	protein
chr2B	195928354	195932244	+	TRIDC2BG027520	TRIDC2BG027520.1	LC_u	undescribed	protein
chr2B	196340289	196343456	+	TRIDC2BG027540	TRIDC2BG027540.1	HC_G	Eukaryotic	translation	initiation	factor
chr2B	196633253	196636632	+	TRIDC2BG027550	TRIDC2BG027550.1	HC_G	WRKY	DNA-binding	protein	3
chr2B	197195161	197196101	+	TRIDC2BG027560	TRIDC2BG027560.1	HC_G	cyclin-dependent	kinase	C;1
chr2B	197391211	197395971	+	TRIDC2BG027580	TRIDC2BG027580.1	LC_u	undescribed	protein
chr2B	197400702	197403416	+	TRIDC2BG027590	TRIDC2BG027590.1	HC_G	Formin	Homology	14
chr2B	197545982	197546195	+	TRIDC2BG027600	TRIDC2BG027600.1	HC_U	unknown	function
chr2B	198033730	198039402	+	TRIDC2BG027610	TRIDC2BG027610.1	HC_G	Protein	S-acyltransferase	21
chr2B	198110710	198112051	+	TRIDC2BG027630	TRIDC2BG027630.1	HC_u	undescribed	protein
chr2B	198580854	198584382	+	TRIDC2BG027650	TRIDC2BG027650.1	LC_u	undescribed	protein
chr2B	198802158	198806646	+	TRIDC2BG027660	TRIDC2BG027660.1	LC_u	undescribed	protein
chr2B	199096624	199097438	+	TRIDC2BG027700	TRIDC2BG027700.1	HC_TE?	Zinc	finger	SWIM	domain-containing
chr2B	200226468	200228085	+	TRIDC2BG027730	TRIDC2BG027730.1	HC_G	Auxin-responsive	GH3	family	protein
chr2B	200464156	200473181	+	TRIDC2BG027740	TRIDC2BG027740.1	HC_TE?	Eukaryotic	aspartyl	protease	family
chr2B	200704193	200705832	+	TRIDC2BG027760	TRIDC2BG027760.1	HC_U	unknown	function
chr2B	200803101	200804000	+	TRIDC2BG027790	TRIDC2BG027790.1	LC_u	undescribed	protein
chr2B	200841145	200842468	+	TRIDC2BG027800	TRIDC2BG027800.1	LC_u	undescribed	protein
chr2B	200851163	200852244	+	TRIDC2BG027840	TRIDC2BG027840.1	LC_TE	unknown	function
chr2B	200858684	200859623	+	TRIDC2BG027880	TRIDC2BG027880.1	LC_TE	unknown	function
chr2B	200860019	200860336	+	TRIDC2BG027890	TRIDC2BG027890.1	LC_TE	Mutator	protein
chr2B	200860592	200861330	+	TRIDC2BG027900	TRIDC2BG027900.1	LC_u	undescribed	protein
chr2B	201190911	201191524	+	TRIDC2BG027960	TRIDC2BG027960.1	HC_U	Protein	of	unknown	function
chr2B	201321253	201322441	+	TRIDC2BG027980	TRIDC2BG027980.1	LC_u	undescribed	protein
chr2B	201657429	201658398	+	TRIDC2BG028020	TRIDC2BG028020.1	HC_U	unknown	function
chr2B	201778345	201784380	+	TRIDC2BG028030	TRIDC2BG028030.1	LC_TE?	unknown	function
chr2B	202200086	202200938	+	TRIDC2BG028050	TRIDC2BG028050.1	HC_G	LOB	domain-containing	protein	37
chr2B	202737756	202740548	+	TRIDC2BG028080	TRIDC2BG028080.1	HC_U	Plant	protein	of	unknown
chr2B	202754133	202755110	+	TRIDC2BG028100	TRIDC2BG028100.1	HC_G	Mitotic	checkpoint	protein	BUB3.2
chr2B	203067968	203068664	+	TRIDC2BG028120	TRIDC2BG028120.1	HC_TE?	zinc-finger	protein	1
chr2B	203119367	203120617	+	TRIDC2BG028140	TRIDC2BG028140.1	LC_u	undescribed	protein
chr2B	203241693	203247659	+	TRIDC2BG028150	TRIDC2BG028150.1	HC_G	fatty	acid	desaturase	6
chr2B	203253464	203254148	+	TRIDC2BG028170	TRIDC2BG028170.1	LC_u	undescribed	protein
chr2B	203268811	203271370	+	TRIDC2BG028200	TRIDC2BG028200.1	HC_G	Pentatricopeptide	repeat-containing	protein
chr2B	203443346	203443869	+	TRIDC2BG028220	TRIDC2BG028220.1	LC_u	undescribed	protein
chr2B	203530534	203530889	+	TRIDC2BG028230	TRIDC2BG028230.1	LC_u	undescribed	protein
chr2B	203531261	203616367	+	TRIDC2BG028240	TRIDC2BG028240.1	LC_U	unknown	function
chr2B	203612785	203613153	+	TRIDC2BG028250	TRIDC2BG028250.1	LC_u	undescribed	protein
chr2B	203713157	203720426	+	TRIDC2BG028290	TRIDC2BG028290.1	LC_u	undescribed	protein
chr2B	203716302	203716999	+	TRIDC2BG028310	TRIDC2BG028310.1	LC_u	undescribed	protein
chr2B	203978837	203979162	+	TRIDC2BG028330	TRIDC2BG028330.1	HC_G	regulatory	particle	triple-A	ATPase
chr2B	203979566	203981686	+	TRIDC2BG028340	TRIDC2BG028340.1	HC_G	Protein	of	unknown	function
chr2B	204073319	204074429	+	TRIDC2BG028360	TRIDC2BG028360.1	LC_u	undescribed	protein
chr2B	204179755	204180035	+	TRIDC2BG028390	TRIDC2BG028390.1	HC_G	U-box	domain-containing	protein	4
chr2B	204584112	204584286	+	TRIDC2BG028410	TRIDC2BG028410.1	LC_u	undescribed	protein
chr2B	204584516	204592430	+	TRIDC2BG028420	TRIDC2BG028420.1	HC_G	SUMO-activating	enzyme	2
chr2B	204735674	204737096	+	TRIDC2BG028440	TRIDC2BG028440.1	LC_u	undescribed	protein
chr2B	205149969	205151756	+	TRIDC2BG028490	TRIDC2BG028490.1	HC_G	GRAS	family	transcription	factor
chr2B	205610731	205611273	+	TRIDC2BG028510	TRIDC2BG028510.1	HC_G	ZCW7
chr2B	205962795	205965260	+	TRIDC2BG028530	TRIDC2BG028530.1	HC_G	HXXXD-type	acyl-transferase	family	protein
chr2B	206152422	206158740	+	TRIDC2BG028550	TRIDC2BG028550.1	HC_G	NADH	dehydrogenase	[ubiquinone]	iron-sulfur
chr2B	206287728	206288093	+	TRIDC2BG028590	TRIDC2BG028590.1	LC_u	undescribed	protein
chr2B	206495384	206496255	+	TRIDC2BG028610	TRIDC2BG028610.1	HC_G	unknown	function
chr2B	206989054	206990880	+	TRIDC2BG028640	TRIDC2BG028640.1	HC_u	undescribed	protein
chr2B	207096562	207096893	+	TRIDC2BG028690	TRIDC2BG028690.1	LC_u	undescribed	protein
chr2B	207742719	207742991	+	TRIDC2BG028720	TRIDC2BG028720.1	LC_u	undescribed	protein
chr2B	207876055	207878679	+	TRIDC2BG028740	TRIDC2BG028740.1	LC_u	undescribed	protein
chr2B	208025263	208036705	+	TRIDC2BG028750	TRIDC2BG028750.1	HC_G	aldehyde	dehydrogenase	11A3
chr2B	208131179	208133665	+	TRIDC2BG028760	TRIDC2BG028760.1	HC_G	BTB/POZ	domain-containing	protein
chr2B	208261168	208266066	+	TRIDC2BG028770	TRIDC2BG028770.1	HC_G	RNA-binding	protein	1
chr2B	208707632	208708228	+	TRIDC2BG028830	TRIDC2BG028830.1	HC_G	BEST	Arabidopsis	thaliana	protein
chr2B	208997654	209005273	+	TRIDC2BG028850	TRIDC2BG028850.1	HC_G	WRKY	family	transcription	factor
chr2B	209280884	209287531	+	TRIDC2BG028870	TRIDC2BG028870.1	HC_G	phosphatidylinositol-4-phosphate	5-kinase	family	protein
chr2B	209615315	209619645	+	TRIDC2BG028890	TRIDC2BG028890.1	HC_G	Proteasome	subunit	alpha	type-2
chr2B	209624921	209625270	+	TRIDC2BG028900	TRIDC2BG028900.1	LC_u	undescribed	protein
chr2B	209625327	209626379	+	TRIDC2BG028910	TRIDC2BG028910.1	LC_u	undescribed	protein
chr2B	209628780	209629615	+	TRIDC2BG028930	TRIDC2BG028930.1	LC_TE?	F-box	domain	containing	protein,
chr2B	209672465	209677090	+	TRIDC2BG028940	TRIDC2BG028940.1	LC_TE?	Zinc	finger	CCCH	domain-containing
chr2B	209695245	209696610	+	TRIDC2BG028960	TRIDC2BG028960.1	LC_U	unknown	function
chr2B	209997740	210001193	+	TRIDC2BG028970	TRIDC2BG028970.1	HC_G	Ribosome	associated	membrane	protein
chr2B	210001685	210002523	+	TRIDC2BG028980	TRIDC2BG028980.1	HC_U	unknown	function
chr2B	210002655	210003106	+	TRIDC2BG028990	TRIDC2BG028990.1	HC_G	Polyol	transporter	5
chr2B	210003564	210004076	+	TRIDC2BG029000	TRIDC2BG029000.1	LC_u	undescribed	protein
chr2B	210041915	210043205	+	TRIDC2BG029010	TRIDC2BG029010.1	HC_G	sugar	transporter	9
chr2B	210438824	210439148	+	TRIDC2BG029020	TRIDC2BG029020.1	HC_G	sugar	transporter	9
chr2B	210445236	210451368	+	TRIDC2BG029030	TRIDC2BG029030.1	HC_G	Polyol	transporter	5
chr2B	210564577	210565176	+	TRIDC2BG029050	TRIDC2BG029050.1	LC_U	unknown	function
chr2B	212137625	212143100	+	TRIDC2BG029110	TRIDC2BG029110.1	HC_G	Heat	shock	70	kDa
chr2B	212257269	212260524	+	TRIDC2BG029130	TRIDC2BG029130.1	HC_G	Nucleotide-sugar	transporter	family	protein
chr2B	212421446	212422519	+	TRIDC2BG029150	TRIDC2BG029150.1	HC_G	BES1/BZR1	homolog	1
chr2B	212425148	212429252	+	TRIDC2BG029180	TRIDC2BG029180.1	LC_u	undescribed	protein
chr2B	212433398	212433917	+	TRIDC2BG029190	TRIDC2BG029190.1	LC_u	undescribed	protein
chr2B	212837168	212839824	+	TRIDC2BG029210	TRIDC2BG029210.1	HC_G	geranylgeranyl	pyrophosphate	synthase	1
chr2B	212840667	212842261	+	TRIDC2BG029220	TRIDC2BG029220.1	LC_TE?	unknown	function
chr2B	213462901	213465562	+	TRIDC2BG029250	TRIDC2BG029250.1	HC_G	Target	SNARE	coiled-coil	domain
chr2B	213466065	213467270	+	TRIDC2BG029260	TRIDC2BG029260.1	HC_G	Cathepsin	B-like	cysteine	proteinase
chr2B	214183343	214185604	+	TRIDC2BG029390	TRIDC2BG029390.1	HC_G	receptor	kinase	1
chr2B	214217962	214220001	+	TRIDC2BG029400	TRIDC2BG029400.1	HC_G	receptor	lectin	kinase
chr2B	214224930	214227693	+	TRIDC2BG029410	TRIDC2BG029410.1	LC_TE?	unknown	function
chr2B	214379199	214381069	+	TRIDC2BG029430	TRIDC2BG029430.1	HC_G	beta-hexosaminidase	2
chr2B	214562746	214572302	+	TRIDC2BG029440	TRIDC2BG029440.1	HC_G	Importin-5
chr2B	214651367	214652306	+	TRIDC2BG029450	TRIDC2BG029450.1	HC_G	Ethylene-responsive	transcription	factor	7
chr2B	214736498	214736967	+	TRIDC2BG029470	TRIDC2BG029470.1	LC_u	undescribed	protein
chr2B	214873251	214879952	+	TRIDC2BG029480	TRIDC2BG029480.1	HC_G	DNA	repair	protein	rhp54
chr2B	215007964	215010158	+	TRIDC2BG029500	TRIDC2BG029500.1	HC_G	receptor-like	kinase	1
chr2B	215132626	215133458	+	TRIDC2BG029510	TRIDC2BG029510.1	LC_u	undescribed	protein
chr2B	215205004	215211141	+	TRIDC2BG029530	TRIDC2BG029530.1	HC_G	Pyridoxamine	5'-phosphate	oxidase	family
chr2B	215335959	215340395	+	TRIDC2BG029540	TRIDC2BG029540.1	HC_G	CMP-sialic	acid	transporter	2
chr2B	216859490	216862767	+	TRIDC2BG029680	TRIDC2BG029680.1	LC_u	undescribed	protein
chr2B	217239283	217239600	+	TRIDC2BG029720	TRIDC2BG029720.1	HC_G	phenylalanine	ammonia-lyase	2
chr2B	217245103	217247161	+	TRIDC2BG029740	TRIDC2BG029740.1	HC_G	BRICK1,	putative
chr2B	217251745	217253766	+	TRIDC2BG029750	TRIDC2BG029750.1	LC_u	undescribed	protein
chr2B	217276011	217276333	+	TRIDC2BG029770	TRIDC2BG029770.1	HC_G	phenylalanine	ammonia-lyase	2
chr2B	217276587	217278483	+	TRIDC2BG029780	TRIDC2BG029780.1	HC_G	phenylalanine	ammonia-lyase	2
chr2B	217496777	217500064	+	TRIDC2BG029810	TRIDC2BG029810.1	HC_G	Pre-mRNA-splicing	factor	18
chr2B	217564786	217569097	+	TRIDC2BG029820	TRIDC2BG029820.1	HC_G	Solute	carrier	family	22
chr2B	217576198	217579611	+	TRIDC2BG029830	TRIDC2BG029830.1	LC_u	undescribed	protein
chr2B	217581936	217586598	+	TRIDC2BG029840	TRIDC2BG029840.1	HC_G	unknown	function
chr2B	217588137	217592410	+	TRIDC2BG029850	TRIDC2BG029850.1	HC_G	Disease	resistance	protein
chr2B	217697370	217699685	+	TRIDC2BG029870	TRIDC2BG029870.1	HC_G	Chalcone-flavanone	isomerase	family	protein
chr2B	217819633	217820315	+	TRIDC2BG029880	TRIDC2BG029880.1	HC_G	NAC	domain-containing	protein	71
chr2B	217823373	217830347	+	TRIDC2BG029890	TRIDC2BG029890.1	HC_G	Vacuole	membrane	protein	1
chr2B	217839030	217839971	+	TRIDC2BG029900	TRIDC2BG029900.1	LC_u	undescribed	protein
chr2B	218198418	218204129	+	TRIDC2BG029920	TRIDC2BG029920.1	HC_G	time	for	coffee
chr2B	218354162	218355505	+	TRIDC2BG029930	TRIDC2BG029930.1	LC_u	undescribed	protein
chr2B	218817724	218824458	+	TRIDC2BG029950	TRIDC2BG029950.1	HC_G	early	nodulin-like	protein	12
chr2B	219549362	219562817	+	TRIDC2BG029980	TRIDC2BG029980.1	HC_G	Insulin-degrading	enzyme
chr2B	219821027	219822260	+	TRIDC2BG029990	TRIDC2BG029990.1	HC_G	Aquaporin-like	superfamily	protein
chr2B	220047391	220049374	+	TRIDC2BG030010	TRIDC2BG030010.1	HC_G	Chaperonin-like	RbcX	protein
chr2B	220050434	220052515	+	TRIDC2BG030020	TRIDC2BG030020.1	HC_G	receptor	kinase	2
chr2B	220531563	220533133	+	TRIDC2BG030060	TRIDC2BG030060.1	HC_G	Remorin	family	protein
chr2B	220544481	220546270	+	TRIDC2BG030080	TRIDC2BG030080.1	HC_U	unknown	function
chr2B	220550759	220552348	+	TRIDC2BG030090	TRIDC2BG030090.1	HC_G	Leucine-rich	repeat	receptor-like	protein
chr2B	221039741	221043517	+	TRIDC2BG030110	TRIDC2BG030110.1	HC_G	Protein	TIC	20-I,	chloroplastic
chr2B	221207025	221209648	+	TRIDC2BG030130	TRIDC2BG030130.1	HC_G	Pantothenate	kinase	1
chr2B	221229792	221232799	+	TRIDC2BG030150	TRIDC2BG030150.1	LC_u	undescribed	protein
chr2B	221233012	221234937	+	TRIDC2BG030160	TRIDC2BG030160.1	LC_u	undescribed	protein
chr2B	221420672	221425437	+	TRIDC2BG030170	TRIDC2BG030170.1	LC_u	undescribed	protein
chr2B	222124836	222125436	+	TRIDC2BG030190	TRIDC2BG030190.1	LC_u	undescribed	protein
chr2B	222424999	222427179	+	TRIDC2BG030210	TRIDC2BG030210.1	LC_u	undescribed	protein
chr2B	222822796	222826053	+	TRIDC2BG030240	TRIDC2BG030240.1	LC_U	unknown	function
chr2B	223507690	223508330	+	TRIDC2BG030260	TRIDC2BG030260.1	HC_TE?	Zinc	finger	CCCH	domain-containing
chr2B	223897216	223904398	+	TRIDC2BG030290	TRIDC2BG030290.1	HC_G	unknown	function
chr2B	224326007	224331936	+	TRIDC2BG030320	TRIDC2BG030320.1	HC_G	exocyst	complex	component	84B
chr2B	224333184	224333517	+	TRIDC2BG030340	TRIDC2BG030340.1	LC_u	undescribed	protein
chr2B	224538538	224539435	+	TRIDC2BG030370	TRIDC2BG030370.1	HC_G	Cytochrome	c
chr2B	224557378	224559282	+	TRIDC2BG030390	TRIDC2BG030390.1	HC_G	Cytochrome	P450	superfamily	protein
chr2B	224635038	224648456	+	TRIDC2BG030400	TRIDC2BG030400.1	HC_G	alpha	1,4-glycosyltransferase	family	protein
chr2B	225376042	225377138	+	TRIDC2BG030450	TRIDC2BG030450.1	LC_u	undescribed	protein
chr2B	225377343	225378655	+	TRIDC2BG030460	TRIDC2BG030460.1	LC_u	undescribed	protein
chr2B	225379130	225381862	+	TRIDC2BG030470	TRIDC2BG030470.1	LC_u	undescribed	protein
chr2B	225535433	225536164	+	TRIDC2BG030480	TRIDC2BG030480.1	HC_G	Disease	resistance	protein	(TIR-NBS
chr2B	225599268	225601683	+	TRIDC2BG030490	TRIDC2BG030490.1	HC_G	NAC	domain	protein,
chr2B	226183114	226186870	+	TRIDC2BG030510	TRIDC2BG030510.1	HC_G	Protein	phosphatase	2C	family
chr2B	227018778	227027272	+	TRIDC2BG030530	TRIDC2BG030530.1	HC_G	MATE	efflux	family	protein
chr2B	227122532	227123669	+	TRIDC2BG030540	TRIDC2BG030540.1	HC_G	LLA-115
chr2B	227126139	227127168	+	TRIDC2BG030550	TRIDC2BG030550.1	HC_G	alpha/beta-Hydrolases	superfamily	protein
chr2B	227749620	227754136	+	TRIDC2BG030580	TRIDC2BG030580.1	HC_G	kinesin	4
chr2B	227762485	227769037	+	TRIDC2BG030590	TRIDC2BG030590.1	HC_G	Receptor-like	protein	kinase
chr2B	227852565	227856915	+	TRIDC2BG030600	TRIDC2BG030600.1	HC_G	bromodomain	4
chr2B	227942467	227947703	+	TRIDC2BG030610	TRIDC2BG030610.1	HC_U	Protein	of	unknown	function
chr2B	228057825	228077010	+	TRIDC2BG030620	TRIDC2BG030620.1	HC_G	Brefeldin	A-inhibited	guanine	nucleotide-exchange
chr2B	228320701	228324867	+	TRIDC2BG030630	TRIDC2BG030630.1	HC_G	Secretory	carrier-associated	membrane	protein
chr2B	228324977	228325075	+	TRIDC2BG030640	TRIDC2BG030640.1	LC_u	undescribed	protein
chr2B	228958273	228958760	+	TRIDC2BG030680	TRIDC2BG030680.1	LC_u	undescribed	protein
chr2B	228988476	228991644	+	TRIDC2BG030710	TRIDC2BG030710.1	LC_u	undescribed	protein
chr2B	229039750	229040094	+	TRIDC2BG030730	TRIDC2BG030730.1	LC_u	undescribed	protein
chr2B	229214603	229228983	+	TRIDC2BG030750	TRIDC2BG030750.1	HC_G	Phospholipid-transporting	ATPase	2
chr2B	229232826	229234484	+	TRIDC2BG030760	TRIDC2BG030760.1	HC_U	unknown	function
chr2B	229256214	229256755	+	TRIDC2BG030770	TRIDC2BG030770.1	HC_G	UDP-Glycosyltransferase	superfamily	protein
chr2B	229618763	229622963	+	TRIDC2BG030780	TRIDC2BG030780.1	HC_G	Arf-GAP	with	GTPase,	ANK
chr2B	229866701	229867400	+	TRIDC2BG030850	TRIDC2BG030850.1	LC_u	undescribed	protein
chr2B	230256208	230257379	+	TRIDC2BG030860	TRIDC2BG030860.1	HC_U	Protein	of	unknown	function
chr2B	230486346	230489092	+	TRIDC2BG030910	TRIDC2BG030910.1	LC_u	undescribed	protein
chr2B	231341705	231344728	+	TRIDC2BG030930	TRIDC2BG030930.1	HC_G	wall	associated	kinase	3
chr2B	232430315	232440864	+	TRIDC2BG030990	TRIDC2BG030990.1	HC_G	myosin	2
chr2B	232750956	232752544	+	TRIDC2BG031020	TRIDC2BG031020.1	HC_TE?	F-box	family	protein
chr2B	232807649	232807933	+	TRIDC2BG031030	TRIDC2BG031030.1	LC_TE	unknown	function
chr2B	232810841	232811200	+	TRIDC2BG031040	TRIDC2BG031040.1	LC_u	undescribed	protein
chr2B	233607890	233608639	+	TRIDC2BG031060	TRIDC2BG031060.1	HC_G	ARM	repeat	superfamily	protein
chr2B	233857627	233860486	+	TRIDC2BG031070	TRIDC2BG031070.1	HC_G	sugar	transporter	1
chr2B	234238692	234239371	+	TRIDC2BG031090	TRIDC2BG031090.1	HC_G	unknown	function
chr2B	234240466	234241353	+	TRIDC2BG031100	TRIDC2BG031100.1	HC_U	Protein	of	unknown	function
chr2B	234606095	234611126	+	TRIDC2BG031130	TRIDC2BG031130.1	HC_G	Protein	Thf1
chr2B	234611779	234613572	+	TRIDC2BG031150	TRIDC2BG031150.1	HC_G	Chlorophyll	a-b	binding	protein
chr2B	234889182	234889545	+	TRIDC2BG031160	TRIDC2BG031160.1	LC_U	unknown	function
chr2B	234897784	234899844	+	TRIDC2BG031170	TRIDC2BG031170.1	HC_G	laccase	17
chr2B	234901925	234906640	+	TRIDC2BG031180	TRIDC2BG031180.1	HC_G	3'(2'),5'-bisphosphate	nucleotidase
chr2B	234920490	234921763	+	TRIDC2BG031190	TRIDC2BG031190.1	HC_G	myb	domain	protein	74
chr2B	235077459	235082597	+	TRIDC2BG031210	TRIDC2BG031210.1	HC_G	Protein	kinase	superfamily	protein
chr2B	235478508	235480059	+	TRIDC2BG031230	TRIDC2BG031230.1	LC_TE	unknown	function
chr2B	235520568	235525195	+	TRIDC2BG031250	TRIDC2BG031250.1	LC_u	undescribed	protein
chr2B	235530482	235530705	+	TRIDC2BG031260	TRIDC2BG031260.1	LC_u	undescribed	protein
chr2B	235689661	235690257	+	TRIDC2BG031290	TRIDC2BG031290.1	HC_G	Lipase	class	3-related	protein
chr2B	235990533	235994608	+	TRIDC2BG031300	TRIDC2BG031300.1	HC_G	equilibrative	nucleoside	transporter	6
chr2B	236091120	236092259	+	TRIDC2BG031310	TRIDC2BG031310.1	HC_G	Octicosapeptide/Phox/Bem1p	family	protein
chr2B	236093283	236094464	+	TRIDC2BG031320	TRIDC2BG031320.1	LC_u	undescribed	protein
chr2B	236094811	236096389	+	TRIDC2BG031350	TRIDC2BG031350.1	LC_u	undescribed	protein
chr2B	236869066	236870391	+	TRIDC2BG031380	TRIDC2BG031380.1	HC_G	Cyclin-D6-1
chr2B	236990109	236991455	+	TRIDC2BG031410	TRIDC2BG031410.1	LC_u	undescribed	protein
chr2B	237131488	237132754	+	TRIDC2BG031430	TRIDC2BG031430.1	LC_u	undescribed	protein
chr2B	237305228	237305490	+	TRIDC2BG031440	TRIDC2BG031440.1	HC_G	ribosomal	protein	S19
chr2B	237309745	237310214	+	TRIDC2BG031460	TRIDC2BG031460.1	LC_u	undescribed	protein
chr2B	237786419	237787075	+	TRIDC2BG031500	TRIDC2BG031500.1	HC_G	unknown	function
chr2B	237861587	237865162	+	TRIDC2BG031520	TRIDC2BG031520.1	LC_u	undescribed	protein
chr2B	238775501	238778775	+	TRIDC2BG031560	TRIDC2BG031560.1	HC_G	PLAC8	family	protein
chr2B	239174597	239177411	+	TRIDC2BG031600	TRIDC2BG031600.1	HC_G	Protein	kinase	superfamily	protein
chr2B	239912295	239917168	+	TRIDC2BG031660	TRIDC2BG031660.1	LC_u	undescribed	protein
chr2B	240101431	240107226	+	TRIDC2BG031690	TRIDC2BG031690.1	HC_G	Adenine	nucleotide	alpha	hydrolases-like
chr2B	240325904	240333110	+	TRIDC2BG031700	TRIDC2BG031700.1	HC_G	Protein	kinase	superfamily	protein
chr2B	240394469	240399040	+	TRIDC2BG031720	TRIDC2BG031720.1	HC_G	Protein	kinase	superfamily	protein
chr2B	240480742	240486325	+	TRIDC2BG031730	TRIDC2BG031730.1	HC_G	Protein	kinase	superfamily	protein
chr2B	240985397	240987782	+	TRIDC2BG031780	TRIDC2BG031780.1	HC_G	Pentatricopeptide	repeat-containing	protein
chr2B	240995322	240996121	+	TRIDC2BG031790	TRIDC2BG031790.1	HC_U	unknown	function
chr2B	241218234	241219425	+	TRIDC2BG031800	TRIDC2BG031800.1	LC_TE	unknown	function
chr2B	241219725	241220455	+	TRIDC2BG031810	TRIDC2BG031810.1	LC_TE	unknown	function
chr2B	241245546	241248659	+	TRIDC2BG031820	TRIDC2BG031820.1	LC_TE?	Arginyl-tRNA--protein	transferase	1
chr2B	241639844	241645807	+	TRIDC2BG031860	TRIDC2BG031860.1	HC_G	proteasome	inhibitor-related
chr2B	241878572	241879329	+	TRIDC2BG031880	TRIDC2BG031880.1	LC_u	undescribed	protein
chr2B	242151180	242151881	+	TRIDC2BG031910	TRIDC2BG031910.1	HC_U	unknown	function
chr2B	242193377	242195646	+	TRIDC2BG031920	TRIDC2BG031920.1	HC_G	Syntaxin-132
chr2B	242199965	242201459	+	TRIDC2BG031930	TRIDC2BG031930.1	LC_u	undescribed	protein
chr2B	242343253	242345483	+	TRIDC2BG031950	TRIDC2BG031950.1	HC_G	pentatricopeptide	repeat	336
chr2B	242525584	242526944	+	TRIDC2BG031980	TRIDC2BG031980.1	HC_U	unknown	function
chr2B	242530825	242533492	+	TRIDC2BG031990	TRIDC2BG031990.1	HC_G	Peptide	chain	release	factor
chr2B	242623567	242624388	+	TRIDC2BG032010	TRIDC2BG032010.1	LC_u	undescribed	protein
chr2B	242624760	242625191	+	TRIDC2BG032020	TRIDC2BG032020.1	LC_u	undescribed	protein
chr2B	243006927	243008736	+	TRIDC2BG032050	TRIDC2BG032050.1	LC_U	unknown	function
chr2B	244654637	244656157	+	TRIDC2BG032070	TRIDC2BG032070.1	LC_u	undescribed	protein
chr2B	245401051	245402742	+	TRIDC2BG032090	TRIDC2BG032090.1	HC_G	unknown	function
chr2B	245403496	245405504	+	TRIDC2BG032100	TRIDC2BG032100.1	HC_G	unknown	function
chr2B	245735964	245736298	+	TRIDC2BG032110	TRIDC2BG032110.1	LC_u	undescribed	protein
chr2B	245905668	245910339	+	TRIDC2BG032130	TRIDC2BG032130.1	LC_u	undescribed	protein
chr2B	246724587	246727852	+	TRIDC2BG032190	TRIDC2BG032190.1	HC_G	formin	homology5
chr2B	246879591	246880037	+	TRIDC2BG032210	TRIDC2BG032210.1	LC_u	undescribed	protein
chr2B	247302056	247303608	+	TRIDC2BG032230	TRIDC2BG032230.1	LC_u	undescribed	protein
chr2B	247306019	247307142	+	TRIDC2BG032250	TRIDC2BG032250.1	LC_u	undescribed	protein
chr2B	247534661	247540017	+	TRIDC2BG032270	TRIDC2BG032270.1	HC_G	50S	ribosomal	protein	L28
chr2B	247576290	247576783	+	TRIDC2BG032300	TRIDC2BG032300.1	HC_U	unknown	function
chr2B	247874226	247880034	+	TRIDC2BG032360	TRIDC2BG032360.1	HC_G	BHLH	transcription	factor
chr2B	247922415	247925459	+	TRIDC2BG032390	TRIDC2BG032390.1	HC_G	receptor	kinase	1
chr2B	247988708	247989718	+	TRIDC2BG032400	TRIDC2BG032400.1	HC_G	MBOAT	(membrane	bound	O-acyl
chr2B	247991523	247993319	+	TRIDC2BG032420	TRIDC2BG032420.1	LC_u	undescribed	protein
chr2B	248111721	248113800	+	TRIDC2BG032430	TRIDC2BG032430.1	HC_G	Glucan	endo-1,3-beta-glucosidase	3
chr2B	248294473	248299755	+	TRIDC2BG032440	TRIDC2BG032440.1	HC_G	Glucan	endo-1,3-beta-glucosidase	13
chr2B	248628296	248631593	+	TRIDC2BG032460	TRIDC2BG032460.1	HC_G	receptor	kinase	2
chr2B	248770206	248773275	+	TRIDC2BG032480	TRIDC2BG032480.1	HC_G	receptor	kinase	2
chr2B	249333037	249333862	+	TRIDC2BG032570	TRIDC2BG032570.1	LC_u	undescribed	protein
chr2B	249548397	249551285	+	TRIDC2BG032590	TRIDC2BG032590.1	LC_TE?	unknown	function
chr2B	250383047	250383248	+	TRIDC2BG032630	TRIDC2BG032630.1	LC_u	undescribed	protein
chr2B	250516824	250518242	+	TRIDC2BG032650	TRIDC2BG032650.1	HC_G	Eukaryotic	aspartyl	protease	family
chr2B	250559216	250560535	+	TRIDC2BG032660	TRIDC2BG032660.1	HC_G	Eukaryotic	aspartyl	protease	family
chr2B	250602246	250603550	+	TRIDC2BG032670	TRIDC2BG032670.1	HC_G	Eukaryotic	aspartyl	protease	family
chr2B	250873066	250882865	+	TRIDC2BG032700	TRIDC2BG032700.1	HC_G	glycerol-3-phosphate	acyltransferase	9
chr2B	251028300	251028739	+	TRIDC2BG032720	TRIDC2BG032720.1	HC_G	Glutaminase
chr2B	251071670	251072428	+	TRIDC2BG032750	TRIDC2BG032750.1	HC_G	Glutathione	S-transferase	family	protein
chr2B	251075080	251080030	+	TRIDC2BG032780	TRIDC2BG032780.1	HC_G	tyrosyl-DNA	phosphodiesterase-related
chr2B	251089961	251092186	+	TRIDC2BG032790	TRIDC2BG032790.1	HC_G	Translation	initiation	factor	SUI1
chr2B	251092889	251093489	+	TRIDC2BG032800	TRIDC2BG032800.1	LC_u	undescribed	protein
chr2B	251641613	251643656	+	TRIDC2BG032830	TRIDC2BG032830.1	HC_G	isocitrate	lyase
chr2B	251678165	251679452	+	TRIDC2BG032850	TRIDC2BG032850.1	HC_G	Lipase	class	3-related	protein
chr2B	251995072	251997835	+	TRIDC2BG032870	TRIDC2BG032870.1	HC_G	Ubiquitin-like	modifier-activating	enzyme	5
chr2B	252214635	252219492	+	TRIDC2BG032880	TRIDC2BG032880.1	LC_u	undescribed	protein
chr2B	252277619	252280834	+	TRIDC2BG032920	TRIDC2BG032920.1	HC_G	nodulin	MtN21	/EamA-like	transporter
chr2B	252283231	252284154	+	TRIDC2BG032930	TRIDC2BG032930.1	LC_u	undescribed	protein
chr2B	252344973	252346622	+	TRIDC2BG032950	TRIDC2BG032950.1	LC_u	undescribed	protein
chr2B	252375824	252382955	+	TRIDC2BG032960	TRIDC2BG032960.1	LC_TE	unknown	function
chr2B	252424809	252427023	+	TRIDC2BG032970	TRIDC2BG032970.1	HC_G	nodulin	MtN21	/EamA-like	transporter
chr2B	252466082	252466379	+	TRIDC2BG032980	TRIDC2BG032980.1	HC_u	undescribed	protein
chr2B	252466613	252466896	+	TRIDC2BG032990	TRIDC2BG032990.1	HC_u	undescribed	protein
chr2B	252472136	252472723	+	TRIDC2BG033000	TRIDC2BG033000.1	HC_G	Late	embryogenesis	abundant	(LEA)
chr2B	252473297	252473877	+	TRIDC2BG033010	TRIDC2BG033010.1	HC_G	Late	embryogenesis	abundant	(LEA)
chr2B	253066658	253066924	+	TRIDC2BG033050	TRIDC2BG033050.1	HC_G	Glucose-6-phosphate/phosphate	translocator	2,	chloroplastic
chr2B	253292567	253293485	+	TRIDC2BG033090	TRIDC2BG033090.1	LC_u	undescribed	protein
chr2B	253528839	253531854	+	TRIDC2BG033110	TRIDC2BG033110.1	LC_u	undescribed	protein
chr2B	253723699	253729856	+	TRIDC2BG033150	TRIDC2BG033150.1	LC_u	undescribed	protein
chr2B	253766354	253766848	+	TRIDC2BG033200	TRIDC2BG033200.1	HC_G	Patatin
chr2B	254427872	254428482	+	TRIDC2BG033240	TRIDC2BG033240.1	HC_G	Microtubule-associated	protein	TORTIFOLIA1
chr2B	256332571	256332906	+	TRIDC2BG033270	TRIDC2BG033270.1	HC_G	Abnormal	spindle-like	microcephaly-associated	protein
chr2B	256764687	256768023	+	TRIDC2BG033300	TRIDC2BG033300.1	LC_u	undescribed	protein
chr2B	256780364	256781151	+	TRIDC2BG033320	TRIDC2BG033320.1	LC_u	undescribed	protein
chr2B	256838983	256839772	+	TRIDC2BG033330	TRIDC2BG033330.1	LC_u	undescribed	protein
chr2B	256844542	256845769	+	TRIDC2BG033340	TRIDC2BG033340.1	HC_G	Glycosyltransferase
chr2B	257077773	257081564	+	TRIDC2BG033360	TRIDC2BG033360.1	HC_G	Polyadenylate-binding	protein	1-like
chr2B	257196862	257200548	+	TRIDC2BG033380	TRIDC2BG033380.1	HC_TE?	ATP-dependent	RNA	helicase	dbp4
chr2B	257201148	257201327	+	TRIDC2BG033390	TRIDC2BG033390.1	LC_u	undescribed	protein
chr2B	257366705	257367852	+	TRIDC2BG033430	TRIDC2BG033430.1	LC_u	undescribed	protein
chr2B	257656749	257657280	+	TRIDC2BG033450	TRIDC2BG033450.1	HC_G	Protein	of	unknown	function,
chr2B	257899833	257908298	+	TRIDC2BG033520	TRIDC2BG033520.1	HC_G	RNA-binding	protein	3
chr2B	258073180	258077910	+	TRIDC2BG033530	TRIDC2BG033530.1	HC_G	calcium-dependent	protein	kinase	33
chr2B	259251921	259252957	+	TRIDC2BG033560	TRIDC2BG033560.1	LC_u	undescribed	protein
chr2B	259253184	259254016	+	TRIDC2BG033570	TRIDC2BG033570.1	LC_u	undescribed	protein
chr2B	259358912	259362448	+	TRIDC2BG033630	TRIDC2BG033630.1	LC_u	undescribed	protein
chr2B	259688694	259696968	+	TRIDC2BG033640	TRIDC2BG033640.1	HC_G	ATP	synthase	gamma	chain
chr2B	260250817	260251084	+	TRIDC2BG033680	TRIDC2BG033680.1	HC_G	hydroxyproline-rich	glycoprotein	family	protein
chr2B	260670884	260673618	+	TRIDC2BG033690	TRIDC2BG033690.1	HC_G	Serine/threonine-protein	kinase	Rio1
chr2B	261253984	261256720	+	TRIDC2BG033700	TRIDC2BG033700.1	HC_G	AUTOPHAGY	8E
chr2B	261494958	261495192	+	TRIDC2BG033720	TRIDC2BG033720.1	HC_G	Ankyrin	repeat	family	protein
chr2B	262434289	262435333	+	TRIDC2BG033750	TRIDC2BG033750.1	LC_u	undescribed	protein
chr2B	262841634	262842409	+	TRIDC2BG033770	TRIDC2BG033770.1	LC_u	undescribed	protein
chr2B	263164833	263165778	+	TRIDC2BG033790	TRIDC2BG033790.1	LC_u	undescribed	protein
chr2B	263166557	263167175	+	TRIDC2BG033810	TRIDC2BG033810.1	LC_u	undescribed	protein
chr2B	263167268	263168192	+	TRIDC2BG033820	TRIDC2BG033820.1	LC_u	undescribed	protein
chr2B	264030113	264033344	+	TRIDC2BG033840	TRIDC2BG033840.1	HC_G	Phosphoadenosine	phosphosulfate	reductase
chr2B	264432331	264433191	+	TRIDC2BG033850	TRIDC2BG033850.1	HC_G	ATP-dependent	protease	La	(LON)
chr2B	265036711	265053686	+	TRIDC2BG033870	TRIDC2BG033870.1	HC_G	Potassium	transporter	family	protein
chr2B	265655703	265656823	+	TRIDC2BG033890	TRIDC2BG033890.1	HC_G	RING/U-box	superfamily	protein
chr2B	266083206	266085703	+	TRIDC2BG033910	TRIDC2BG033910.1	HC_G	SH3	domain-containing	protein
chr2B	266707537	266716129	+	TRIDC2BG033930	TRIDC2BG033930.1	HC_TE?	Pre-mRNA-splicing	factor	ATP-dependent	RNA
chr2B	266737608	266743458	+	TRIDC2BG033950	TRIDC2BG033950.1	LC_TE	Aminotransferase-like,	plant	mobile	domain
chr2B	266744341	266748192	+	TRIDC2BG033960	TRIDC2BG033960.1	LC_TE	Aminotransferase-like,	plant	mobile	domain
chr2B	266858329	266858641	+	TRIDC2BG033970	TRIDC2BG033970.1	LC_u	undescribed	protein
chr2B	267120069	267139163	+	TRIDC2BG033980	TRIDC2BG033980.1	HC_G	Serine/threonine-protein	kinase	24
chr2B	267140813	267141291	+	TRIDC2BG033990	TRIDC2BG033990.1	HC_G	TPX2	(targeting	protein	for
chr2B	267486251	267490134	+	TRIDC2BG034000	TRIDC2BG034000.1	HC_G	Protein	phosphatase	2C	family
chr2B	267872166	267875296	+	TRIDC2BG034020	TRIDC2BG034020.1	HC_G	WD	repeat-containing	protein	74
chr2B	268988911	268990541	+	TRIDC2BG034060	TRIDC2BG034060.1	HC_G	Calcium-dependent	lipid-binding	(CaLB	domain)
chr2B	269023726	269024881	+	TRIDC2BG034070	TRIDC2BG034070.1	HC_G	Protein	C2-DOMAIN	ABA-RELATED	5
chr2B	269025093	269032344	+	TRIDC2BG034090	TRIDC2BG034090.1	LC_u	undescribed	protein
chr2B	269035915	269036454	+	TRIDC2BG034120	TRIDC2BG034120.1	LC_u	undescribed	protein
chr2B	269177131	269179443	+	TRIDC2BG034140	TRIDC2BG034140.1	LC_u	undescribed	protein
chr2B	270717828	270718054	+	TRIDC2BG034170	TRIDC2BG034170.1	HC_G	Rust	resistance	protein	Rp1-dp8-like
chr2B	270859898	270861552	+	TRIDC2BG034180	TRIDC2BG034180.1	LC_u	undescribed	protein
chr2B	270897801	270900576	+	TRIDC2BG034200	TRIDC2BG034200.1	HC_G	Protein	FAR1-RELATED	SEQUENCE	5
chr2B	271311100	271311373	+	TRIDC2BG034220	TRIDC2BG034220.1	LC_u	undescribed	protein
chr2B	272081856	272082420	+	TRIDC2BG034250	TRIDC2BG034250.1	LC_u	undescribed	protein
chr2B	272212582	272216020	+	TRIDC2BG034290	TRIDC2BG034290.1	HC_G	U11/U12	small	nuclear	ribonucleoprotein
chr2B	273573719	273574397	+	TRIDC2BG034320	TRIDC2BG034320.1	HC_u	undescribed	protein
chr2B	273576415	273576969	+	TRIDC2BG034330	TRIDC2BG034330.1	HC_G	receptor-like	protein	kinase	2
chr2B	273776794	273792259	+	TRIDC2BG034350	TRIDC2BG034350.1	LC_TE	Chromodomain-helicase-DNA-binding	protein	5
chr2B	276282087	276283158	+	TRIDC2BG034380	TRIDC2BG034380.1	HC_G	Phosphatidylinositol-4-phosphate	5-kinase	family	protein
chr2B	276291576	276293514	+	TRIDC2BG034400	TRIDC2BG034400.1	LC_u	undescribed	protein
chr2B	276293703	276294225	+	TRIDC2BG034410	TRIDC2BG034410.1	LC_u	undescribed	protein
chr2B	276393001	276393341	+	TRIDC2BG034420	TRIDC2BG034420.1	LC_u	undescribed	protein
chr2B	277620310	277636077	+	TRIDC2BG034460	TRIDC2BG034460.1	HC_G	Peptide-N(4)-(N-acetyl-beta-glucosaminyl)asparagine	amidase
chr2B	278055663	278063404	+	TRIDC2BG034480	TRIDC2BG034480.1	LC_U	unknown	function
chr2B	278411667	278412164	+	TRIDC2BG034500	TRIDC2BG034500.1	LC_u	undescribed	protein
chr2B	278415257	278416051	+	TRIDC2BG034520	TRIDC2BG034520.1	LC_u	undescribed	protein
chr2B	281164127	281164889	+	TRIDC2BG034560	TRIDC2BG034560.1	LC_u	undescribed	protein
chr2B	281168268	281169290	+	TRIDC2BG034570	TRIDC2BG034570.1	LC_u	undescribed	protein
chr2B	281228555	281230574	+	TRIDC2BG034610	TRIDC2BG034610.1	LC_u	undescribed	protein
chr2B	281452068	281452904	+	TRIDC2BG034640	TRIDC2BG034640.1	LC_u	undescribed	protein
chr2B	284588775	284633154	+	TRIDC2BG034680	TRIDC2BG034680.1	HC_G	PHD	finger	family	protein
chr2B	286095928	286099778	+	TRIDC2BG034700	TRIDC2BG034700.1	LC_u	undescribed	protein
chr2B	286334012	286341130	+	TRIDC2BG034720	TRIDC2BG034720.1	HC_G	Heterogeneous	nuclear	ribonucleoprotein	R
chr2B	286757526	286790487	+	TRIDC2BG034730	TRIDC2BG034730.1	HC_G	Peptidyl-prolyl	cis-trans	isomerase	9
chr2B	288362904	288375461	+	TRIDC2BG034780	TRIDC2BG034780.1	HC_G	Regulator	of	chromosome	condensation
chr2B	288486800	288487469	+	TRIDC2BG034790	TRIDC2BG034790.1	LC_u	undescribed	protein
chr2B	288841332	288843421	+	TRIDC2BG034820	TRIDC2BG034820.1	HC_TE?	PIF1	helicase
chr2B	290197947	290198326	+	TRIDC2BG034840	TRIDC2BG034840.1	LC_u	undescribed	protein
chr2B	290345085	290345872	+	TRIDC2BG034850	TRIDC2BG034850.1	HC_G	Histone-lysine	N-methyltransferase	family	member
chr2B	290501428	290505288	+	TRIDC2BG034860	TRIDC2BG034860.1	LC_u	undescribed	protein
chr2B	291040168	291043976	+	TRIDC2BG034880	TRIDC2BG034880.1	HC_u	undescribed	protein
chr2B	291044480	291046217	+	TRIDC2BG034900	TRIDC2BG034900.1	LC_u	undescribed	protein
chr2B	291374107	291381070	+	TRIDC2BG034920	TRIDC2BG034920.1	LC_u	undescribed	protein
chr2B	292055930	292058636	+	TRIDC2BG034960	TRIDC2BG034960.1	LC_u	undescribed	protein
chr2B	292469342	292469762	+	TRIDC2BG035010	TRIDC2BG035010.1	LC_u	undescribed	protein
chr2B	292476202	292479107	+	TRIDC2BG035020	TRIDC2BG035020.1	HC_G	RELA/SPOT	homolog	2
chr2B	292928085	292928690	+	TRIDC2BG035050	TRIDC2BG035050.1	LC_u	undescribed	protein
chr2B	293536614	293537162	+	TRIDC2BG035060	TRIDC2BG035060.1	LC_u	undescribed	protein
chr2B	293639192	293641755	+	TRIDC2BG035070	TRIDC2BG035070.1	LC_u	undescribed	protein
chr2B	293665022	293666923	+	TRIDC2BG035090	TRIDC2BG035090.1	LC_u	undescribed	protein
chr2B	293669528	293672086	+	TRIDC2BG035100	TRIDC2BG035100.1	LC_u	undescribed	protein
chr2B	293708619	293717318	+	TRIDC2BG035110	TRIDC2BG035110.1	HC_G	Calmodulin-binding	transcription	activator	5
chr2B	294068297	294069563	+	TRIDC2BG035120	TRIDC2BG035120.1	LC_u	undescribed	protein
chr2B	295052115	295053229	+	TRIDC2BG035170	TRIDC2BG035170.1	HC_G	LRR	receptor-like	serine/threonine-protein	kinase
chr2B	295061120	295071168	+	TRIDC2BG035180	TRIDC2BG035180.1	HC_G	FKBP-like	peptidyl-prolyl	cis-trans	isomerase
chr2B	296336023	296340390	+	TRIDC2BG035220	TRIDC2BG035220.1	LC_u	undescribed	protein
chr2B	296580434	296581209	+	TRIDC2BG035230	TRIDC2BG035230.1	LC_u	undescribed	protein
chr2B	296677522	296688965	+	TRIDC2BG035240	TRIDC2BG035240.1	HC_TE?	zinc	finger	(Ran-binding)	family
chr2B	297868105	297868573	+	TRIDC2BG035280	TRIDC2BG035280.1	LC_u	undescribed	protein
chr2B	297896580	297902528	+	TRIDC2BG035310	TRIDC2BG035310.1	LC_u	undescribed	protein
chr2B	297961474	297961698	+	TRIDC2BG035340	TRIDC2BG035340.1	LC_u	undescribed	protein
chr2B	298025364	298025834	+	TRIDC2BG035370	TRIDC2BG035370.1	HC_G	30S	ribosomal	protein	S7,
chr2B	298080135	298085928	+	TRIDC2BG035380	TRIDC2BG035380.1	HC_TE?	FAR1-related	sequence	5
chr2B	298092057	298092292	+	TRIDC2BG035410	TRIDC2BG035410.1	LC_u	undescribed	protein
chr2B	298149695	298150024	+	TRIDC2BG035420	TRIDC2BG035420.1	HC_G	Nuclear	pore	complex	protein
chr2B	301234045	301234892	+	TRIDC2BG035510	TRIDC2BG035510.1	LC_u	undescribed	protein
chr2B	302434665	302437769	+	TRIDC2BG035530	TRIDC2BG035530.1	LC_u	undescribed	protein
chr2B	302691216	302692027	+	TRIDC2BG035540	TRIDC2BG035540.1	LC_u	undescribed	protein
chr2B	302698648	302699173	+	TRIDC2BG035550	TRIDC2BG035550.1	LC_u	undescribed	protein
chr2B	303520954	303521452	+	TRIDC2BG035560	TRIDC2BG035560.1	LC_u	undescribed	protein
chr2B	303667002	303673793	+	TRIDC2BG035570	TRIDC2BG035570.1	HC_G	Rho	GTPase-activating	protein	24
chr2B	303820469	303822951	+	TRIDC2BG035590	TRIDC2BG035590.1	LC_u	undescribed	protein
chr2B	305198522	305200860	+	TRIDC2BG035640	TRIDC2BG035640.1	LC_u	undescribed	protein
chr2B	305409112	305413933	+	TRIDC2BG035660	TRIDC2BG035660.1	HC_G	actin	depolymerizing	factor	8
chr2B	305568169	305573217	+	TRIDC2BG035680	TRIDC2BG035680.1	LC_u	undescribed	protein
chr2B	306552942	306553571	+	TRIDC2BG035700	TRIDC2BG035700.1	LC_u	undescribed	protein
chr2B	306804949	306811227	+	TRIDC2BG035720	TRIDC2BG035720.1	LC_u	undescribed	protein
chr2B	307882542	307882791	+	TRIDC2BG035730	TRIDC2BG035730.1	LC_u	undescribed	protein
chr2B	307882879	307884985	+	TRIDC2BG035740	TRIDC2BG035740.1	HC_G	YggS	family	pyridoxal	phosphate
chr2B	309049068	309066750	+	TRIDC2BG035760	TRIDC2BG035760.1	HC_G	WD-40	repeat	family	protein
chr2B	309193767	309194948	+	TRIDC2BG035780	TRIDC2BG035780.1	LC_u	undescribed	protein
chr2B	309281288	309283787	+	TRIDC2BG035800	TRIDC2BG035800.1	LC_u	undescribed	protein
chr2B	311871528	311872349	+	TRIDC2BG035820	TRIDC2BG035820.1	LC_u	undescribed	protein
chr2B	311911310	311913040	+	TRIDC2BG035850	TRIDC2BG035850.1	LC_u	undescribed	protein
chr2B	311924044	311928173	+	TRIDC2BG035870	TRIDC2BG035870.1	HC_G	Protein	kinase	superfamily	protein
chr2B	311966000	311966857	+	TRIDC2BG035880	TRIDC2BG035880.1	HC_G	Threonyl-tRNA	synthetase,	mitochondrial
chr2B	312338823	312341468	+	TRIDC2BG035910	TRIDC2BG035910.1	LC_u	undescribed	protein
chr2B	312385671	312386561	+	TRIDC2BG035920	TRIDC2BG035920.1	LC_u	undescribed	protein
chr2B	313004808	313006029	+	TRIDC2BG035930	TRIDC2BG035930.1	LC_u	undescribed	protein
chr2B	313225269	313225571	+	TRIDC2BG035950	TRIDC2BG035950.1	LC_u	undescribed	protein
chr2B	314480055	314625870	+	TRIDC2BG035970	TRIDC2BG035970.1	HC_G	Mediator	of	RNA	polymerase
chr2B	315243077	315243967	+	TRIDC2BG035980	TRIDC2BG035980.1	LC_u	undescribed	protein
chr2B	315801586	315803704	+	TRIDC2BG035990	TRIDC2BG035990.1	HC_G	Reticulon-like	protein
chr2B	315962862	315976441	+	TRIDC2BG036010	TRIDC2BG036010.1	HC_G	proline-rich	family	protein
chr2B	316273145	316274014	+	TRIDC2BG036030	TRIDC2BG036030.1	LC_U	unknown	function
chr2B	316503383	316505501	+	TRIDC2BG036040	TRIDC2BG036040.1	LC_u	undescribed	protein
chr2B	316505795	316509011	+	TRIDC2BG036060	TRIDC2BG036060.1	HC_u	undescribed	protein
chr2B	317229616	317244598	+	TRIDC2BG036090	TRIDC2BG036090.1	HC_G	Pyruvate	kinase	family	protein
chr2B	317657850	317660750	+	TRIDC2BG036110	TRIDC2BG036110.1	LC_u	undescribed	protein
chr2B	317710958	317711535	+	TRIDC2BG036140	TRIDC2BG036140.1	LC_u	undescribed	protein
chr2B	318166109	318166927	+	TRIDC2BG036150	TRIDC2BG036150.1	HC_G	Sec-independent	protein	translocase
chr2B	318374496	318375544	+	TRIDC2BG036160	TRIDC2BG036160.1	LC_u	undescribed	protein
chr2B	318381111	318383029	+	TRIDC2BG036180	TRIDC2BG036180.1	LC_u	undescribed	protein
chr2B	318691830	318692473	+	TRIDC2BG036200	TRIDC2BG036200.1	LC_u	undescribed	protein
chr2B	319071837	319073005	+	TRIDC2BG036220	TRIDC2BG036220.1	LC_u	undescribed	protein
chr2B	321216380	321239464	+	TRIDC2BG036270	TRIDC2BG036270.1	HC_G	polyribonucleotide	nucleotidyltransferase,	putative
chr2B	321242253	321244676	+	TRIDC2BG036290	TRIDC2BG036290.1	LC_u	undescribed	protein
chr2B	322386026	322386415	+	TRIDC2BG036320	TRIDC2BG036320.1	LC_u	undescribed	protein
chr2B	324231385	324233198	+	TRIDC2BG036380	TRIDC2BG036380.1	HC_G	beta	glucosidase	43
chr2B	324233355	324233991	+	TRIDC2BG036390	TRIDC2BG036390.1	LC_u	undescribed	protein
chr2B	325172277	325175615	+	TRIDC2BG036410	TRIDC2BG036410.1	HC_G	Caleosin
chr2B	325175776	325176594	+	TRIDC2BG036420	TRIDC2BG036420.1	LC_u	undescribed	protein
chr2B	325825262	325839174	+	TRIDC2BG036430	TRIDC2BG036430.1	HC_G	DDT	domain	superfamily
chr2B	327429936	327430332	+	TRIDC2BG036450	TRIDC2BG036450.1	LC_u	undescribed	protein
chr2B	327434321	327435761	+	TRIDC2BG036460	TRIDC2BG036460.1	HC_G	IDP2420
chr2B	327439718	327439942	+	TRIDC2BG036470	TRIDC2BG036470.1	LC_u	undescribed	protein
chr2B	327596900	327608610	+	TRIDC2BG036490	TRIDC2BG036490.1	HC_G	undescribed	protein
chr2B	327948672	327956246	+	TRIDC2BG036500	TRIDC2BG036500.1	LC_u	undescribed	protein
chr2B	328122569	328122805	+	TRIDC2BG036530	TRIDC2BG036530.1	LC_u	undescribed	protein
chr2B	328127751	328128066	+	TRIDC2BG036540	TRIDC2BG036540.1	LC_u	undescribed	protein
chr2B	329744804	329745093	+	TRIDC2BG036570	TRIDC2BG036570.1	HC_G	RNA-binding	protein	7
chr2B	329775504	329775809	+	TRIDC2BG036580	TRIDC2BG036580.1	LC_u	undescribed	protein
chr2B	331368388	331371951	+	TRIDC2BG036610	TRIDC2BG036610.1	LC_u	undescribed	protein
chr2B	331627121	331627858	+	TRIDC2BG036630	TRIDC2BG036630.1	HC_G	BEST	Arabidopsis	thaliana	protein
chr2B	331630833	331633648	+	TRIDC2BG036640	TRIDC2BG036640.1	LC_u	undescribed	protein
chr2B	331836018	331853914	+	TRIDC2BG036660	TRIDC2BG036660.1	HC_G	Mediator	of	RNA	polymerase
chr2B	331854072	331854343	+	TRIDC2BG036670	TRIDC2BG036670.1	LC_u	undescribed	protein
chr2B	332785701	332791981	+	TRIDC2BG036730	TRIDC2BG036730.1	LC_u	undescribed	protein
chr2B	332792411	332792627	+	TRIDC2BG036740	TRIDC2BG036740.1	LC_u	undescribed	protein
chr2B	332848360	332849523	+	TRIDC2BG036750	TRIDC2BG036750.1	LC_u	undescribed	protein
chr2B	333358134	333372378	+	TRIDC2BG036760	TRIDC2BG036760.1	HC_G	Peptidyl-prolyl	cis-trans	isomerase	D
chr2B	333379717	333380371	+	TRIDC2BG036770	TRIDC2BG036770.1	HC_G	B-cell	receptor-associated	protein	31-like
chr2B	333586721	333589698	+	TRIDC2BG036810	TRIDC2BG036810.1	LC_u	undescribed	protein
chr2B	333705343	333708339	+	TRIDC2BG036820	TRIDC2BG036820.1	HC_G	Thioredoxin	superfamily	protein
chr2B	333715369	333716153	+	TRIDC2BG036830	TRIDC2BG036830.1	LC_u	undescribed	protein
chr2B	333716941	333718108	+	TRIDC2BG036840	TRIDC2BG036840.1	LC_u	undescribed	protein
chr2B	334938002	334939363	+	TRIDC2BG036880	TRIDC2BG036880.1	LC_u	undescribed	protein
chr2B	335284855	335285467	+	TRIDC2BG036890	TRIDC2BG036890.1	LC_u	undescribed	protein
chr2B	335428836	335441498	+	TRIDC2BG036910	TRIDC2BG036910.1	HC_G	Folate-biopterin	transporter
chr2B	336403588	336405445	+	TRIDC2BG036940	TRIDC2BG036940.1	LC_TE	PIF	/	Ping-Pong	family
chr2B	337563805	337564833	+	TRIDC2BG037000	TRIDC2BG037000.1	LC_u	undescribed	protein
chr2B	337807255	337829777	+	TRIDC2BG037010	TRIDC2BG037010.1	HC_G	AUGMIN	subunit	3
chr2B	337812397	337813152	+	TRIDC2BG037020	TRIDC2BG037020.1	LC_TE	Retrotransposon	protein,	putative,	unclassified
chr2B	337814274	337815344	+	TRIDC2BG037030	TRIDC2BG037030.1	LC_TE	unknown	function
chr2B	337825360	337825598	+	TRIDC2BG037060	TRIDC2BG037060.1	LC_u	undescribed	protein
chr2B	338570427	338570610	+	TRIDC2BG037090	TRIDC2BG037090.1	LC_u	undescribed	protein
chr2B	338574761	338574940	+	TRIDC2BG037100	TRIDC2BG037100.1	LC_u	undescribed	protein
chr2B	341349782	341351081	+	TRIDC2BG037140	TRIDC2BG037140.1	LC_u	undescribed	protein
chr2B	341351175	341353259	+	TRIDC2BG037150	TRIDC2BG037150.1	LC_u	undescribed	protein
chr2B	342396150	342397704	+	TRIDC2BG037180	TRIDC2BG037180.1	LC_u	undescribed	protein
chr2B	342401635	342404797	+	TRIDC2BG037200	TRIDC2BG037200.1	LC_u	undescribed	protein
chr2B	342779445	342795559	+	TRIDC2BG037210	TRIDC2BG037210.1	HC_G	GrpE	protein	homolog
chr2B	342795759	342797023	+	TRIDC2BG037240	TRIDC2BG037240.1	LC_u	undescribed	protein
chr2B	342827561	342843005	+	TRIDC2BG037250	TRIDC2BG037250.1	HC_G	Asparagine--tRNA	ligase
chr2B	342875510	342876839	+	TRIDC2BG037270	TRIDC2BG037270.1	LC_u	undescribed	protein
chr2B	343745185	343745558	+	TRIDC2BG037280	TRIDC2BG037280.1	LC_u	undescribed	protein
chr2B	343745640	343745912	+	TRIDC2BG037290	TRIDC2BG037290.1	LC_u	undescribed	protein
chr2B	343925210	343925742	+	TRIDC2BG037310	TRIDC2BG037310.1	LC_u	undescribed	protein
chr2B	344124809	344140144	+	TRIDC2BG037330	TRIDC2BG037330.1	HC_G	tetratricopeptide	repeat	(TPR)-containing	protein
chr2B	344331749	344333635	+	TRIDC2BG037350	TRIDC2BG037350.1	LC_u	undescribed	protein
chr2B	344557209	344558858	+	TRIDC2BG037360	TRIDC2BG037360.1	LC_u	undescribed	protein
chr2B	344595441	344596871	+	TRIDC2BG037370	TRIDC2BG037370.1	HC_G	casein	kinase	1
chr2B	344744160	344759994	+	TRIDC2BG037390	TRIDC2BG037390.1	HC_G	ureidoglycine	aminohydrolase
chr2B	346285089	346326739	+	TRIDC2BG037420	TRIDC2BG037420.1	HC_G	Protein	GRIP
chr2B	346837976	346838308	+	TRIDC2BG037430	TRIDC2BG037430.1	LC_u	undescribed	protein
chr2B	347055744	347056357	+	TRIDC2BG037450	TRIDC2BG037450.1	LC_u	undescribed	protein
chr2B	347836353	347840679	+	TRIDC2BG037460	TRIDC2BG037460.1	HC_G	BTB-POZ	and	MATH	domain
chr2B	347851035	347851500	+	TRIDC2BG037470	TRIDC2BG037470.1	LC_u	undescribed	protein
chr2B	348227331	348227889	+	TRIDC2BG037480	TRIDC2BG037480.1	LC_u	undescribed	protein
chr2B	348238190	348242271	+	TRIDC2BG037490	TRIDC2BG037490.1	HC_G	ATP-binding	cassette	sub-family	B
chr2B	348296204	348296457	+	TRIDC2BG037510	TRIDC2BG037510.1	LC_u	undescribed	protein
chr2B	348296525	348301628	+	TRIDC2BG037520	TRIDC2BG037520.1	HC_G	Glucose-6-phosphate	isomerase,	cytosolic	B
chr2B	348607502	348607907	+	TRIDC2BG037540	TRIDC2BG037540.1	LC_u	undescribed	protein
chr2B	349510624	349512090	+	TRIDC2BG037570	TRIDC2BG037570.1	LC_u	undescribed	protein
chr2B	349514314	349514572	+	TRIDC2BG037590	TRIDC2BG037590.1	LC_u	undescribed	protein
chr2B	349516131	349516649	+	TRIDC2BG037610	TRIDC2BG037610.1	LC_u	undescribed	protein
chr2B	349573590	349574070	+	TRIDC2BG037630	TRIDC2BG037630.1	LC_u	undescribed	protein
chr2B	350825535	350827104	+	TRIDC2BG037640	TRIDC2BG037640.1	HC_G	Cytochrome	c	oxidase	subunit
chr2B	350830742	350831468	+	TRIDC2BG037650	TRIDC2BG037650.1	HC_G	Mitchondrion	orf173
chr2B	351310969	351311945	+	TRIDC2BG037660	TRIDC2BG037660.1	LC_u	undescribed	protein
chr2B	353386313	353386807	+	TRIDC2BG037680	TRIDC2BG037680.1	LC_u	undescribed	protein
chr2B	354944763	354946991	+	TRIDC2BG037700	TRIDC2BG037700.1	HC_TE?	Zinc	finger	A20	and
chr2B	354969303	354969724	+	TRIDC2BG037710	TRIDC2BG037710.1	LC_u	undescribed	protein
chr2B	356456590	356456930	+	TRIDC2BG037740	TRIDC2BG037740.1	LC_u	undescribed	protein
chr2B	357272612	357275690	+	TRIDC2BG037770	TRIDC2BG037770.1	HC_G	A	protein
chr2B	357276069	357277028	+	TRIDC2BG037780	TRIDC2BG037780.1	LC_TE?	Ribosomal	protein-like
chr2B	358368073	358369189	+	TRIDC2BG037840	TRIDC2BG037840.1	LC_u	undescribed	protein
chr2B	358954244	358955991	+	TRIDC2BG037860	TRIDC2BG037860.1	HC_u	undescribed	protein
chr2B	359047152	359047787	+	TRIDC2BG037870	TRIDC2BG037870.1	LC_u	undescribed	protein
chr2B	359562260	359564391	+	TRIDC2BG037900	TRIDC2BG037900.1	HC_G	Threonyl-tRNA	synthetase,	mitochondrial
chr2B	359570156	359572969	+	TRIDC2BG037920	TRIDC2BG037920.1	HC_G	Inactive	poly	[ADP-ribose]	polymerase
chr2B	359581120	359582203	+	TRIDC2BG037930	TRIDC2BG037930.1	LC_u	undescribed	protein
chr2B	359631128	359631256	+	TRIDC2BG037950	TRIDC2BG037950.1	HC_G	30S	ribosomal	protein	S7,
chr2B	359654579	359654953	+	TRIDC2BG037960	TRIDC2BG037960.1	LC_U	Uncharacterised	protein
chr2B	359680387	359681013	+	TRIDC2BG037970	TRIDC2BG037970.1	HC_G	ATP	synthase	subunit	a
chr2B	359696809	359723475	+	TRIDC2BG037980	TRIDC2BG037980.1	HC_G	NADH-quinone	oxidoreductase	subunit	D
chr2B	359703474	359704196	+	TRIDC2BG037990	TRIDC2BG037990.1	HC_G	Heme	exporter	protein	C
chr2B	359710661	359710926	+	TRIDC2BG038000	TRIDC2BG038000.1	LC_u	undescribed	protein
chr2B	359747228	359748870	+	TRIDC2BG038010	TRIDC2BG038010.1	HC_G	50S	ribosomal	protein	L16
chr2B	359798282	359798641	+	TRIDC2BG038030	TRIDC2BG038030.1	HC_U	unknown	function
chr2B	359845891	359846366	+	TRIDC2BG038050	TRIDC2BG038050.1	HC_G	30S	ribosomal	protein	S7,
chr2B	359856311	359856736	+	TRIDC2BG038060	TRIDC2BG038060.1	HC_G	NADH-ubiquinone	oxidoreductase	chain	5
chr2B	359929721	359930020	+	TRIDC2BG038070	TRIDC2BG038070.1	HC_u	undescribed	protein
chr2B	359934225	359934688	+	TRIDC2BG038080	TRIDC2BG038080.1	HC_G	ATP	synthase	F0	subunit
chr2B	359985689	359986327	+	TRIDC2BG038090	TRIDC2BG038090.1	HC_u	undescribed	protein
chr2B	360006067	360006792	+	TRIDC2BG038110	TRIDC2BG038110.1	HC_G	ATP	synthase	subunit	alpha,
chr2B	360036430	360036649	+	TRIDC2BG038130	TRIDC2BG038130.1	HC_G	Cytochrome	c	oxidase	subunit
chr2B	360051622	360052470	+	TRIDC2BG038140	TRIDC2BG038140.1	HC_G	ATP	synthase	subunit	alpha,
chr2B	360348077	360352358	+	TRIDC2BG038160	TRIDC2BG038160.1	HC_G	ATP-dependent	6-phosphofructokinase
chr2B	360380494	360384020	+	TRIDC2BG038170	TRIDC2BG038170.1	HC_G	Leucine-rich	receptor-like	protein	kinase
chr2B	360812787	360814735	+	TRIDC2BG038200	TRIDC2BG038200.1	HC_G	inositol	transporter	2
chr2B	360949687	360952665	+	TRIDC2BG038210	TRIDC2BG038210.1	LC_u	undescribed	protein
chr2B	361060525	361064820	+	TRIDC2BG038220	TRIDC2BG038220.1	HC_G	calcium	dependent	protein	kinase
chr2B	361110320	361112029	+	TRIDC2BG038240	TRIDC2BG038240.1	LC_u	undescribed	protein
chr2B	361445006	361448495	+	TRIDC2BG038250	TRIDC2BG038250.1	LC_u	undescribed	protein
chr2B	361792993	361793946	+	TRIDC2BG038290	TRIDC2BG038290.1	HC_u	undescribed	protein
chr2B	361794743	361796572	+	TRIDC2BG038300	TRIDC2BG038300.1	LC_u	undescribed	protein
chr2B	361848613	361859520	+	TRIDC2BG038310	TRIDC2BG038310.1	HC_G	Ubiquitin	carboxyl-terminal	hydrolase	5
chr2B	361861637	361861886	+	TRIDC2BG038320	TRIDC2BG038320.1	LC_u	undescribed	protein
chr2B	361995715	361996787	+	TRIDC2BG038340	TRIDC2BG038340.1	HC_u	undescribed	protein
chr2B	361998082	361999079	+	TRIDC2BG038350	TRIDC2BG038350.1	HC_G	Protein	YABBY	1
chr2B	362239508	362243201	+	TRIDC2BG038360	TRIDC2BG038360.1	LC_u	undescribed	protein
chr2B	362260358	362264208	+	TRIDC2BG038370	TRIDC2BG038370.1	HC_G	unknown	function
chr2B	362401137	362402780	+	TRIDC2BG038380	TRIDC2BG038380.1	HC_G	nine-cis-epoxycarotenoid	dioxygenase	9
chr2B	363180218	363180790	+	TRIDC2BG038400	TRIDC2BG038400.1	HC_G	FAR1-related	sequence	5
chr2B	363182093	363184549	+	TRIDC2BG038420	TRIDC2BG038420.1	HC_U	unknown	function
chr2B	363259696	363262870	+	TRIDC2BG038440	TRIDC2BG038440.1	HC_G	Phosphatidylglycerol/phosphatidylinositol	transfer	protein
chr2B	363282124	363288094	+	TRIDC2BG038450	TRIDC2BG038450.1	LC_u	undescribed	protein
chr2B	363387216	363388640	+	TRIDC2BG038470	TRIDC2BG038470.1	HC_G	receptor-like	protein	kinase	4
chr2B	363568521	363568972	+	TRIDC2BG038490	TRIDC2BG038490.1	LC_u	undescribed	protein
chr2B	363569125	363569384	+	TRIDC2BG038500	TRIDC2BG038500.1	LC_u	undescribed	protein
chr2B	363818658	363821442	+	TRIDC2BG038520	TRIDC2BG038520.1	LC_u	undescribed	protein
chr2B	364589465	364595923	+	TRIDC2BG038540	TRIDC2BG038540.1	LC_u	undescribed	protein
chr2B	364593566	364594135	+	TRIDC2BG038550	TRIDC2BG038550.1	LC_u	undescribed	protein			protein
chr2B	365440505	365440756	+	TRIDC2BG038600	TRIDC2BG038600.1	HC_U	unknown	function			protein
chr2B	365893734	365894987	+	TRIDC2BG038610	TRIDC2BG038610.1	LC_u	undescribed	protein			protein
chr2B	366293493	366345289	+	TRIDC2BG038620	TRIDC2BG038620.1	HC_G	Pentatricopeptide	repeat-containing	protein		protein
chr2B	366512032	366513325	+	TRIDC2BG038660	TRIDC2BG038660.1	HC_G	Protein	FAR1-RELATED	SEQUENCE	3	protein
chr2B	366514300	366516406	+	TRIDC2BG038670	TRIDC2BG038670.1	LC_TE?	unknown	function			protein
chr2B	366601277	366604148	+	TRIDC2BG038700	TRIDC2BG038700.1	HC_u	undescribed	protein			protein
chr2B	366601532	366602318	+	TRIDC2BG038720	TRIDC2BG038720.1	LC_u	undescribed	protein			protein
chr2B	367035066	367044137	+	TRIDC2BG038730	TRIDC2BG038730.1	HC_G	ubiquitin-conjugating	enzyme	3		protein
chr2B	367711990	367721266	+	TRIDC2BG038800	TRIDC2BG038800.1	HC_G	ankyrin	repeat	family	protein	protein
chr2B	367736407	367737036	+	TRIDC2BG038820	TRIDC2BG038820.1	LC_u	undescribed	protein			protein
chr2B	367787636	367789795	+	TRIDC2BG038830	TRIDC2BG038830.1	HC_TE?	General	transcription	factor	2-related
chr2B	368241840	368264662	+	TRIDC2BG038840	TRIDC2BG038840.1	HC_G	aldehyde	oxidase	4
chr2B	368261064	368261298	+	TRIDC2BG038860	TRIDC2BG038860.1	LC_u	undescribed	protein
chr2B	368265552	368266317	+	TRIDC2BG038870	TRIDC2BG038870.1	LC_u	undescribed	protein
chr2B	368266503	368266728	+	TRIDC2BG038890	TRIDC2BG038890.1	LC_u	undescribed	protein
chr2B	368793893	368797404	+	TRIDC2BG038940	TRIDC2BG038940.1	HC_G	Syntaxin-132
chr2B	368797518	368797732	+	TRIDC2BG038950	TRIDC2BG038950.1	LC_u	undescribed	protein
chr2B	369318825	369324218	+	TRIDC2BG038980	TRIDC2BG038980.1	HC_G	Small	RNA	2'-O-methyltransferase
chr2B	369506166	369508913	+	TRIDC2BG039000	TRIDC2BG039000.1	LC_u	undescribed	protein
chr2B	370084023	370087247	+	TRIDC2BG039010	TRIDC2BG039010.1	HC_G	Ubiquitin	carboxyl-terminal	hydrolase	12
chr2B	371136848	371140907	+	TRIDC2BG039030	TRIDC2BG039030.1	HC_G	Peroxisomal	membrane	protein	13
chr2B	371420846	371421649	+	TRIDC2BG039040	TRIDC2BG039040.1	LC_u	undescribed	protein
chr2B	372162206	372163057	+	TRIDC2BG039090	TRIDC2BG039090.1	LC_u	undescribed	protein
chr2B	373552497	373555335	+	TRIDC2BG039100	TRIDC2BG039100.1	HC_G	FAD-dependent	oxidoreductase	family	protein
chr2B	373558510	373562190	+	TRIDC2BG039130	TRIDC2BG039130.1	HC_G	3'-5'	ssDNA/RNA	exonuclease	TatD
chr2B	373564058	373565647	+	TRIDC2BG039150	TRIDC2BG039150.1	HC_G	GCK	domain-containing	protein
chr2B	373886453	373889909	+	TRIDC2BG039160	TRIDC2BG039160.1	HC_G	Anthocyanin	5-aromatic	acyltransferase
chr2B	374297106	374298022	+	TRIDC2BG039200	TRIDC2BG039200.1	LC_u	undescribed	protein
chr2B	375395940	375396686	+	TRIDC2BG039230	TRIDC2BG039230.1	LC_u	undescribed	protein
chr2B	375465314	375466892	+	TRIDC2BG039240	TRIDC2BG039240.1	HC_G	Nudix	hydrolase	14,	chloroplastic
chr2B	375616183	375617290	+	TRIDC2BG039250	TRIDC2BG039250.1	LC_u	undescribed	protein
chr2B	375617372	375619443	+	TRIDC2BG039260	TRIDC2BG039260.1	LC_TE?	undescribed	protein
chr2B	375626688	375627620	+	TRIDC2BG039270	TRIDC2BG039270.1	HC_G	Chaperone	protein	dnaJ	10
chr2B	375684953	375689049	+	TRIDC2BG039280	TRIDC2BG039280.1	HC_G	serine/threonine	protein	kinase	1
chr2B	375692107	375696947	+	TRIDC2BG039290	TRIDC2BG039290.1	HC_G	Nuclear-interacting	partner	of	ALK
chr2B	375860476	375860846	+	TRIDC2BG039300	TRIDC2BG039300.1	HC_G	Early-responsive	to	dehydration	stress
chr2B	375871592	375874828	+	TRIDC2BG039310	TRIDC2BG039310.1	HC_G	Carbohydrate-binding	X8	domain	superfamily
chr2B	375880092	375883181	+	TRIDC2BG039340	TRIDC2BG039340.1	LC_u	undescribed	protein
chr2B	376431053	376434876	+	TRIDC2BG039370	TRIDC2BG039370.1	HC_G	Ferredoxin--NADP	reductase
chr2B	376439970	376443049	+	TRIDC2BG039380	TRIDC2BG039380.1	HC_G	WPP	domain-associated	protein
chr2B	376648796	376652575	+	TRIDC2BG039420	TRIDC2BG039420.1	HC_G	protein	kinase	family	protein
chr2B	376685267	376686287	+	TRIDC2BG039450	TRIDC2BG039450.1	LC_u	undescribed	protein
chr2B	376702373	376708004	+	TRIDC2BG039460	TRIDC2BG039460.1	HC_G	Leucine-rich	repeat	receptor-like	protein
chr2B	376862152	376865857	+	TRIDC2BG039480	TRIDC2BG039480.1	LC_u	undescribed	protein
chr2B	377114919	377119796	+	TRIDC2BG039500	TRIDC2BG039500.1	HC_TE?	ATP-dependent	RNA	helicase	DeaD
chr2B	377122372	377123973	+	TRIDC2BG039510	TRIDC2BG039510.1	HC_G	Cadmium-induced	protein	AS8
chr2B	377125437	377126340	+	TRIDC2BG039520	TRIDC2BG039520.1	LC_U	unknown	function
chr2B	377231270	377232183	+	TRIDC2BG039530	TRIDC2BG039530.1	LC_u	undescribed	protein
chr2B	377397281	377398198	+	TRIDC2BG039570	TRIDC2BG039570.1	LC_u	undescribed	protein
chr2B	377545262	377545525	+	TRIDC2BG039590	TRIDC2BG039590.1	LC_u	undescribed	protein
chr2B	377693735	377694854	+	TRIDC2BG039610	TRIDC2BG039610.1	LC_u	undescribed	protein
chr2B	377699940	377700475	+	TRIDC2BG039630	TRIDC2BG039630.1	HC_G	undescribed	protein
chr2B	377824980	377825978	+	TRIDC2BG039640	TRIDC2BG039640.1	HC_G	Chromosome	undetermined	scaffold_73,	whole
chr2B	378213493	378214715	+	TRIDC2BG039650	TRIDC2BG039650.1	HC_G	Oxygen-evolving	enhancer	protein	2,
chr2B	378359945	378360733	+	TRIDC2BG039660	TRIDC2BG039660.1	HC_G	Protein	LIGHT-DEPENDENT	SHORT	HYPOCOTYLS
chr2B	378720677	378720996	+	TRIDC2BG039680	TRIDC2BG039680.1	LC_u	undescribed	protein
chr2B	378775627	378776586	+	TRIDC2BG039700	TRIDC2BG039700.1	HC_u	undescribed	protein
chr2B	379015883	379035599	+	TRIDC2BG039730	TRIDC2BG039730.1	HC_G	Succinate	dehydrogenase	[ubiquinone]	flavoprotein
chr2B	379351324	379355181	+	TRIDC2BG039770	TRIDC2BG039770.1	HC_G	Leucine-rich	receptor-like	protein	kinase
chr2B	379528191	379529828	+	TRIDC2BG039830	TRIDC2BG039830.1	LC_U	unknown	function
chr2B	379627134	379628440	+	TRIDC2BG039850	TRIDC2BG039850.1	LC_u	undescribed	protein
chr2B	379777771	379779239	+	TRIDC2BG039880	TRIDC2BG039880.1	HC_U	Protein	of	unknown	function
chr2B	379885803	379887227	+	TRIDC2BG039890	TRIDC2BG039890.1	HC_G	Proteasome	subunit	beta	type-6
chr2B	380386476	380386700	+	TRIDC2BG039900	TRIDC2BG039900.1	LC_U	unknown	function
chr2B	380461540	380461943	+	TRIDC2BG039920	TRIDC2BG039920.1	LC_u	undescribed	protein
chr2B	380836818	380838061	+	TRIDC2BG039940	TRIDC2BG039940.1	LC_u	undescribed	protein
chr2B	380906013	380911728	+	TRIDC2BG039950	TRIDC2BG039950.1	HC_G	RNA-binding	protein	1
chr2B	381067078	381070148	+	TRIDC2BG039960	TRIDC2BG039960.1	HC_G	AP2-like	ethylene-responsive	transcription	factor
chr2B	381226415	381254465	+	TRIDC2BG039980	TRIDC2BG039980.1	HC_G	Chaperone	protein	DnaJ
chr2B	381320688	381321329	+	TRIDC2BG039990	TRIDC2BG039990.1	HC_G	Phytosulfokine-alpha	2
chr2B	381492158	381492475	+	TRIDC2BG040010	TRIDC2BG040010.1	HC_G	glycine-rich	protein
chr2B	381727199	381738399	+	TRIDC2BG040020	TRIDC2BG040020.1	HC_G	Phospholipase	A-2-activating	protein
chr2B	382440792	382444505	+	TRIDC2BG040050	TRIDC2BG040050.1	HC_U	Protein	of	unknown	function,
chr2B	382507688	382510055	+	TRIDC2BG040060	TRIDC2BG040060.1	HC_G	Plastid	division	protein	PDV2
chr2B	382528867	382529335	+	TRIDC2BG040070	TRIDC2BG040070.1	LC_u	undescribed	protein
chr2B	383139622	383140795	+	TRIDC2BG040110	TRIDC2BG040110.1	HC_u	undescribed	protein
chr2B	383311668	383313068	+	TRIDC2BG040150	TRIDC2BG040150.1	LC_u	undescribed	protein
chr2B	383474054	383475085	+	TRIDC2BG040170	TRIDC2BG040170.1	LC_u	undescribed	protein
chr2B	383476159	383477478	+	TRIDC2BG040180	TRIDC2BG040180.1	LC_u	undescribed	protein
chr2B	383815974	383817093	+	TRIDC2BG040200	TRIDC2BG040200.1	LC_u	undescribed	protein
chr2B	383826080	383833895	+	TRIDC2BG040220	TRIDC2BG040220.1	HC_G	unknown	function
chr2B	384472861	384473747	+	TRIDC2BG040270	TRIDC2BG040270.1	LC_u	undescribed	protein
chr2B	384490583	384496749	+	TRIDC2BG040280	TRIDC2BG040280.1	HC_G	Protein	kinase	superfamily	protein
chr2B	384788331	384798362	+	TRIDC2BG040310	TRIDC2BG040310.1	HC_G	vacuolar	protein	sorting	45
chr2B	385244049	385245742	+	TRIDC2BG040350	TRIDC2BG040350.1	LC_u	undescribed	protein
chr2B	385563463	385564930	+	TRIDC2BG040390	TRIDC2BG040390.1	LC_U	unknown	function
chr2B	385568916	385572089	+	TRIDC2BG040410	TRIDC2BG040410.1	HC_G	Calcium-transporting	ATPase
chr2B	385589349	385589956	+	TRIDC2BG040430	TRIDC2BG040430.1	LC_u	undescribed	protein
chr2B	385590109	385590473	+	TRIDC2BG040450	TRIDC2BG040450.1	LC_u	undescribed	protein
chr2B	385916563	385918164	+	TRIDC2BG040470	TRIDC2BG040470.1	HC_G	glyceraldehyde-3-phosphate	dehydrogenase	C2
chr2B	385928910	385933500	+	TRIDC2BG040480	TRIDC2BG040480.1	HC_G	Protein	kinase	superfamily	protein
chr2B	385990850	385992511	+	TRIDC2BG040490	TRIDC2BG040490.1	HC_TE?	unknown	function
chr2B	386418491	386428643	+	TRIDC2BG040510	TRIDC2BG040510.1	HC_G	Tetratricopeptide	repeat	protein	13
chr2B	386582136	386584833	+	TRIDC2BG040520	TRIDC2BG040520.1	HC_TE?	F-box/RNI-like	superfamily	protein
chr2B	386794973	386796602	+	TRIDC2BG040540	TRIDC2BG040540.1	HC_G	Cytochrome	P450	superfamily	protein
chr2B	387148448	387149248	+	TRIDC2BG040580	TRIDC2BG040580.1	HC_G	early	nodulin-like	protein	20
chr2B	387353622	387354565	+	TRIDC2BG040600	TRIDC2BG040600.1	LC_u	undescribed	protein
chr2B	387533543	387536381	+	TRIDC2BG040610	TRIDC2BG040610.1	HC_G	Protein	kish-A
chr2B	387842998	387843544	+	TRIDC2BG040650	TRIDC2BG040650.1	HC_u	undescribed	protein
chr2B	388258762	388262131	+	TRIDC2BG040670	TRIDC2BG040670.1	LC_u	undescribed	protein
chr2B	388316012	388324121	+	TRIDC2BG040680	TRIDC2BG040680.1	HC_G	DDB1-	and	CUL4-associated	factor
chr2B	388327529	388328081	+	TRIDC2BG040700	TRIDC2BG040700.1	LC_u	undescribed	protein
chr2B	388358965	388359213	+	TRIDC2BG040730	TRIDC2BG040730.1	LC_u	undescribed	protein
chr2B	388427315	388427778	+	TRIDC2BG040750	TRIDC2BG040750.1	LC_u	undescribed	protein
chr2B	388939383	388946760	+	TRIDC2BG040760	TRIDC2BG040760.1	HC_G	MADS-box	transcription	factor	15
chr2B	389372333	389375823	+	TRIDC2BG040770	TRIDC2BG040770.1	HC_G	NLI	interacting	factor-like	phosphatase
chr2B	389383287	389391876	+	TRIDC2BG040790	TRIDC2BG040790.1	HC_G	Protein	LONGIFOLIA	1
chr2B	389790684	389793632	+	TRIDC2BG040810	TRIDC2BG040810.1	HC_G	60S	ribosomal	protein	L13a-4
chr2B	389906849	389907467	+	TRIDC2BG040840	TRIDC2BG040840.1	LC_u	undescribed	protein
chr2B	390715502	390721094	+	TRIDC2BG040900	TRIDC2BG040900.1	LC_u	undescribed	protein
chr2B	390766665	390778163	+	TRIDC2BG040920	TRIDC2BG040920.1	HC_G	Nipped-B-like	protein	B
chr2B	391703262	391703719	+	TRIDC2BG040950	TRIDC2BG040950.1	LC_u	undescribed	protein
chr2B	391949726	391950967	+	TRIDC2BG040970	TRIDC2BG040970.1	HC_G	Disease	resistance-responsive	(dirigent-like	protein)
chr2B	392272213	392275878	+	TRIDC2BG041000	TRIDC2BG041000.1	HC_G	sugar	transporter	1
chr2B	392299213	392300166	+	TRIDC2BG041020	TRIDC2BG041020.1	LC_u	undescribed	protein
[truncated: 7,137 more rows]
[truncated: 1 more columns]
