# Supplementary material for: Dissection of a grain yield QTL from wild emmer wheat reveals sub-intervals associated with culm length and kernel number
Source: Front Genet. 2022 Oct 19;13:955295. doi: 10.3389/fgene.2022.955295 (PMC9629866; doi:10.3389/fgene.2022.955295)
Supplement: Supplementary file 12 [file DataSheet1.xlsx]

## Sheet: READ_ME
READ_ME
This table includes GBS data of the NIL-U-2B-1, Uzan, Langdon and the F4 RILs 1766G, 1761D, 1735F, 1663G, 1539A, 1336E, 1145C, 1121B, 1004B, 1115A, 1029B, 1329A, 1929C.
The RILs were grouped into late flowering and early flowering plants.

## Sheet: TableS4
			Wild emmer		Eliteparent	Near isogenic line	Early flowering plants									Late flowering plants
Chromosomes	Markername	BP	GT18-16	Langdon	Uzan	NIL-U-2B-1	1766G	1761D	1735F	1663G	1539A	1336E	1145C	1121B	1004B	1115A	1029B	1329A	1929C
chr1A	GBS_4576231	4576231	A	G	G	G	G	G	G	G	G	G	G	G	G	G	G	G	G
chr1A	GBS_5131131	5131131	G	G	A	A	A	A	A	A	A	A	A	A	A	A	A	A	A
chr1A	GBS_5131166	5131166	G	G	A	R	A	A	A	A	R	A	A	R	R	A	R	R	A
chr1A	GBS_5131223	5131223	C	C	A	M	A	A	A	A	M	A	A	M	M	A	M	M	A
chr1A	GBS_5131251	5131251	G	G	A	R	A	A	A	A	R	A	A	R	R	A	R	R	A			1029-B, 1115-A, 1121-B, 1329-A, 1929-C,
chr1A	GBS_7043962	7043962	G	A	A	A	A	A	A	A	A	A	A	A	A	A	A	A	A
chr1A	GBS_7398346	7398346	C	T	T	T	T	T	T	T	T	T	T	T	T	T	T	T	T			1766G	1761D	1735F	1663G	1539A	1336E	1145C	1121B	1004B
chr1A	GBS_7398375	7398375	C	T	T	T	T	T	T	T	T	T	T	T	T	T	T	T	T
chr1A	GBS_7398378	7398378	T	C	C	C	C	C	C	C	C	C	C	C	C	C	C	C	C			1766G,1761D,1663Gm1735
chr1A	GBS_7398392	7398392	C	T	T	T	T	T	T	T	T	T	T	T	T	T	T	T	T
chr1A	GBS_7398393	7398393	G	A	A	A	A	A	A	A	A	A	A	A	A	A	A	A	A			1004-B, 1539-A, 1121-B, 1663-G,1766-G,1761-D,1735-F,1336-E,1145-C
chr1A	GBS_7398426	7398426	T	C	C	C	C	C	C	C	C	C	C	C	C	C	C	C	C
chr1A	GBS_8247801	8247801	G	G	T	K	K	K	K	K	K	K	K	G	K	K	K	K	K
chr1A	GBS_8247806	8247806	C	C	G	S	S	S	S	S	S	S	S	C	S	S	S	S	S
chr1A	GBS_8814417	8814417	C	T	T	T	T	T	T	T	T	T	T	T	T	T	T	T	T
chr1A	GBS_8814441	8814441	C	T	T	T	T	T	T	T	T	T	T	T	T	T	T	T	T
chr1A	GBS_8938859	8938859	G	A	A	A	A	A	A	A	A	A	A	A	A	A	A	A	A
chr1A	GBS_9407157	9407157	G	A	A	A	A	A	A	A	A	A	A	A	A	A	A	A	A
chr1A	GBS_9407161	9407161	G	A	A	A	A	A	A	A	A	A	A	A	A	A	A	A	A
chr1A	GBS_9752124	9752124	C	A	A	A	A	A	A	A	A	A	A	A	A	A	A	A	A
chr1A	GBS_9752230	9752230	C	T	T	T	T	T	T	T	T	T	T	T	T	T	Y	T	T
chr1A	GBS_9897880	9897880	T	G	G	G	G	G	G	G	G	G	G	G	G	G	G	G	G
chr1A	GBS_9905371	9905371	G	A	A	A	A	A	A	A	A	A	A	A	A	A	A	A	A
chr1A	GBS_11328383	11328383	T	C	C	C	C	C	C	C	C	C	C	C	C	C	C	C	C
chr1A	GBS_11608814	11608814	G	A	A	A	A	A	A	A	A	A	A	A	A	A	A	A	A
chr1A	GBS_11608823	11608823	G	T	T	T	T	T	T	T	T	T	T	T	T	T	T	T	T
chr1A	GBS_12463351	12463351	G	C	C	C	S	C	C	C	C	C	C	C	C	C	C	C	C
chr1A	GBS_12964658	12964658	C	A	A	A	A	A	A	A	A	A	A	A	A	A	A	A	A
chr1A	GBS_12964684	12964684	A	G	G	G	G	G	G	G	G	G	G	G	G	G	G	G	G
chr1A	GBS_12964689	12964689	C	T	T	T	T	T	T	T	T	T	T	T	T	T	T	T	T
chr1A	GBS_13443376	13443376	G	A	A	A	A	A	A	A	A	A	A	A	A	A	A	A	A
chr1A	GBS_13619993	13619993	A	G	G	R	G	G	G	G	G	G	G	G	G	G	G	G	G
chr1A	GBS_13619994	13619994	A	C	C	M	C	C	C	C	C	C	C	C	C	C	C	C	C
chr1A	GBS_13620023	13620023	G	C	C	S	C	C	C	C	C	C	C	C	C	C	C	C	C
chr1A	GBS_13620026	13620026	G	A	A	R	A	A	A	A	A	A	A	A	A	A	A	A	A
chr1A	GBS_13620052	13620052	T	C	C	Y	C	C	C	C	C	C	C	C	C	C	C	C	C
chr1A	GBS_14482404	14482404	C	T	T	Y	T	T	T	T	T	T	T	T	T	T	T	T	T
chr1A	GBS_14482405	14482405	C	G	G	G	G	G	G	G	G	G	G	G	G	G	G	G	G
chr1A	GBS_14482465	14482465	G	A	A	A	A	A	A	A	A	A	A	A	A	A	A	A	A
chr1A	GBS_15015785	15015785	A	C	C	C	C	C	C	C	C	C	C	C	C	C	C	C	C
chr1A	GBS_15015794	15015794	T	C	C	C	C	C	C	C	C	C	C	C	C	C	C	C	C
chr1A	GBS_15596808	15596808	T	C	C	C	C	C	C	C	C	C	C	C	C	C	C	C	C
chr1A	GBS_15598318	15598318	G	C	C	C	C	C	C	C	C	C	C	C	C	C	C	C	C
chr1A	GBS_15598393	15598393	G	C	C	C	C	C	C	C	C	C	C	C	C	C	C	C	C
chr1A	GBS_15841725	15841725	G	C	C	C	C	C	C	C	C	C	C	C	C	C	C	C	C
chr1A	GBS_16761206	16761206	T	A	A	A	A	A	A	A	A	A	A	A	A	A	A	A	A
chr1A	GBS_16761207	16761207	A	G	G	G	G	G	G	G	G	G	G	G	G	G	G	G	G
chr1A	GBS_16761221	16761221	G	A	A	A	A	A	A	A	A	A	A	A	A	A	A	A	A
chr1A	GBS_16761222	16761222	C	G	G	G	G	G	G	G	G	G	G	G	G	G	G	G	G
chr1A	GBS_16761251	16761251	A	T	T	T	T	T	T	T	T	T	T	T	T	T	T	T	T
chr1A	GBS_16761252	16761252	C	T	T	T	T	T	T	T	T	T	T	T	T	T	T	T	T
chr1A	GBS_16761283	16761283	T	C	C	C	C	C	C	C	C	C	C	C	C	C	C	C	C
chr1A	GBS_16761310	16761310	A	C	C	C	C	C	C	C	C	C	C	C	C	C	C	C	C
chr1A	GBS_16761328	16761328	T	C	C	C	C	C	C	C	C	C	C	C	C	C	C	C	C
chr1A	GBS_16761335	16761335	T	C	C	C	C	C	C	C	C	C	C	C	C	C	C	C	C
chr1A	GBS_16763754	16763754	G	C	C	C	C	C	C	C	C	C	C	C	C	C	C	C	C
chr1A	GBS_16949725	16949725	G	C	C	C	C	C	C	C	C	C	C	C	C	C	C	C	C
chr1A	GBS_17816459	17816459	T	A	A	A	A	A	A	A	A	A	A	A	A	A	A	A	A
chr1A	GBS_17816475	17816475	G	A	A	A	A	A	A	A	A	A	A	A	A	A	A	A	A
chr1A	GBS_18086446	18086446	T	C	C	C	C	C	C	C	C	C	C	C	C	C	C	C	C
chr1A	GBS_18086447	18086447	G	A	A	A	A	A	A	A	A	A	A	A	A	A	A	A	A
chr1A	GBS_18671548	18671548	G	A	A	A	A	A	A	A	A	A	A	A	A	A	A	A	A
chr1A	GBS_18671668	18671668	G	T	T	T	T	T	T	T	T	T	T	T	T	T	T	T	T
chr1A	GBS_20026895	20026895	T	C	C	C	C	C	C	C	C	C	C	C	C	C	C	C	C
chr1A	GBS_20026916	20026916	T	G	G	G	G	G	G	G	G	G	G	G	G	G	G	G	G
chr1A	GBS_20026996	20026996	G	A	A	A	A	A	A	A	A	A	A	A	A	A	A	A	A
chr1A	GBS_20027627	20027627	T	C	C	C	C	C	C	C	C	C	C	C	C	C	C	C	C
chr1A	GBS_20027748	20027748	C	T	T	T	T	T	T	T	T	T	T	T	T	T	T	T	T
chr1A	GBS_21153979	21153979	G	T	T	T	T	T	T	T	T	T	T	T	T	T	T	T	T
chr1A	GBS_21153981	21153981	T	C	C	C	C	C	C	C	C	C	C	C	C	C	C	C	C
chr1A	GBS_21153986	21153986	T	C	C	C	C	C	C	C	C	C	C	C	C	C	C	C	C
chr1A	GBS_21195084	21195084	C	T	T	T	T	T	T	T	T	T	T	T	T	T	T	T	T
chr1A	GBS_21195104	21195104	T	C	C	C	C	C	C	C	C	C	C	C	C	C	C	C	C
chr1A	GBS_21804619	21804619	T	C	C	C	C	C	C	C	C	C	C	C	C	C	C	C	C
chr1A	GBS_23085959	23085959	G	T	T	T	T	T	T	T	T	T	T	T	T	T	T	T	T
chr1A	GBS_23085960	23085960	A	T	T	T	T	T	T	T	T	T	T	T	T	T	T	T	T
chr1A	GBS_24173606	24173606	G	A	A	A	A	A	A	A	A	A	A	A	A	A	A	A	A
chr1A	GBS_30733678	30733678	C	T	T	T	T	T	T	T	T	T	T	T	T	T	T	T	T
chr1A	GBS_31879669	31879669	T	C	C	C	C	C	C	C	C	C	C	C	C	C	C	C	C
chr1A	GBS_32396184	32396184	G	A	A	A	A	A	A	A	A	A	A	A	A	A	A	A	A
chr1A	GBS_34080578	34080578	T	C	C	C	C	C	C	C	C	C	C	C	C	C	C	C	C
chr1A	GBS_43598463	43598463	C	C	T	T	Y	T	T	T	Y	T	T	T	T	T	T	T	T
chr1A	GBS_46075678	46075678	G	G	C	C	C	C	C	C	C	C	C	C	C	C	C	C	C
chr1A	GBS_55128462	55128462	A	G	G	G	G	G	G	G	G	G	G	G	G	G	G	G	G
chr1A	GBS_55128550	55128550	T	C	C	C	C	C	C	C	C	C	C	C	C	C	C	C	C
chr1A	GBS_55565017	55565017	C	T	T	T	T	T	T	T	T	T	T	T	T	T	T	T	T
chr1A	GBS_55565019	55565019	T	C	C	C	C	C	C	C	C	C	C	C	C	C	C	C	C
chr1A	GBS_55565100	55565100	A	G	G	G	G	G	G	G	G	G	G	G	G	G	G	G	G
chr1A	GBS_58156755	58156755	C	C	G	G	G	G	G	G	G	G	G	G	G	G	G	G	G
chr1A	GBS_58156786	58156786	C	C	T	T	T	Y	T	T	T	T	T	T	T	T	T	T	T
chr1A	GBS_60344631	60344631	G	T	T	T	T	T	T	T	T	T	T	T	T	T	T	T	T
chr1A	GBS_78084215	78084215	C	A	A	A	A	A	A	A	A	A	A	A	A	A	A	A	A
chr1A	GBS_91798493	91798493	G	C	C	C	C	C	C	C	C	C	C	C	C	C	C	C	C
chr1A	GBS_91817269	91817269	C	T	T	T	T	T	T	T	T	T	T	T	T	T	T	T	T
chr1A	GBS_104168049	104168049	C	T	T	T	T	T	T	T	T	T	T	T	T	T	T	T	T
chr1A	GBS_117172502	117172502	G	C	C	C	C	C	C	C	C	C	C	C	C	C	C	C	C
chr1A	GBS_153749252	153749252	T	C	C	C	C	C	C	C	C	C	C	C	C	C	C	C	C
chr1A	GBS_156432737	156432737	T	G	G	G	G	G	G	G	G	G	G	G	G	G	G	G	G
chr1A	GBS_162842861	162842861	A	G	G	G	G	G	G	G	G	G	G	G	G	G	G	G	G
chr1A	GBS_162842862	162842862	C	T	T	T	T	T	T	T	T	T	T	T	T	T	T	T	T
chr1A	GBS_162842944	162842944	G	C	C	C	C	C	C	C	C	C	C	C	C	C	C	C	C
chr1A	GBS_170326693	170326693	C	T	T	T	T	T	T	T	T	T	T	T	T	T	T	T	T
chr1A	GBS_171219370	171219370	G	A	A	A	A	A	A	A	A	A	A	R	A	A	A	A	A
chr1A	GBS_171219384	171219384	T	C	C	C	C	C	C	C	C	C	C	C	C	C	C	C	C
chr1A	GBS_171219479	171219479	C	A	A	A	M	A	A	A	A	A	A	M	A	A	A	A	A
chr1A	GBS_192648323	192648323	T	G	G	G	G	G	G	G	G	G	G	G	G	G	G	G	G
chr1A	GBS_195211408	195211408	C	T	T	T	T	T	T	T	T	T	T	T	T	T	T	T	T
chr1A	GBS_197675543	197675543	C	T	T	T	T	T	T	T	T	T	T	T	T	T	T	T	T
chr1A	GBS_197675576	197675576	A	G	G	G	G	G	G	G	G	G	G	G	G	G	G	G	G
chr1A	GBS_247238178	247238178	C	T	T	Y	T	T	Y	Y	Y	Y	T	Y	Y	Y	T	T	Y
chr1A	GBS_254763152	254763152	C	C	T	T	Y	Y	Y	Y	Y	Y	Y	Y	Y	T	Y	T	T
chr1A	GBS_254763181	254763181	G	G	T	T	K	K	K	K	K	K	K	K	K	T	K	T	T
chr1A	GBS_259611061	259611061	C	T	T	T	T	T	T	T	T	T	T	T	T	T	T	T	T
chr1A	GBS_259611065	259611065	C	T	T	T	T	T	T	T	T	T	T	T	T	T	T	T	T
chr1A	GBS_259611081	259611081	A	C	C	C	C	C	C	C	C	C	C	C	C	C	C	C	C
chr1A	GBS_259611110	259611110	C	G	G	G	G	G	G	G	G	G	G	G	G	G	G	G	G
chr1A	GBS_259611118	259611118	C	T	T	T	T	T	T	T	T	T	T	T	T	T	T	T	T
chr1A	GBS_259616098	259616098	C	T	T	T	T	T	T	T	T	T	T	T	T	T	T	T	T
chr1A	GBS_259616155	259616155	A	C	C	C	C	C	C	C	C	C	C	C	C	C	C	C	C
chr1A	GBS_259616180	259616180	T	G	G	G	G	G	G	G	G	G	G	G	G	G	G	G	G
chr1A	GBS_259616188	259616188	G	A	A	A	A	A	A	A	A	A	A	A	A	A	A	A	A
chr1A	GBS_259875547	259875547	C	A	A	A	A	A	A	A	A	A	A	A	A	A	A	A	A
chr1A	GBS_290435686	290435686	G	T	T	T	T	T	T	K	T	T	T	T	T	T	T	T	T
chr1A	GBS_292096754	292096754	C	T	T	T	T	T	T	T	T	T	T	T	T	T	T	T	T
chr1A	GBS_292096762	292096762	G	A	A	A	A	A	A	A	A	A	A	A	A	A	A	A	A
chr1A	GBS_292096806	292096806	C	G	G	G	G	G	G	G	G	G	G	G	G	G	G	G	G
chr1A	GBS_292096808	292096808	A	G	G	G	G	G	G	G	G	G	G	G	G	G	G	G	G
chr1A	GBS_292096866	292096866	A	G	G	G	G	G	G	G	G	G	G	G	G	G	G	G	G
chr1A	GBS_292408775	292408775	G	G	A	A	A	A	A	A	A	A	A	A	A	A	A	A	A
chr1A	GBS_295709653	295709653	T	C	C	C	C	C	C	C	C	C	C	Y	C	C	C	C	C
chr1A	GBS_296302113	296302113	C	T	T	T	T	T	T	T	T	T	T	T	T	T	T	T	T
chr1A	GBS_297061016	297061016	C	T	T	T	T	T	T	T	T	T	T	T	T	T	T	T	T
chr1A	GBS_297061077	297061077	T	C	C	C	C	C	C	C	C	C	C	C	C	C	C	C	C
chr1A	GBS_320766358	320766358	C	C	A	A	A	A	A	A	A	A	A	A	A	A	A	A	A
chr1A	GBS_338201525	338201525	C	A	A	A	A	A	A	A	A	A	A	A	A	A	A	A	A
chr1A	GBS_340264057	340264057	C	A	A	A	A	A	A	A	A	A	A	A	A	A	A	A	A
chr1A	GBS_345919831	345919831	G	A	A	A	A	A	A	A	R	A	A	A	A	A	A	A	A
chr1A	GBS_345919834	345919834	C	T	T	T	T	T	T	T	Y	T	T	T	T	T	T	T	T
chr1A	GBS_345919842	345919842	T	C	C	C	C	C	C	C	Y	C	C	C	C	C	C	C	C
chr1A	GBS_345919865	345919865	T	C	C	C	C	C	C	C	Y	C	C	C	C	C	C	C	C
chr1A	GBS_349720049	349720049	A	G	G	G	G	G	G	G	G	G	G	G	G	G	G	G	G
chr1A	GBS_351779941	351779941	T	C	C	C	C	C	C	C	C	C	C	C	C	C	C	C	C
chr1A	GBS_353064757	353064757	G	T	T	T	T	T	T	T	T	T	T	T	T	T	T	T	T
chr1A	GBS_357053193	357053193	C	T	T	T	T	T	T	T	T	T	T	T	T	T	T	T	T
chr1A	GBS_357053309	357053309	C	T	T	Y	Y	Y	Y	Y	Y	Y	T	Y	Y	Y	Y	C	Y
chr1A	GBS_357053329	357053329	C	T	T	T	T	T	T	T	T	T	T	T	T	T	T	T	T
chr1A	GBS_357053386	357053386	A	G	G	G	G	G	G	G	G	G	G	G	G	G	G	G	G
chr1A	GBS_357073316	357073316	A	G	G	G	G	G	G	G	G	G	G	G	G	G	G	R	G
chr1A	GBS_358164025	358164025	G	G	A	A	A	A	A	A	A	A	A	A	A	A	A	A	A
chr1A	GBS_359343573	359343573	A	G	G	G	G	G	G	G	G	G	G	G	G	G	G	G	G
chr1A	GBS_363222136	363222136	A	G	G	G	G	G	G	G	G	G	G	G	G	G	G	G	G
chr1A	GBS_367916040	367916040	C	C	G	G	G	G	G	G	G	G	G	G	G	G	G	G	G
chr1A	GBS_367918083	367918083	A	A	G	G	G	G	G	G	G	G	G	G	G	G	G	G	G
chr1A	GBS_367920900	367920900	G	G	A	A	A	A	A	A	A	A	A	A	A	A	A	A	A
chr1A	GBS_367920973	367920973	T	T	G	G	G	G	G	G	G	G	G	G	G	G	G	G	G
chr1A	GBS_369867011	369867011	G	A	A	A	A	A	A	A	A	A	A	A	A	A	A	A	A
chr1A	GBS_369867114	369867114	A	G	G	G	G	G	G	G	G	G	G	G	G	G	G	G	G
chr1A	GBS_370336766	370336766	A	G	G	G	G	G	G	G	G	G	G	G	G	G	G	G	G
chr1A	GBS_378339422	378339422	C	T	T	T	T	T	T	T	T	T	T	T	T	T	T	T	T
chr1A	GBS_379501171	379501171	G	A	A	A	A	A	A	A	A	A	A	A	A	A	A	A	A
chr1A	GBS_386214065	386214065	G	A	A	R	R	R	R	R	R	R	R	R	R	G	R	R	R
chr1A	GBS_386214093	386214093	C	T	T	Y	Y	Y	Y	Y	Y	T	Y	Y	Y	Y	Y	Y	Y
chr1A	GBS_386214119	386214119	C	T	T	Y	C	Y	Y	Y	Y	Y	Y	Y	Y	Y	Y	Y	Y
chr1A	GBS_386214129	386214129	C	G	G	S	S	S	S	S	S	S	S	S	S	S	S	S	S
chr1A	GBS_386214139	386214139	T	C	C	Y	Y	Y	Y	Y	Y	Y	Y	Y	Y	Y	Y	Y	Y
chr1A	GBS_386214140	386214140	A	G	G	R	A	R	R	R	R	R	R	R	R	R	R	R	R
chr1A	GBS_386214150	386214150	C	T	T	Y	C	Y	Y	Y	Y	Y	Y	Y	Y	Y	Y	Y	Y
chr1A	GBS_391740744	391740744	G	A	A	A	A	A	A	A	A	A	A	A	A	A	A	A	A
chr1A	GBS_393833962	393833962	G	G	A	A	A	A	A	A	A	A	A	A	A	A	A	A	A
chr1A	GBS_401367642	401367642	A	T	T	T	T	T	T	T	T	T	T	T	T	T	T	T	T
chr1A	GBS_406451241	406451241	C	T	T	T	T	T	T	T	T	T	T	T	T	T	T	T	T
chr1A	GBS_414332341	414332341	C	C	T	T	T	T	T	T	T	T	T	T	T	T	T	T	T
chr1A	GBS_459164964	459164964	T	C	C	C	Y	C	C	C	C	C	C	C	C	C	Y	C	C
chr1A	GBS_461439079	461439079	C	G	G	G	G	G	G	G	G	G	G	G	G	G	G	G	G
chr1A	GBS_463345153	463345153	T	C	C	C	C	C	C	C	C	C	C	C	C	C	C	C	C
chr1A	GBS_473687647	473687647	T	G	G	G	G	G	G	G	G	G	G	G	G	G	G	G	G
chr1A	GBS_476413953	476413953	G	A	A	A	A	A	A	A	A	A	A	A	A	A	A	A	A
chr1A	GBS_476414082	476414082	A	G	G	G	G	G	G	G	G	G	G	G	G	G	G	G	G
chr1A	GBS_476712029	476712029	A	A	G	G	G	G	G	G	G	G	G	G	G	G	G	G	G
chr1A	GBS_480264283	480264283	C	T	T	T	T	T	T	T	T	T	T	T	T	T	T	T	T
chr1A	GBS_480352276	480352276	C	C	A	A	A	A	A	A	A	A	A	A	A	A	A	A	A
chr1A	GBS_480352379	480352379	C	C	T	T	T	T	T	T	T	T	T	T	T	T	T	T	T
chr1A	GBS_480593650	480593650	C	C	T	T	Y	T	T	T	T	T	T	T	Y	T	T	T	T
chr1A	GBS_482644275	482644275	T	T	C	C	C	C	C	C	C	C	C	C	C	C	C	C	C
chr1A	GBS_482792171	482792171	G	G	A	A	A	A	A	A	A	A	A	A	A	A	A	A	A
chr1A	GBS_482798666	482798666	C	C	T	T	T	T	T	T	T	T	T	T	T	T	T	T	T
chr1A	GBS_484034180	484034180	G	G	A	A	A	A	A	A	A	A	A	A	A	A	A	A	A
chr1A	GBS_484037958	484037958	C	C	T	T	T	T	T	T	T	T	T	T	T	T	T	T	T
chr1A	GBS_484308454	484308454	A	A	C	C	C	C	C	C	C	C	C	C	C	C	C	C	C
chr1A	GBS_484308553	484308553	T	T	G	G	G	G	G	G	G	G	G	G	G	G	G	G	G
chr1A	GBS_484308674	484308674	C	C	T	T	T	T	T	T	T	T	T	T	T	T	T	T	T
chr1A	GBS_485321596	485321596	A	A	G	G	G	G	G	G	G	G	G	G	G	G	G	G	G
chr1A	GBS_485321658	485321658	G	G	A	A	A	A	A	A	A	A	A	A	A	A	A	A	A
chr1A	GBS_487833073	487833073	C	C	T	T	T	T	T	T	T	T	T	T	T	T	T	T	T
chr1A	GBS_489636392	489636392	C	C	T	T	T	T	T	T	T	T	T	T	T	T	T	T	T
chr1A	GBS_491779068	491779068	C	T	T	T	T	T	T	T	T	T	T	T	T	T	T	T	T
chr1A	GBS_491830497	491830497	G	G	A	A	A	A	A	A	A	A	A	A	A	A	A	A	A
chr1A	GBS_500773774	500773774	C	T	T	T	T	T	T	T	Y	T	T	T	T	T	T	T	T
chr1A	GBS_506971237	506971237	T	C	C	C	C	C	C	C	C	C	C	C	C	C	C	C	C
chr1A	GBS_507275738	507275738	G	A	A	A	A	A	A	A	A	A	A	A	A	A	A	A	A
chr1A	GBS_509101954	509101954	A	G	G	G	G	G	G	G	G	G	G	G	G	G	G	G	G
chr1A	GBS_510688126	510688126	A	C	C	C	C	C	C	C	C	C	C	C	C	C	C	C	C
chr1A	GBS_510798095	510798095	A	G	G	G	G	G	G	G	G	G	G	G	G	G	G	G	G
chr1A	GBS_510798125	510798125	A	G	G	G	G	G	G	G	G	G	G	G	G	G	G	G	G
chr1A	GBS_510798150	510798150	G	A	A	A	A	A	A	A	A	A	A	A	A	A	A	A	A
chr1A	GBS_510810723	510810723	T	A	A	A	A	A	A	A	A	A	A	A	A	A	A	A	A
chr1A	GBS_511060870	511060870	G	A	A	A	A	A	A	A	A	A	A	A	A	A	A	A	A
chr1A	GBS_511060880	511060880	C	T	T	T	T	T	T	T	T	T	T	T	T	T	T	T	T
chr1A	GBS_511060888	511060888	C	G	G	G	G	G	G	G	G	G	G	G	G	G	G	G	G
chr1A	GBS_511060904	511060904	C	T	T	T	T	T	T	T	T	T	T	T	T	T	T	T	T
chr1A	GBS_512961046	512961046	G	A	A	A	A	A	A	A	A	A	A	A	A	A	A	A	A
chr1A	GBS_512973492	512973492	T	C	C	C	C	C	C	C	C	C	C	C	C	C	C	C	C
chr1A	GBS_512973496	512973496	C	T	T	T	T	T	T	T	T	T	T	T	T	T	T	T	T
chr1A	GBS_512973502	512973502	A	T	T	T	T	T	T	T	T	T	T	T	T	T	T	T	T
chr1A	GBS_512973525	512973525	C	A	A	A	A	A	A	A	A	A	A	A	A	A	A	A	A
chr1A	GBS_512973554	512973554	G	C	C	C	C	C	C	C	C	C	C	C	C	C	C	C	C
chr1A	GBS_512973587	512973587	C	G	G	G	G	G	G	G	G	G	G	G	G	G	G	G	G
chr1A	GBS_512973592	512973592	C	T	T	T	T	T	T	T	T	T	T	T	T	T	T	T	T
chr1A	GBS_513138752	513138752	C	T	T	T	T	T	T	T	T	T	T	T	T	T	T	T	T
chr1A	GBS_513138766	513138766	T	C	C	C	C	C	C	C	C	C	C	C	C	C	C	C	C
chr1A	GBS_513138801	513138801	A	C	C	C	C	C	C	C	C	C	C	C	C	C	C	C	C
chr1A	GBS_513138829	513138829	C	T	T	T	T	T	T	T	T	T	T	T	T	T	T	T	T
chr1A	GBS_515198217	515198217	T	C	C	C	C	C	C	C	C	C	C	C	C	C	C	C	C
chr1A	GBS_516366207	516366207	C	T	T	T	T	T	T	T	T	T	T	T	T	T	T	T	T
chr1A	GBS_516454211	516454211	C	G	G	G	G	G	G	G	G	G	G	G	G	G	G	G	G
chr1A	GBS_516585467	516585467	T	C	C	C	C	C	C	C	C	C	C	C	C	C	C	C	C
chr1A	GBS_519222748	519222748	T	C	C	C	C	C	C	C	C	C	C	C	C	C	C	C	C
chr1A	GBS_519476510	519476510	T	A	A	A	A	A	A	A	A	A	A	A	A	A	A	A	A
chr1A	GBS_519815501	519815501	T	C	C	C	C	C	C	C	C	C	C	C	C	C	C	C	C
chr1A	GBS_523894346	523894346	C	G	G	G	G	G	G	G	G	G	G	G	G	G	G	G	G
chr1A	GBS_524102272	524102272	C	T	T	Y	T	T	T	T	T	T	T	T	T	T	T	T	T
chr1A	GBS_524102284	524102284	T	C	C	Y	C	C	C	C	C	C	C	C	C	C	C	C	C
chr1A	GBS_524628396	524628396	C	T	T	T	T	T	T	T	T	T	T	T	T	T	T	T	T
chr1A	GBS_529076268	529076268	C	T	T	T	T	T	T	T	T	T	T	T	T	T	T	T	T
chr1A	GBS_531063826	531063826	A	A	G	G	G	G	G	G	G	G	G	G	G	G	G	G	G
chr1A	GBS_531194813	531194813	G	G	A	A	A	A	A	A	A	A	A	A	A	A	A	A	A
chr1A	GBS_531194869	531194869	G	G	A	A	A	A	A	A	A	A	A	A	A	A	A	A	A
chr1A	GBS_531194872	531194872	C	C	G	G	G	G	G	G	G	G	G	G	G	G	G	G	G
chr1A	GBS_531194884	531194884	T	T	C	C	C	C	C	C	C	C	C	C	C	C	C	C	C
chr1A	GBS_531569139	531569139	C	C	T	T	T	T	T	T	T	T	T	T	T	T	T	T	T
chr1A	GBS_531569155	531569155	T	T	C	C	C	C	C	C	C	C	C	C	C	C	C	C	C
chr1A	GBS_531569197	531569197	C	C	A	A	A	A	A	A	A	A	A	A	A	A	A	A	A
chr1A	GBS_531569202	531569202	A	A	G	G	G	G	G	G	G	G	G	G	G	G	G	G	G
chr1A	GBS_531569212	531569212	T	T	C	C	C	C	C	C	C	C	C	C	C	C	C	C	C
chr1A	GBS_531569231	531569231	C	C	T	T	T	T	T	T	T	T	T	T	T	T	T	T	T
chr1A	GBS_531570704	531570704	G	G	C	C	C	C	C	C	S	C	C	C	C	C	C	C	C
chr1A	GBS_531570726	531570726	T	T	C	C	C	C	C	C	Y	C	C	C	C	C	C	C	C
chr1A	GBS_531570733	531570733	G	G	T	T	T	T	T	T	K	T	T	T	T	T	T	T	T
chr1A	GBS_531570736	531570736	A	A	G	G	G	G	G	G	R	G	G	G	G	G	G	G	G
chr1A	GBS_531570768	531570768	C	C	A	A	A	A	A	A	M	A	A	A	A	A	A	A	A
chr1A	GBS_531570780	531570780	T	T	C	C	C	C	C	C	Y	C	C	C	C	C	C	C	C
chr1A	GBS_531570783	531570783	T	T	C	C	C	C	C	C	Y	C	C	C	C	C	C	C	C
chr1A	GBS_531570792	531570792	C	C	T	T	T	T	T	T	Y	T	T	T	T	T	T	T	T
chr1A	GBS_531570799	531570799	A	A	G	G	G	G	G	G	R	G	G	G	G	G	G	G	G
chr1A	GBS_531570805	531570805	G	G	T	T	T	T	T	T	K	T	T	T	T	T	T	T	T
chr1A	GBS_531570823	531570823	A	A	T	T	T	T	T	T	W	T	T	T	T	T	T	T	T
chr1A	GBS_532287292	532287292	C	C	T	T	T	T	T	Y	T	T	T	T	Y	T	T	T	T
chr1A	GBS_532287325	532287325	A	A	G	G	G	G	G	R	G	G	G	G	R	G	G	G	G
chr1A	GBS_532287416	532287416	A	A	G	G	G	G	G	R	G	G	G	G	R	G	G	G	G
chr1A	GBS_532287421	532287421	G	G	A	A	A	A	A	R	A	A	A	A	R	A	A	A	A
chr1A	GBS_532468084	532468084	C	C	T	T	T	T	T	T	T	T	T	T	T	T	T	T	T
chr1A	GBS_532468099	532468099	T	T	C	C	C	C	C	C	C	C	C	C	C	C	C	C	C
chr1A	GBS_532468171	532468171	C	C	T	T	T	T	T	T	T	T	T	T	T	T	T	T	T
chr1A	GBS_532468172	532468172	A	A	G	G	G	G	G	G	G	G	G	G	G	G	G	G	G
chr1A	GBS_533157985	533157985	G	G	T	T	T	T	T	T	T	T	T	T	T	T	T	T	T
chr1A	GBS_533158034	533158034	C	C	A	A	A	A	A	A	A	A	A	A	A	A	A	A	A
chr1A	GBS_533158052	533158052	T	T	C	C	C	C	C	C	C	C	C	Y	C	C	C	C	C
chr1A	GBS_535789457	535789457	T	C	C	C	C	C	C	C	C	C	C	C	C	C	C	C	C
chr1A	GBS_535961732	535961732	T	C	C	C	C	C	C	C	C	C	C	C	C	C	C	C	C
chr1A	GBS_540120156	540120156	C	T	T	T	T	T	T	T	T	T	T	T	T	T	T	T	T
chr1A	GBS_540120199	540120199	G	A	A	A	A	A	A	A	A	A	A	A	A	A	A	A	A
chr1A	GBS_547371083	547371083	A	G	G	G	G	G	G	G	G	G	G	G	G	G	G	G	G
chr1A	GBS_547371120	547371120	G	C	C	C	C	C	C	C	C	C	C	C	C	C	C	C	C
chr1A	GBS_547371135	547371135	C	A	A	A	A	A	A	A	A	A	A	A	A	A	A	A	A
chr1A	GBS_547371144	547371144	A	G	G	G	G	G	G	G	G	G	G	G	G	G	G	G	G
chr1A	GBS_547371163	547371163	G	A	A	A	A	A	A	A	A	A	A	A	A	A	A	A	A
chr1A	GBS_548520865	548520865	C	C	T	Y	C	Y	Y	Y	Y	C	Y	Y	Y	Y	Y	Y	T
chr1A	GBS_548700080	548700080	A	C	C	C	C	C	C	C	C	C	C	C	C	C	C	C	C
chr1A	GBS_554055130	554055130	C	T	T	T	T	T	T	T	T	T	T	T	T	T	T	T	T
chr1A	GBS_558807547	558807547	C	T	T	T	T	T	T	T	T	T	T	T	T	T	T	T	T
chr1A	GBS_559791980	559791980	C	C	T	T	T	T	T	T	T	T	T	T	T	T	T	T	T
chr1A	GBS_560450599	560450599	T	T	A	A	A	A	A	A	A	A	A	A	A	A	A	A	A
chr1A	GBS_560450605	560450605	C	C	T	T	T	T	T	T	T	T	T	T	T	T	T	T	T
chr1A	GBS_560450616	560450616	A	A	G	G	G	G	G	G	G	G	G	G	G	G	G	G	G
chr1A	GBS_560450625	560450625	C	C	G	G	G	G	G	G	G	G	G	G	G	G	G	G	G
chr1A	GBS_560450637	560450637	G	G	A	A	A	A	A	A	A	A	A	A	A	A	A	A	A
chr1A	GBS_560450679	560450679	A	A	C	C	C	C	C	C	C	C	C	C	C	C	C	C	C
chr1A	GBS_560450699	560450699	C	C	T	T	T	T	T	T	T	T	T	T	T	T	T	T	T
chr1A	GBS_560450700	560450700	A	A	G	G	G	G	G	G	G	G	G	G	G	G	G	G	G
chr1A	GBS_566016252	566016252	C	C	T	T	T	T	T	T	T	T	T	T	T	T	T	T	T
chr1A	GBS_566016286	566016286	C	C	T	T	T	T	T	T	T	T	T	T	T	T	T	T	T
chr1A	GBS_566016288	566016288	G	G	C	C	C	C	C	C	C	C	C	C	C	C	C	C	C
chr1A	GBS_566348578	566348578	A	G	G	G	G	G	G	G	G	G	G	G	G	G	G	G	G
chr1A	GBS_567358907	567358907	C	T	T	T	T	T	T	T	T	T	T	T	T	T	T	T	T
chr1A	GBS_567358935	567358935	C	T	T	T	T	T	T	T	T	T	T	T	T	T	T	T	T
chr1A	GBS_567749582	567749582	C	T	T	T	T	T	T	T	T	T	T	T	T	T	T	Y	T
chr1A	GBS_570472838	570472838	C	T	T	T	T	T	T	T	T	T	T	T	T	T	T	T	T
chr1A	GBS_570472862	570472862	A	G	G	G	G	G	G	G	G	G	G	G	G	G	G	G	G
chr1A	GBS_570472868	570472868	G	T	T	T	T	T	T	T	T	T	T	T	T	T	T	T	T
chr1A	GBS_570472929	570472929	T	G	G	G	G	G	G	G	G	G	G	G	G	G	G	G	G
chr1A	GBS_570472930	570472930	A	G	G	G	G	G	G	G	G	G	G	G	G	G	G	G	G
chr1A	GBS_575581272	575581272	A	G	G	G	G	G	G	G	G	G	G	G	G	G	G	G	G
chr1A	GBS_576856368	576856368	T	T	C	C	C	C	C	C	C	C	C	C	C	C	C	C	C
chr1A	GBS_580838584	580838584	A	A	G	R	R	R	R	R	R	R	G	R	R	R	R	R	R
chr1A	GBS_583225846	583225846	C	T	T	T	T	T	T	T	T	T	T	T	T	T	T	T	T
chr1A	GBS_585928620	585928620	C	G	G	G	G	G	G	G	G	G	G	G	G	G	G	G	G
chr1A	GBS_585928638	585928638	T	C	C	C	C	C	C	C	C	C	C	C	C	C	C	C	C
chr1A	GBS_587094544	587094544	C	T	T	T	T	T	T	T	T	T	T	T	T	T	T	T	T
chr1A	GBS_587094554	587094554	C	T	T	T	T	T	T	T	T	T	T	T	T	T	T	T	T
chr1A	GBS_587094591	587094591	G	A	A	A	A	A	A	A	A	A	A	A	A	A	A	A	A
chr1A	GBS_587103597	587103597	C	T	T	T	T	T	T	T	T	T	T	T	T	T	T	T	T
chr1A	GBS_587103681	587103681	G	A	A	A	A	A	A	A	A	A	A	A	A	A	A	A	A
chr1A	GBS_589466513	589466513	T	A	A	A	A	A	A	A	A	A	A	A	A	A	A	A	A
chr1A	GBS_589476415	589476415	G	A	A	A	A	A	A	A	A	A	A	A	A	A	A	A	A
chr1B	GBS_559643	559643	A	A	G	G	G	G	G	G	G	G	G	G	G	G	G	G	G
chr1B	GBS_559655	559655	C	C	T	T	T	T	T	T	T	T	T	T	T	T	T	T	T
chr1B	GBS_559733	559733	C	C	T	T	T	T	T	T	T	T	T	T	T	T	T	T	T
chr1B	GBS_930321	930321	C	C	T	T	T	T	T	T	T	T	T	T	T	T	T	T	T
chr1B	GBS_5787789	5787789	C	C	A	A	A	A	A	A	A	A	A	A	A	A	A	A	A
chr1B	GBS_8300376	8300376	C	C	A	A	A	A	A	A	A	A	A	A	A	A	A	A	A
chr1B	GBS_8651395	8651395	C	T	T	C	T	T	C	T	Y	T	C	C	C	C	C	C	C
chr1B	GBS_15824011	15824011	T	C	C	C	C	C	C	C	C	C	C	C	C	C	C	C	C
chr1B	GBS_15824016	15824016	G	G	A	A	A	A	A	A	A	A	A	A	A	A	A	A	A
chr1B	GBS_15824017	15824017	C	A	A	A	A	A	A	A	A	A	A	A	A	A	A	A	A
chr1B	GBS_15824057	15824057	C	T	T	T	T	T	Y	T	T	T	T	T	T	T	T	T	T
chr1B	GBS_15824058	15824058	C	T	T	T	T	T	T	T	T	T	T	T	T	T	T	T	T
chr1B	GBS_18593456	18593456	T	G	G	G	G	G	G	G	G	G	G	G	G	G	G	G	G
chr1B	GBS_19167681	19167681	G	A	A	A	A	A	A	A	A	A	A	A	A	A	A	A	A
chr1B	GBS_20191777	20191777	C	A	A	A	A	A	A	A	A	A	A	A	A	A	A	A	A
chr1B	GBS_20191811	20191811	C	A	A	A	A	A	A	A	A	A	A	A	A	A	A	A	A
chr1B	GBS_21102293	21102293	A	A	G	G	G	G	G	G	G	G	G	G	G	G	G	G	G
chr1B	GBS_21727211	21727211	G	G	A	A	A	A	A	A	A	A	A	A	A	A	A	A	A
chr1B	GBS_21727221	21727221	C	C	T	T	T	T	T	T	T	T	T	T	T	T	T	T	T
chr1B	GBS_21727233	21727233	G	G	T	T	T	T	T	T	T	T	T	T	T	T	T	T	T
chr1B	GBS_25987025	25987025	C	A	A	A	A	A	A	A	M	A	A	A	A	A	A	A	A
chr1B	GBS_26537126	26537126	C	C	G	G	G	G	G	G	G	G	G	G	G	G	G	G	G
chr1B	GBS_26537131	26537131	G	G	T	T	T	T	T	T	T	T	T	T	T	T	T	T	T
chr1B	GBS_26537132	26537132	C	C	T	T	T	T	T	T	T	T	T	T	T	T	T	T	T
chr1B	GBS_26662404	26662404	C	C	T	T	T	T	T	T	T	T	T	T	T	T	T	T	T
chr1B	GBS_26662435	26662435	G	G	A	A	A	A	A	A	A	A	A	A	A	A	A	A	A
chr1B	GBS_26662445	26662445	T	T	C	C	C	C	C	C	C	C	C	C	C	C	C	C	C
chr1B	GBS_26662469	26662469	G	G	A	A	A	A	A	A	A	A	A	A	A	A	A	A	A
chr1B	GBS_26662475	26662475	A	A	T	T	T	T	T	T	T	T	T	T	T	T	T	T	T
chr1B	GBS_26662485	26662485	G	G	C	C	C	C	C	C	C	C	C	C	C	C	C	C	C
chr1B	GBS_26662494	26662494	T	T	C	C	C	C	C	C	C	C	C	C	C	C	C	C	C
chr1B	GBS_26662495	26662495	A	A	C	C	C	C	C	C	C	C	C	C	C	C	C	C	C
chr1B	GBS_26662517	26662517	G	G	C	C	C	C	C	C	C	C	C	C	C	C	C	C	C
chr1B	GBS_32927832	32927832	G	A	A	A	A	A	A	A	A	A	A	A	A	A	A	A	A
chr1B	GBS_32927904	32927904	G	C	C	C	C	C	C	C	C	C	C	C	C	C	C	C	C
chr1B	GBS_34071748	34071748	C	T	T	T	T	T	T	T	T	T	T	T	T	T	T	T	T
chr1B	GBS_34071778	34071778	C	T	T	T	T	T	T	T	T	T	T	T	T	T	T	T	T
chr1B	GBS_34071795	34071795	A	G	G	R	G	G	G	G	G	G	G	G	G	G	G	G	G
chr1B	GBS_34071799	34071799	T	C	C	C	C	C	C	C	C	C	C	C	C	C	C	C	C
chr1B	GBS_34071829	34071829	G	C	C	C	C	C	C	C	C	C	C	C	C	C	C	C	C
chr1B	GBS_34071838	34071838	A	C	C	C	C	C	C	C	C	C	C	C	C	C	C	C	C
chr1B	GBS_34071850	34071850	T	G	G	G	G	G	G	G	G	G	G	G	G	G	G	G	G
chr1B	GBS_34071858	34071858	T	C	C	C	C	C	C	C	C	C	C	C	C	Y	C	C	C
chr1B	GBS_34071871	34071871	A	G	G	G	G	G	G	G	G	G	G	G	G	G	G	G	G
chr1B	GBS_36181571	36181571	T	T	C	C	C	C	C	C	C	C	C	C	C	C	C	C	C
chr1B	GBS_39544226	39544226	G	A	A	A	A	A	A	A	A	A	A	A	A	A	A	A	A
chr1B	GBS_39544227	39544227	A	C	C	C	C	C	C	C	C	C	C	C	C	C	C	C	C
chr1B	GBS_39544228	39544228	C	A	A	A	A	A	A	A	A	A	A	A	A	A	A	A	A
chr1B	GBS_39880138	39880138	C	A	A	A	A	A	A	A	A	A	A	A	A	A	A	A	A
chr1B	GBS_39880153	39880153	A	G	G	G	G	G	G	G	G	G	G	G	G	G	G	G	G
chr1B	GBS_39880156	39880156	T	C	C	C	C	C	C	C	C	C	C	C	C	C	C	C	C
chr1B	GBS_40067343	40067343	G	C	C	C	C	C	C	C	S	C	C	C	C	C	C	C	C
chr1B	GBS_41912891	41912891	C	T	T	T	T	T	T	T	T	T	T	T	T	T	T	T	T
chr1B	GBS_42436409	42436409	A	A	G	R	G	G	G	G	G	G	G	G	G	R	G	G	G
chr1B	GBS_43155767	43155767	G	G	T	T	T	T	T	T	T	T	T	T	T	T	T	T	T
chr1B	GBS_43155799	43155799	G	G	T	T	T	T	T	T	T	T	T	T	T	T	T	T	T
chr1B	GBS_43155913	43155913	A	G	G	G	G	G	G	G	G	G	G	G	G	G	G	G	G
chr1B	GBS_43155945	43155945	T	C	C	C	C	C	C	C	C	C	C	C	C	C	C	C	C
chr1B	GBS_43155965	43155965	C	T	T	T	T	T	T	T	T	T	T	T	T	T	T	T	T
chr1B	GBS_43270045	43270045	A	G	G	G	G	G	G	G	G	G	G	G	G	G	G	G	G
chr1B	GBS_45781397	45781397	T	C	C	C	C	C	C	C	C	C	C	C	C	C	C	C	C
chr1B	GBS_45818523	45818523	G	C	C	C	C	C	C	C	C	C	C	C	C	C	C	C	C
chr1B	GBS_45908585	45908585	A	G	G	G	G	G	G	G	G	G	G	G	G	G	G	G	G
chr1B	GBS_48762465	48762465	A	G	G	G	G	G	G	G	G	G	G	G	G	G	G	G	G
chr1B	GBS_48762626	48762626	A	A	G	G	G	G	G	G	G	G	G	G	G	G	G	G	G
chr1B	GBS_49444045	49444045	T	T	C	C	C	C	C	C	C	C	C	C	C	C	C	C	C
chr1B	GBS_49444067	49444067	T	T	C	C	C	C	C	C	C	C	C	C	C	C	C	C	C
chr1B	GBS_50081691	50081691	C	G	G	S	S	S	S	S	S	S	G	S	S	S	S	S	S
chr1B	GBS_50081710	50081710	G	G	A	R	R	R	R	R	R	R	A	R	R	R	R	R	R
chr1B	GBS_53972711	53972711	G	G	A	A	A	A	A	A	R	A	A	A	A	A	A	A	A
chr1B	GBS_53972732	53972732	A	A	C	C	C	C	C	C	M	C	C	C	C	C	C	C	C
chr1B	GBS_55381294	55381294	G	G	A	A	A	A	A	A	A	A	A	A	A	A	A	A	A
chr1B	GBS_55759534	55759534	G	G	A	A	A	A	A	A	A	A	A	A	A	A	A	A	A
chr1B	GBS_62490109	62490109	C	C	T	T	T	T	T	T	Y	T	T	T	T	T	T	T	T
chr1B	GBS_62901677	62901677	G	G	T	T	T	T	T	T	T	T	T	T	T	T	T	T	T
chr1B	GBS_63641815	63641815	G	A	A	A	A	A	A	A	A	A	A	A	A	A	A	A	A
chr1B	GBS_63641856	63641856	A	G	G	G	G	G	G	G	G	G	G	G	G	G	G	G	G
chr1B	GBS_63655100	63655100	C	C	T	T	T	T	T	T	T	T	T	T	T	T	T	T	T
chr1B	GBS_63655113	63655113	C	C	G	G	G	G	G	G	G	G	G	G	G	G	G	G	G
chr1B	GBS_64738484	64738484	C	C	T	C	Y	Y	Y	Y	Y	Y	Y	Y	Y	Y	Y	Y	Y
chr1B	GBS_64738488	64738488	C	C	T	C	Y	Y	Y	Y	Y	Y	Y	C	C	Y	Y	Y	C
chr1B	GBS_68126028	68126028	A	A	G	G	G	G	G	G	G	G	G	G	G	G	G	G	G
chr1B	GBS_68127638	68127638	A	A	G	G	G	G	G	G	G	G	G	G	G	G	G	G	G
chr1B	GBS_68264212	68264212	G	G	T	T	T	T	T	T	T	T	T	T	T	T	T	T	T
chr1B	GBS_87844346	87844346	C	T	T	T	T	T	T	T	T	T	T	T	T	T	T	T	T
chr1B	GBS_96235289	96235289	C	C	T	T	T	T	T	T	T	T	T	T	T	T	T	T	T
chr1B	GBS_96629493	96629493	C	C	T	T	T	T	T	T	T	T	T	T	T	T	T	T	T
chr1B	GBS_96629501	96629501	T	T	C	C	C	C	C	C	C	C	C	C	C	C	C	C	C
chr1B	GBS_96629503	96629503	G	G	A	A	A	A	A	A	A	A	A	A	A	A	A	A	A
chr1B	GBS_101372654	101372654	G	G	T	T	T	T	T	T	T	T	T	T	T	T	T	T	T
chr1B	GBS_102581457	102581457	T	C	C	C	C	C	C	C	C	C	C	C	C	C	C	C	C
chr1B	GBS_108588780	108588780	G	G	T	T	T	T	T	T	T	T	T	T	T	T	T	T	T
chr1B	GBS_108589150	108589150	G	G	C	C	C	C	C	C	C	C	C	C	C	C	C	C	C
chr1B	GBS_108844545	108844545	A	G	G	G	G	G	G	G	G	G	G	G	G	G	G	G	G
chr1B	GBS_108984425	108984425	A	G	G	G	G	G	G	G	G	G	G	G	G	G	G	G	G
chr1B	GBS_108984443	108984443	T	C	C	C	C	C	C	C	C	C	C	C	C	C	C	C	C
chr1B	GBS_111182247	111182247	A	G	G	G	G	G	G	G	G	G	G	G	G	G	G	G	G
chr1B	GBS_120459884	120459884	G	C	C	C	C	C	C	C	C	C	C	C	C	C	C	C	C
chr1B	GBS_120459975	120459975	T	C	C	C	C	C	C	C	C	C	C	C	C	C	C	C	C
chr1B	GBS_120459978	120459978	C	G	G	G	G	G	G	G	G	G	G	G	G	G	G	G	G
chr1B	GBS_120459988	120459988	A	G	G	G	G	G	G	G	G	G	G	G	G	G	G	G	G
chr1B	GBS_120797319	120797319	T	T	C	C	C	C	C	C	C	C	C	C	C	C	C	C	C
chr1B	GBS_121091643	121091643	A	A	G	G	G	G	G	G	G	G	G	G	G	G	G	G	G
chr1B	GBS_124590592	124590592	T	T	G	G	K	K	K	G	G	G	G	G	G	K	K	G	G
chr1B	GBS_124590606	124590606	A	A	T	T	W	W	W	T	T	T	T	T	T	W	W	T	T
chr1B	GBS_124590664	124590664	T	T	A	A	W	W	W	A	A	A	A	A	A	W	W	A	W
chr1B	GBS_124590670	124590670	A	A	T	T	W	W	W	T	T	T	T	T	T	W	W	T	W
chr1B	GBS_124590672	124590672	T	T	C	C	Y	Y	Y	C	C	C	C	C	C	Y	Y	C	Y
chr1B	GBS_124590676	124590676	C	C	G	G	S	S	S	G	G	G	G	G	G	S	S	G	G
chr1B	GBS_124590677	124590677	A	A	C	C	M	M	M	C	C	C	C	C	C	M	M	C	M
chr1B	GBS_124590685	124590685	T	T	C	C	Y	Y	Y	C	C	C	C	C	C	Y	Y	C	Y
chr1B	GBS_124590688	124590688	C	C	T	T	Y	Y	Y	T	T	T	T	T	T	Y	Y	T	Y
chr1B	GBS_129085759	129085759	C	T	T	T	T	T	T	T	T	T	T	T	T	T	T	T	T
chr1B	GBS_129085763	129085763	A	G	G	G	G	G	G	G	G	G	G	G	G	G	G	G	G
chr1B	GBS_131260336	131260336	A	A	G	G	G	G	G	G	G	G	G	G	G	G	G	G	G
chr1B	GBS_131260448	131260448	C	C	T	T	T	T	T	T	T	T	T	T	T	T	T	T	T
chr1B	GBS_132047926	132047926	G	G	C	C	C	C	C	C	C	C	C	C	C	C	C	C	C
chr1B	GBS_132047931	132047931	G	G	C	C	C	C	C	C	C	C	C	C	C	C	C	C	C
chr1B	GBS_132047935	132047935	G	G	C	C	C	C	C	C	C	C	C	C	C	C	C	C	C
chr1B	GBS_136081503	136081503	C	C	T	Y	T	T	T	T	T	T	T	T	T	T	T	T	T
chr1B	GBS_154787286	154787286	C	G	G	G	G	G	G	G	G	G	G	G	G	S	G	G	G
chr1B	GBS_154787296	154787296	C	T	T	T	T	T	T	T	T	T	T	T	T	Y	T	T	T
chr1B	GBS_183080828	183080828	G	G	A	A	A	A	A	A	A	A	A	A	A	A	A	A	A
chr1B	GBS_184388109	184388109	C	C	T	T	T	T	T	T	T	T	T	T	T	T	T	T	T
chr1B	GBS_187907555	187907555	C	C	T	T	T	T	T	T	Y	T	T	T	T	T	T	T	T
chr1B	GBS_187907730	187907730	C	C	T	T	T	T	T	T	T	T	Y	T	T	T	T	T	T
chr1B	GBS_204759568	204759568	G	G	A	A	A	A	A	A	A	A	A	A	A	A	A	A	A
chr1B	GBS_255363749	255363749	G	G	T	T	T	T	T	T	T	T	T	T	T	T	T	T	T
chr1B	GBS_260633249	260633249	G	G	A	R	R	R	A	R	R	R	R	R	A	A	A	A	R
chr1B	GBS_265100447	265100447	G	G	A	A	A	A	A	A	A	A	A	A	A	A	A	A	A
chr1B	GBS_279210748	279210748	C	C	T	T	T	T	T	T	T	T	T	T	T	T	T	T	T
chr1B	GBS_287615565	287615565	C	C	T	T	T	T	T	T	T	T	T	T	T	T	T	T	T
chr1B	GBS_299160683	299160683	T	T	A	A	A	A	A	A	A	A	A	A	A	A	A	A	A
chr1B	GBS_299524994	299524994	A	A	G	G	G	G	G	G	G	G	G	G	G	G	G	G	G
chr1B	GBS_328655646	328655646	C	C	T	T	T	T	T	T	T	T	T	T	T	T	T	T	T
chr1B	GBS_328655667	328655667	A	A	G	G	G	G	G	G	G	G	G	G	G	G	G	G	G
chr1B	GBS_337396185	337396185	A	A	T	T	T	T	T	T	T	T	T	T	T	T	T	T	T
chr1B	GBS_337396200	337396200	G	G	C	C	C	C	C	C	C	C	C	C	C	C	C	C	C
chr1B	GBS_337396270	337396270	A	A	G	G	G	G	G	G	G	G	G	G	G	G	G	G	G
chr1B	GBS_351567513	351567513	T	T	C	C	Y	Y	Y	T	T	Y	C	Y	Y	Y	C	Y	C
chr1B	GBS_355439110	355439110	A	A	C	C	C	C	C	C	C	C	C	C	C	C	C	C	C
chr1B	GBS_355613947	355613947	T	T	C	C	C	Y	C	C	C	C	C	C	C	C	C	C	C
chr1B	GBS_364093567	364093567	A	C	C	C	C	C	C	C	C	C	C	C	C	C	C	C	C
chr1B	GBS_365563815	365563815	G	A	A	A	A	A	A	A	A	A	A	A	A	A	A	A	A
chr1B	GBS_389509825	389509825	G	A	A	A	A	A	A	A	A	A	A	A	A	A	A	A	A
chr1B	GBS_389675242	389675242	C	C	T	T	T	T	T	T	T	T	T	T	T	T	T	T	T
chr1B	GBS_392123881	392123881	T	C	C	C	C	C	C	C	C	C	C	C	C	C	C	C	C
chr1B	GBS_392765456	392765456	C	C	T	T	T	T	T	T	T	T	T	T	T	T	T	T	T
chr1B	GBS_393314700	393314700	T	C	C	C	C	C	C	C	C	C	C	C	C	C	C	C	C
chr1B	GBS_393314774	393314774	C	G	G	G	G	G	G	G	G	G	G	G	G	G	G	G	G
chr1B	GBS_396420904	396420904	T	T	G	G	G	G	G	G	G	G	G	G	G	G	G	G	G
chr1B	GBS_396420908	396420908	A	A	G	G	G	G	G	G	G	G	G	G	G	G	G	G	G
chr1B	GBS_401560290	401560290	C	C	T	Y	Y	T	Y	Y	Y	Y	T	Y	Y	Y	C	T	Y
chr1B	GBS_404992421	404992421	T	C	C	C	C	C	C	C	C	C	C	C	C	C	C	C	C
chr1B	GBS_412081312	412081312	G	G	A	A	A	A	A	A	A	A	A	A	A	A	A	A	A
chr1B	GBS_414706903	414706903	G	G	A	A	A	A	A	A	A	A	A	A	A	A	A	A	A
chr1B	GBS_426405510	426405510	G	G	A	A	R	A	A	A	A	A	R	A	A	A	A	A	A
chr1B	GBS_426881610	426881610	T	T	C	C	C	C	C	C	C	C	C	C	C	C	C	C	C
chr1B	GBS_426881646	426881646	G	G	C	C	C	C	C	C	C	C	C	C	C	C	C	C	C
chr1B	GBS_426881696	426881696	G	G	A	A	A	A	A	A	A	A	A	A	A	A	A	A	A
chr1B	GBS_428623293	428623293	G	G	T	T	T	T	T	T	T	T	T	T	T	T	T	T	T
chr1B	GBS_441054886	441054886	C	T	T	T	T	T	T	T	T	T	T	T	T	T	T	T	T
chr1B	GBS_462816911	462816911	T	T	C	C	C	C	C	C	C	C	C	C	C	C	C	C	C
chr1B	GBS_463073343	463073343	T	T	C	C	C	C	C	C	Y	C	C	C	C	C	C	C	C
chr1B	GBS_463124195	463124195	C	C	T	Y	Y	Y	Y	Y	Y	T	Y	Y	T	Y	Y	Y	Y
chr1B	GBS_463288481	463288481	G	G	A	A	A	A	A	A	A	A	A	A	A	A	A	A	A
chr1B	GBS_463288565	463288565	T	T	C	C	C	C	C	C	C	C	C	C	C	C	C	C	C
chr1B	GBS_472104285	472104285	T	G	G	G	G	G	G	G	G	G	G	G	G	G	G	G	G
chr1B	GBS_487238603	487238603	T	T	A	A	A	A	A	A	A	A	A	A	A	A	A	A	A
chr1B	GBS_487439606	487439606	G	G	A	A	A	A	A	A	A	A	A	A	A	A	A	A	A
chr1B	GBS_487439607	487439607	C	C	A	A	A	A	A	A	A	A	A	A	A	A	A	A	A
chr1B	GBS_490505761	490505761	C	C	G	G	G	G	G	G	G	G	G	G	G	G	G	G	G
chr1B	GBS_490505805	490505805	A	A	G	G	G	G	G	G	G	G	G	G	G	G	G	G	G
chr1B	GBS_490972087	490972087	G	G	C	C	C	C	C	C	C	C	C	C	C	C	C	C	C
chr1B	GBS_490972101	490972101	C	C	T	T	T	T	T	T	T	T	T	T	T	T	T	T	T
chr1B	GBS_490972116	490972116	T	T	C	C	C	C	C	C	C	C	C	C	C	C	C	C	C
chr1B	GBS_490972168	490972168	C	C	G	G	G	G	G	G	G	G	G	G	G	G	G	G	G
chr1B	GBS_493789215	493789215	T	C	C	C	C	C	C	C	C	C	C	C	C	C	C	C	C
chr1B	GBS_494149789	494149789	T	C	C	C	C	C	C	C	C	C	C	C	C	C	C	C	C
chr1B	GBS_498357710	498357710	G	A	A	A	A	A	A	A	A	A	A	A	A	A	A	A	A
chr1B	GBS_498357917	498357917	T	C	C	C	C	C	C	C	C	C	C	C	C	C	C	C	C
chr1B	GBS_505713917	505713917	G	A	A	A	A	A	A	A	A	A	A	A	A	A	A	A	A
chr1B	GBS_507899759	507899759	G	A	A	A	A	A	A	A	A	A	A	A	A	A	A	A	A
chr1B	GBS_516892524	516892524	A	G	G	G	G	G	G	G	R	G	G	G	G	G	G	G	G
chr1B	GBS_519176587	519176587	A	T	T	T	T	T	T	T	T	T	T	T	T	T	T	T	T
chr1B	GBS_519176623	519176623	A	G	G	G	G	G	G	G	G	G	G	G	G	G	G	G	G
chr1B	GBS_520078586	520078586	G	C	C	C	C	C	C	C	C	C	C	C	C	C	C	C	C
chr1B	GBS_533601113	533601113	T	C	C	C	C	C	C	C	C	C	C	C	C	C	C	C	C
chr1B	GBS_538324585	538324585	T	C	C	C	C	C	C	C	C	C	C	C	C	C	C	C	C
chr1B	GBS_538324686	538324686	A	C	C	C	C	C	C	C	C	C	C	C	C	C	C	C	C
chr1B	GBS_547982468	547982468	A	G	G	G	G	G	G	G	G	G	G	G	G	G	G	G	G
chr1B	GBS_552077274	552077274	C	G	G	G	G	G	G	G	G	G	G	G	G	G	G	G	G
chr1B	GBS_552761721	552761721	G	A	A	A	A	A	A	A	A	A	A	A	A	A	A	A	A
chr1B	GBS_555498959	555498959	A	T	T	T	T	T	T	T	T	T	T	T	T	T	T	T	T
chr1B	GBS_557355632	557355632	T	C	C	C	C	C	C	C	C	C	C	C	C	C	C	C	C
chr1B	GBS_557355664	557355664	C	G	G	G	G	G	G	G	G	G	G	G	G	G	G	G	G
chr1B	GBS_557355686	557355686	T	A	A	A	A	A	A	A	A	A	A	A	A	A	A	A	A
chr1B	GBS_557355723	557355723	G	A	A	A	A	A	A	A	A	A	A	A	A	A	A	A	A
chr1B	GBS_559172684	559172684	T	A	A	A	A	W	W	W	W	A	W	W	W	W	A	A	A
chr1B	GBS_559172689	559172689	T	C	C	C	C	Y	Y	Y	Y	C	Y	Y	Y	Y	C	C	C
chr1B	GBS_559172693	559172693	C	T	T	T	T	Y	Y	Y	Y	T	Y	Y	Y	Y	T	T	T
chr1B	GBS_559172695	559172695	T	G	G	G	G	K	K	K	K	G	K	K	K	K	G	G	G
chr1B	GBS_559172700	559172700	A	T	T	T	T	W	W	W	W	T	W	W	W	W	T	T	T
chr1B	GBS_559172718	559172718	G	A	A	A	A	A	R	R	R	A	R	R	R	R	A	A	A
chr1B	GBS_563776151	563776151	C	A	A	A	A	A	A	A	M	A	A	A	A	A	A	A	A
chr1B	GBS_564721116	564721116	C	T	T	T	T	T	T	T	T	T	T	T	T	T	T	T	T
chr1B	GBS_565091365	565091365	A	G	G	R	G	R	R	G	R	R	G	R	R	R	G	R	R
chr1B	GBS_566062569	566062569	C	A	A	A	A	A	A	A	A	A	M	A	A	A	A	A	A
chr1B	GBS_566062594	566062594	T	C	C	C	C	C	C	C	C	C	C	C	C	C	C	C	C
chr1B	GBS_568485805	568485805	T	A	A	A	A	A	A	W	A	A	A	A	A	A	A	A	A
chr1B	GBS_571234574	571234574	T	C	C	C	C	C	C	C	C	C	C	C	C	C	C	C	C
chr1B	GBS_571234605	571234605	G	A	A	A	A	A	A	A	A	A	A	A	A	A	A	A	A
chr1B	GBS_571234607	571234607	G	A	A	A	A	A	A	A	A	A	A	A	A	A	A	A	A
chr1B	GBS_571234608	571234608	C	T	T	T	T	T	T	T	T	T	T	T	T	T	T	T	T
chr1B	GBS_571234615	571234615	T	C	C	C	C	C	C	C	C	C	C	C	C	C	C	C	C
chr1B	GBS_571234616	571234616	G	A	A	A	A	A	A	A	A	A	A	A	A	A	A	A	A
chr1B	GBS_571234617	571234617	A	G	G	G	G	G	G	G	G	G	G	G	G	G	G	G	G
chr1B	GBS_571234627	571234627	C	G	G	G	G	G	G	G	G	G	G	G	G	G	G	G	G
chr1B	GBS_571234653	571234653	G	A	A	A	A	A	A	A	A	A	A	A	A	A	A	A	A
chr1B	GBS_571234683	571234683	C	T	T	T	T	T	T	T	T	T	T	T	T	T	T	T	T
chr1B	GBS_576217678	576217678	A	G	G	G	G	G	G	G	G	G	G	G	G	G	G	G	G
chr1B	GBS_576605617	576605617	C	G	G	G	G	G	G	G	G	G	G	G	G	G	G	G	G
chr1B	GBS_576689648	576689648	C	A	A	A	A	A	A	A	A	A	A	A	A	A	A	A	A
chr1B	GBS_576889329	576889329	T	C	C	C	C	C	C	C	C	C	C	Y	C	C	C	C	C
chr1B	GBS_577478449	577478449	A	C	C	C	C	C	C	C	C	C	C	C	C	C	C	C	C
chr1B	GBS_578659965	578659965	A	G	G	G	G	G	G	G	G	G	G	G	G	G	G	G	G
chr1B	GBS_578803684	578803684	C	T	T	T	T	T	T	T	T	T	T	T	T	T	T	T	T
chr1B	GBS_578803727	578803727	C	T	T	T	T	T	T	T	T	T	T	T	T	T	T	T	T
chr1B	GBS_578950130	578950130	G	A	A	A	A	A	A	A	A	A	A	A	A	A	A	A	A
chr1B	GBS_583132628	583132628	C	A	A	A	A	A	A	A	A	A	A	A	A	A	A	A	A
chr1B	GBS_586666426	586666426	C	T	T	T	T	T	T	T	T	T	T	T	T	T	T	T	T
chr1B	GBS_594051383	594051383	T	G	G	G	K	K	G	K	K	K	K	K	K	K	K	K	K
chr1B	GBS_594051397	594051397	A	C	C	C	M	M	C	M	M	M	M	M	M	M	M	M	M
chr1B	GBS_594490277	594490277	C	T	T	T	T	T	T	T	T	T	T	T	T	T	T	T	T
chr1B	GBS_594490280	594490280	A	G	G	G	G	G	G	G	G	G	G	G	G	G	G	G	G
chr1B	GBS_594503184	594503184	G	A	A	A	A	A	A	A	A	A	A	A	A	A	A	A	A
chr1B	GBS_600119911	600119911	A	G	G	G	R	G	G	G	G	G	G	G	G	G	G	G	G
chr1B	GBS_600152949	600152949	T	A	A	A	A	A	A	A	A	A	A	A	A	A	A	A	A
chr1B	GBS_600152972	600152972	C	T	T	T	T	T	T	T	T	T	T	T	T	T	T	T	T
chr1B	GBS_600331520	600331520	G	C	C	C	C	C	C	C	C	C	C	C	C	C	C	C	C
chr1B	GBS_600675388	600675388	G	G	A	A	A	A	A	A	A	A	A	A	A	A	A	A	A
chr1B	GBS_603752722	603752722	G	T	T	T	T	T	T	T	T	T	T	T	T	T	T	T	T
chr1B	GBS_604553023	604553023	T	C	C	C	C	C	C	C	C	C	C	C	C	C	C	C	C
chr1B	GBS_610387056	610387056	T	C	C	C	C	C	C	C	C	C	C	C	C	C	C	C	C
chr1B	GBS_610583430	610583430	C	T	T	T	T	T	T	T	T	T	T	T	T	T	T	T	T
chr1B	GBS_611027271	611027271	C	T	T	T	T	T	T	T	T	T	T	T	T	T	T	T	T
chr1B	GBS_612829614	612829614	G	A	A	A	A	A	A	A	A	A	A	A	A	A	A	A	A
chr1B	GBS_614543625	614543625	C	A	A	A	A	A	A	A	A	A	A	A	A	A	A	A	A
chr1B	GBS_618195900	618195900	T	C	C	C	C	C	C	C	C	C	C	C	C	C	C	C	C
chr1B	GBS_620866101	620866101	C	T	T	T	T	T	T	T	T	T	T	T	T	T	T	T	T
chr1B	GBS_620866140	620866140	T	C	C	C	C	C	C	C	C	C	C	C	C	C	C	C	C
chr1B	GBS_621170546	621170546	T	A	A	A	W	A	A	A	A	A	A	A	A	A	A	A	A
chr1B	GBS_628179414	628179414	C	T	T	T	T	T	T	T	T	T	T	T	T	T	T	T	T
chr1B	GBS_628179517	628179517	C	A	A	A	A	A	A	A	A	A	A	A	A	A	A	A	A
chr1B	GBS_628574133	628574133	C	G	G	G	G	G	G	G	G	G	G	G	G	G	G	G	G
chr1B	GBS_628615700	628615700	C	T	T	T	T	T	T	T	T	T	T	T	T	T	T	T	T
chr1B	GBS_631751175	631751175	G	A	A	A	A	A	A	A	A	A	A	A	A	A	A	A	A
chr1B	GBS_631751256	631751256	G	C	C	C	C	C	C	C	C	C	C	C	C	C	C	C	C
chr1B	GBS_631751414	631751414	C	T	T	T	T	T	T	T	T	T	T	T	T	T	T	T	T
chr1B	GBS_643410838	643410838	G	G	A	A	R	R	R	A	A	R	A	A	A	A	R	A	A
chr1B	GBS_643410882	643410882	G	G	A	A	R	R	R	A	A	A	A	A	A	A	R	A	A
chr1B	GBS_644462039	644462039	C	T	T	T	T	T	T	T	T	T	T	T	T	T	T	T	T
chr1B	GBS_644462139	644462139	G	A	A	A	A	A	A	A	A	A	A	A	A	A	A	A	A
chr1B	GBS_644904341	644904341	T	C	C	C	C	C	C	C	C	C	C	C	C	C	C	C	C
chr1B	GBS_644904389	644904389	G	T	T	T	T	T	T	T	T	T	T	T	T	T	T	T	T
chr1B	GBS_646438421	646438421	A	G	G	G	G	G	G	G	G	G	G	G	G	G	G	G	G
chr1B	GBS_646438448	646438448	G	A	A	A	A	A	A	A	A	A	A	A	A	A	A	A	A
chr1B	GBS_646720701	646720701	G	C	C	C	C	C	C	C	C	C	C	C	C	C	C	C	C
chr1B	GBS_651670053	651670053	G	G	A	A	A	A	A	A	A	A	A	A	A	A	A	A	A
chr1B	GBS_652816136	652816136	G	G	A	A	A	A	A	A	A	A	A	A	A	A	A	A	A
chr1B	GBS_652816156	652816156	G	G	A	A	A	A	A	A	A	A	A	A	A	A	A	A	A
chr1B	GBS_653074706	653074706	G	G	C	C	C	C	C	C	C	C	C	C	C	C	C	C	C
chr1B	GBS_654220802	654220802	C	C	T	T	T	T	T	T	T	T	T	T	T	T	T	T	T
chr1B	GBS_654220805	654220805	C	C	T	T	T	T	T	T	T	T	T	T	T	T	T	T	T
chr1B	GBS_655489232	655489232	A	A	G	G	G	G	G	G	G	G	G	G	G	G	G	G	G
chr1B	GBS_655489386	655489386	C	C	T	T	T	T	T	T	T	T	T	T	T	T	T	T	T
chr1B	GBS_655489408	655489408	A	A	G	G	G	G	G	G	G	G	G	G	G	G	G	G	G
chr1B	GBS_655749624	655749624	C	C	G	G	G	G	G	G	G	G	G	G	G	G	G	G	G
chr1B	GBS_655944890	655944890	G	G	A	A	A	A	A	A	A	A	A	A	A	A	A	A	A
chr1B	GBS_655947203	655947203	G	G	A	A	A	A	A	A	A	A	A	A	A	A	A	A	A
chr1B	GBS_657259919	657259919	C	C	T	T	T	T	T	T	T	T	T	T	T	T	T	T	T
chr1B	GBS_660581350	660581350	A	T	T	T	T	T	T	T	T	T	T	T	T	T	T	T	T
chr1B	GBS_664133511	664133511	T	C	C	C	C	C	C	C	C	C	C	C	C	C	C	C	C
chr1B	GBS_664251925	664251925	A	G	G	G	G	G	G	G	G	G	G	G	G	G	G	G	G
chr1B	GBS_670827077	670827077	C	C	T	T	T	T	T	T	T	T	T	T	T	T	T	T	T
chr1B	GBS_670827080	670827080	C	C	G	G	G	G	G	G	G	G	G	G	G	G	G	G	G
chr1B	GBS_670911537	670911537	T	T	C	C	C	C	C	C	C	C	C	C	C	C	C	C	C
chr1B	GBS_671897657	671897657	A	A	G	G	G	G	G	G	G	G	G	G	G	G	G	G	G
chr1B	GBS_673992350	673992350	G	G	C	C	C	C	C	C	C	C	C	C	C	C	C	C	C
chr1B	GBS_673992416	673992416	G	G	A	A	A	A	A	A	A	A	A	A	A	A	A	A	A
chr1B	GBS_676487463	676487463	G	C	C	C	C	C	C	C	C	C	C	C	C	C	C	C	C
chr1B	GBS_677838309	677838309	A	G	G	G	G	G	G	G	G	G	G	G	R	G	G	G	G
chr1B	GBS_679897149	679897149	T	G	G	G	G	G	G	G	G	G	G	G	G	G	G	G	G
chr1B	GBS_680184939	680184939	C	A	A	A	A	A	A	A	A	A	M	A	A	A	A	A	A
chr1B	GBS_680414091	680414091	G	G	A	A	A	A	A	A	A	A	R	A	A	A	A	A	A
chr1B	GBS_681708121	681708121	T	C	C	C	C	C	C	C	C	C	C	C	C	C	C	C	C
chr1B	GBS_681708159	681708159	G	A	A	A	A	A	A	A	A	A	A	A	A	A	A	A	A
chr1B	GBS_681763657	681763657	C	G	G	G	G	G	G	G	G	G	G	G	G	G	G	G	G
chr1B	GBS_684453702	684453702	C	C	G	G	G	G	G	G	G	G	G	G	G	G	G	G	G
chr1B	GBS_684453743	684453743	C	C	G	G	G	G	G	G	G	G	G	G	G	G	G	G	G
chr1B	GBS_684453764	684453764	G	C	C	C	C	C	C	C	C	C	C	C	C	C	C	C	C
chr1B	GBS_684453782	684453782	T	T	C	C	C	C	C	C	C	C	C	C	C	C	C	C	C
chr1B	GBS_684453815	684453815	A	A	G	G	G	G	G	G	G	G	G	G	G	G	G	G	G
chr1B	GBS_684700988	684700988	C	C	T	T	T	T	T	T	T	T	T	T	T	T	T	T	T
chr1B	GBS_684877821	684877821	C	C	T	T	T	T	T	T	T	T	T	T	T	T	T	T	T
chr1B	GBS_685596625	685596625	A	A	C	C	C	C	C	C	C	C	C	M	C	C	C	C	C
chr1B	GBS_685596679	685596679	C	C	T	T	T	T	T	T	T	T	T	Y	T	T	T	T	T
chr1B	GBS_685596724	685596724	G	G	C	C	C	C	C	C	C	C	C	S	C	C	C	C	C
chr1B	GBS_687813507	687813507	C	G	G	G	G	G	G	G	G	G	G	G	G	G	G	G	G
chr1B	GBS_688031913	688031913	C	C	T	T	T	T	T	T	T	T	T	T	T	T	T	T	T
chr1B	GBS_688223384	688223384	T	T	C	C	C	Y	C	C	C	C	C	C	C	C	C	C	C
chr2A	GBS_686401	686401	T	A	A	T	A	A	T	A	A	T	A	A	A	W	A	A	T
chr2A	GBS_686437	686437	C	T	T	C	T	T	C	T	T	C	T	T	T	Y	T	T	C
chr2A	GBS_1284382	1284382	A	C	C	A	C	C	A	C	C	A	C	C	C	M	C	C	A
chr2A	GBS_1657294	1657294	C	C	T	C	T	T	C	T	T	C	T	T	T	Y	T	T	C
chr2A	GBS_1781138	1781138	T	T	C	T	C	C	T	C	C	T	C	C	C	Y	C	C	T
chr2A	GBS_1781180	1781180	C	T	T	T	T	T	C	T	T	C	T	T	T	Y	T	T	Y
chr2A	GBS_1781182	1781182	G	G	C	G	C	C	G	C	C	G	C	C	C	S	C	C	G
chr2A	GBS_1781201	1781201	C	C	T	C	T	T	C	T	T	C	T	T	T	Y	T	T	C
chr2A	GBS_2766844	2766844	G	G	A	G	A	A	G	A	A	G	A	A	A	R	A	A	G
chr2A	GBS_2799794	2799794	C	C	G	C	G	G	C	G	G	C	G	G	G	S	G	G	C
chr2A	GBS_3208365	3208365	C	C	T	C	T	T	C	T	T	C	T	T	T	Y	T	T	C
chr2A	GBS_3230574	3230574	A	C	C	C	C	C	A	C	C	A	C	C	C	M	C	C	M
chr2A	GBS_3247136	3247136	A	G	G	G	G	G	A	G	G	A	G	G	G	R	G	G	R
chr2A	GBS_3616109	3616109	T	T	G	T	G	G	T	G	G	T	G	G	G	K	G	G	T
chr2A	GBS_4564745	4564745	A	G	G	G	G	G	G	G	G	G	G	G	G	G	G	G	G
chr2A	GBS_4572531	4572531	G	G	A	R	R	R	R	R	R	R	G	R	R	R	R	R	R
chr2A	GBS_4755649	4755649	T	C	C	C	C	C	C	C	C	C	C	C	C	C	C	C	C
chr2A	GBS_4823133	4823133	C	G	G	G	G	G	G	G	G	G	G	G	G	G	G	G	G
chr2A	GBS_5344019	5344019	G	A	A	A	A	A	A	A	A	A	A	A	A	A	A	A	A
chr2A	GBS_6086135	6086135	C	C	A	C	A	A	A	A	A	C	A	A	A	C	A	A	A
chr2A	GBS_6190913	6190913	C	C	T	C	T	T	T	T	T	C	T	T	T	C	T	T	T
chr2A	GBS_6190922	6190922	C	C	T	C	T	T	T	T	T	C	T	T	T	C	T	T	T
chr2A	GBS_6190947	6190947	C	C	T	C	T	T	T	T	T	C	T	T	T	C	T	T	T
chr2A	GBS_6190957	6190957	C	C	A	C	A	A	A	A	A	C	A	A	A	C	A	A	A
chr2A	GBS_6190988	6190988	A	A	T	A	T	T	T	T	T	A	T	T	T	A	T	T	T
chr2A	GBS_6191001	6191001	T	T	C	T	C	C	C	C	C	T	C	C	C	T	C	C	C
chr2A	GBS_6390556	6390556	T	T	G	T	G	G	G	G	G	T	G	G	G	T	G	G	G
chr2A	GBS_6390564	6390564	C	C	T	C	T	T	T	T	T	C	T	T	T	C	T	T	T
chr2A	GBS_6390580	6390580	T	T	C	T	C	C	C	C	C	T	C	C	C	T	C	C	C
chr2A	GBS_6390772	6390772	G	G	C	G	C	C	C	C	C	G	C	S	C	G	C	C	C
chr2A	GBS_6390807	6390807	A	A	G	A	G	G	G	G	G	A	G	R	G	A	G	G	G
chr2A	GBS_6626674	6626674	G	G	T	G	T	T	T	T	T	G	T	T	T	G	T	T	T
chr2A	GBS_6861174	6861174	G	A	A	A	A	A	A	A	A	A	A	A	R	A	A	A	A
chr2A	GBS_8796036	8796036	G	G	A	G	A	A	A	A	A	G	A	A	A	G	A	A	A
chr2A	GBS_9227397	9227397	G	A	A	R	A	A	A	A	A	R	G	A	A	R	A	R	A
chr2A	GBS_9227401	9227401	C	C	T	C	T	T	T	T	T	C	C	T	T	C	T	Y	T
chr2A	GBS_9227402	9227402	C	G	G	S	G	G	G	G	G	S	C	G	G	S	G	S	G
chr2A	GBS_10199359	10199359	C	G	G	G	G	G	G	G	G	G	G	G	G	G	G	G	G
chr2A	GBS_10372831	10372831	C	A	A	A	A	A	A	A	A	A	A	A	A	A	A	A	A
chr2A	GBS_10557875	10557875	C	G	G	G	G	G	G	G	G	G	G	G	G	G	G	G	G
chr2A	GBS_10599515	10599515	A	G	G	G	G	G	G	G	G	G	G	G	G	G	G	G	G
chr2A	GBS_11012729	11012729	C	C	A	M	A	A	A	A	A	C	A	A	A	C	A	A	A
chr2A	GBS_12349983	12349983	G	G	A	G	A	A	A	A	A	G	A	A	A	G	A	A	A
chr2A	GBS_12350098	12350098	A	A	G	A	G	G	G	G	G	A	G	G	G	A	G	G	G
chr2A	GBS_14633037	14633037	C	T	T	T	T	T	T	T	T	T	T	T	T	T	T	T	T
chr2A	GBS_14633067	14633067	C	T	T	T	T	T	T	T	T	T	T	T	T	T	T	T	T
chr2A	GBS_14633108	14633108	G	A	A	A	A	A	A	A	A	A	A	A	A	A	A	A	A
chr2A	GBS_14633155	14633155	C	A	A	A	A	A	A	A	A	A	A	A	A	A	A	A	A
chr2A	GBS_16091116	16091116	T	T	A	T	A	A	A	A	W	T	A	A	A	T	A	T	A
chr2A	GBS_18551040	18551040	C	C	T	C	Y	Y	Y	Y	Y	C	C	Y	Y	C	Y	C	Y
chr2A	GBS_18551093	18551093	C	C	G	C	S	S	S	S	S	C	C	S	S	C	S	C	S
chr2A	GBS_18551127	18551127	A	A	G	R	R	A	R	R	R	A	A	R	R	A	R	A	R
chr2A	GBS_19349494	19349494	T	C	C	C	C	C	C	C	C	C	C	C	C	C	C	C	C
chr2A	GBS_23993404	23993404	C	T	T	C	T	T	T	T	T	C	C	T	T	C	T	Y	T
chr2A	GBS_25049993	25049993	G	A	A	G	A	A	A	A	A	G	G	A	A	G	A	R	A
chr2A	GBS_25050040	25050040	T	T	A	T	A	A	A	A	A	T	T	A	A	T	A	W	A
chr2A	GBS_25091503	25091503	C	T	T	C	T	T	T	T	T	C	C	T	T	C	T	Y	T
chr2A	GBS_25116633	25116633	C	A	A	M	A	A	A	A	A	M	A	A	A	M	A	A	A
chr2A	GBS_25303318	25303318	G	C	C	G	C	C	C	C	C	G	G	C	C	G	C	S	C
chr2A	GBS_25378372	25378372	C	C	A	C	A	A	A	A	A	C	C	A	A	C	A	M	A
chr2A	GBS_27818901	27818901	G	G	A	G	A	A	A	A	A	G	G	A	A	G	A	R	A
chr2A	GBS_27831746	27831746	C	G	G	C	G	G	G	G	G	C	C	G	G	C	G	S	S
chr2A	GBS_27886336	27886336	G	A	A	G	A	A	A	A	A	G	G	A	A	G	A	R	A
chr2A	GBS_28196726	28196726	G	G	A	G	A	A	A	A	A	G	G	A	A	G	A	R	A
chr2A	GBS_28196758	28196758	A	A	G	A	G	G	G	G	G	A	A	G	G	A	G	R	G
chr2A	GBS_28774330	28774330	G	C	C	G	C	C	C	C	C	G	S	C	C	G	C	S	C
chr2A	GBS_30007115	30007115	C	T	T	C	T	T	T	T	T	C	Y	T	T	C	T	T	T
chr2A	GBS_30177128	30177128	T	G	G	T	G	G	G	G	G	T	K	G	G	T	G	G	G
chr2A	GBS_30530176	30530176	A	G	G	A	G	G	G	G	G	A	G	G	G	A	G	R	G
chr2A	GBS_30656259	30656259	T	C	C	T	C	C	C	C	C	T	C	C	C	T	C	Y	C
chr2A	GBS_30656274	30656274	T	C	C	T	C	C	C	C	C	T	C	C	C	T	C	Y	C
chr2A	GBS_30703119	30703119	G	C	C	G	C	C	C	C	C	G	C	C	C	G	C	S	C
chr2A	GBS_30703155	30703155	A	T	T	A	T	T	T	T	T	A	T	T	T	A	T	W	T
chr2A	GBS_30703202	30703202	T	C	C	T	C	C	C	C	C	T	C	C	C	T	C	Y	C
chr2A	GBS_31011628	31011628	G	G	A	G	R	R	G	R	R	G	R	R	R	G	R	R	R
chr2A	GBS_31247153	31247153	G	C	C	G	C	C	C	C	C	G	C	C	C	G	C	S	C
chr2A	GBS_32244648	32244648	G	A	A	G	A	A	A	A	A	G	A	A	A	G	A	R	A
chr2A	GBS_33266218	33266218	T	C	C	T	C	C	C	C	C	T	C	C	C	T	C	T	C
chr2A	GBS_34006420	34006420	T	C	C	T	C	C	C	C	C	T	C	C	C	T	C	C	C
chr2A	GBS_34261217	34261217	T	C	C	T	C	C	C	C	C	T	C	C	C	T	C	Y	C
chr2A	GBS_34301803	34301803	T	C	C	T	C	C	C	C	C	T	C	C	C	Y	C	C	C
chr2A	GBS_34474047	34474047	A	G	G	A	G	G	G	G	G	A	G	G	G	A	G	R	G
chr2A	GBS_34474109	34474109	G	A	A	G	A	A	A	A	A	G	A	A	A	G	A	R	A
chr2A	GBS_36749783	36749783	T	C	C	T	C	C	C	C	C	T	C	C	C	T	T	T	C
chr2A	GBS_37094478	37094478	C	T	T	C	T	T	T	T	T	C	T	T	T	C	C	C	T
chr2A	GBS_37205748	37205748	C	T	T	C	T	T	T	T	T	C	T	T	T	C	C	C	T
chr2A	GBS_37835479	37835479	C	T	T	C	T	T	T	T	T	C	T	T	T	C	C	C	T
chr2A	GBS_38984817	38984817	A	G	G	A	G	G	G	G	G	A	G	G	G	A	A	A	G
chr2A	GBS_39149259	39149259	A	A	G	A	G	G	G	G	G	A	G	G	G	A	A	A	G
chr2A	GBS_39614289	39614289	A	C	C	C	C	C	C	C	C	A	C	C	C	M	C	A	C
chr2A	GBS_39980886	39980886	T	C	C	T	C	C	C	C	C	T	C	C	C	T	T	T	T
chr2A	GBS_40605957	40605957	G	A	A	G	A	A	A	A	A	A	A	A	A	G	G	G	G
chr2A	GBS_40606000	40606000	G	T	T	G	T	T	T	T	T	T	T	T	T	G	G	G	G
chr2A	GBS_40649712	40649712	T	C	C	T	C	C	C	C	C	C	C	C	C	T	T	T	T
chr2A	GBS_40649713	40649713	C	T	T	C	T	T	T	T	T	T	T	T	T	C	C	C	C
chr2A	GBS_40694268	40694268	G	A	A	G	A	A	A	A	A	A	A	A	A	G	G	G	R
chr2A	GBS_41364557	41364557	T	A	A	T	A	A	A	A	A	A	A	A	A	T	T	T	W
chr2A	GBS_44394139	44394139	G	A	A	A	A	A	A	A	A	A	A	A	A	A	A	A	A
chr2A	GBS_44868544	44868544	C	T	T	T	T	T	T	T	T	T	T	T	T	T	T	T	T
chr2A	GBS_45020367	45020367	G	A	A	A	A	A	A	A	A	A	A	A	A	A	A	A	A
chr2A	GBS_45020402	45020402	T	C	C	C	C	C	C	C	Y	C	C	C	C	Y	Y	Y	Y
chr2A	GBS_45202306	45202306	A	T	T	T	T	T	T	T	T	T	T	T	T	T	T	T	T
chr2A	GBS_45202368	45202368	A	G	G	G	G	G	G	G	G	G	G	G	G	G	G	G	G
chr2A	GBS_45342665	45342665	C	T	T	T	T	T	T	T	T	T	T	T	T	T	T	T	T
chr2A	GBS_46063364	46063364	G	G	T	K	T	T	T	T	T	T	T	T	G	K	T	G	G
chr2A	GBS_46063469	46063469	A	A	T	W	T	T	T	T	T	T	T	T	A	W	T	A	A
chr2A	GBS_46067226	46067226	C	G	G	G	G	G	G	G	G	G	G	G	G	G	G	G	G
chr2A	GBS_46067228	46067228	A	C	C	C	C	C	M	M	M	C	C	C	M	M	C	A	M
chr2A	GBS_46067229	46067229	G	A	A	A	A	A	R	R	R	A	A	A	R	R	A	R	R
chr2A	GBS_46067231	46067231	C	G	G	G	G	G	G	G	G	G	G	G	G	G	G	G	G
chr2A	GBS_46067238	46067238	A	G	G	G	G	G	G	G	G	G	G	G	G	G	G	G	G
chr2A	GBS_46067247	46067247	T	C	C	C	C	C	C	C	C	C	C	C	C	C	C	C	C
chr2A	GBS_46067248	46067248	T	C	C	C	C	C	Y	Y	Y	C	C	C	Y	Y	C	Y	Y
chr2A	GBS_46628319	46628319	G	G	A	G	A	A	A	A	A	A	A	A	G	G	A	G	G
chr2A	GBS_46628343	46628343	C	C	T	C	T	T	T	T	T	T	T	T	C	C	T	C	C
chr2A	GBS_46628386	46628386	C	C	G	C	G	G	G	G	G	G	G	G	C	C	G	C	C
chr2A	GBS_47455534	47455534	G	G	A	G	A	A	A	A	A	A	A	A	G	G	A	G	G
chr2A	GBS_47812763	47812763	T	T	C	T	C	C	C	C	C	C	C	C	T	T	C	T	T
chr2A	GBS_48739147	48739147	A	A	G	A	G	G	G	G	G	G	G	G	A	A	G	A	A
chr2A	GBS_50483581	50483581	C	C	T	C	T	T	T	T	T	T	T	T	C	C	T	C	C
chr2A	GBS_50609562	50609562	A	G	G	G	G	G	G	G	G	G	G	G	G	G	G	G	G
chr2A	GBS_50972919	50972919	G	C	C	C	C	C	C	C	C	C	C	C	C	C	C	C	C
chr2A	GBS_51512380	51512380	T	T	C	T	C	C	C	C	C	C	C	C	T	T	C	T	T
chr2A	GBS_52774464	52774464	C	T	T	T	T	T	T	T	T	T	T	T	T	T	T	T	T
chr2A	GBS_53645241	53645241	A	G	G	G	G	G	G	G	G	G	G	G	G	G	G	G	G
chr2A	GBS_53646881	53646881	A	G	G	G	G	G	G	G	R	G	G	G	G	G	G	G	G
chr2A	GBS_55286103	55286103	G	A	A	A	A	A	A	A	A	A	A	A	A	A	A	A	A
chr2A	GBS_57305046	57305046	C	C	G	G	G	G	G	G	G	G	G	G	G	G	G	G	G
chr2A	GBS_57455867	57455867	T	T	C	C	C	C	C	C	C	C	C	C	C	C	C	C	C
chr2A	GBS_57455875	57455875	C	C	T	T	T	T	T	T	T	T	T	T	T	T	T	T	T
chr2A	GBS_57547948	57547948	C	G	G	G	G	G	G	G	G	G	G	G	G	G	G	G	G
chr2A	GBS_57547982	57547982	C	T	T	T	T	T	T	T	T	T	T	T	T	T	T	T	T
chr2A	GBS_58415695	58415695	C	T	T	T	T	T	T	T	T	T	T	T	T	T	T	T	T
chr2A	GBS_60496886	60496886	G	A	A	A	A	A	A	A	A	A	A	A	A	A	A	A	A
chr2A	GBS_61067092	61067092	A	G	G	G	G	G	G	G	G	G	G	G	G	G	G	G	G
chr2A	GBS_61074831	61074831	G	A	A	A	A	A	A	A	A	A	A	A	A	A	A	A	A
chr2A	GBS_61074834	61074834	A	C	C	C	C	C	C	C	C	C	C	C	C	C	C	C	C
chr2A	GBS_61074879	61074879	G	A	A	A	A	A	A	A	A	A	A	A	A	A	A	A	A
chr2A	GBS_61074881	61074881	C	G	G	G	G	G	G	G	G	G	G	G	G	G	G	G	G
chr2A	GBS_61074925	61074925	T	G	G	G	G	G	G	G	G	G	G	G	G	G	G	G	G
chr2A	GBS_61074967	61074967	A	G	G	G	G	G	G	G	G	G	G	G	G	G	G	G	G
chr2A	GBS_64919564	64919564	C	T	T	T	T	T	T	T	T	T	T	T	T	T	T	T	T
chr2A	GBS_64919567	64919567	A	G	G	G	G	G	G	G	G	G	G	G	G	G	G	G	G
chr2A	GBS_76594557	76594557	G	A	A	A	A	A	A	A	A	A	A	A	A	A	A	A	A
chr2A	GBS_76594586	76594586	A	T	T	T	T	T	T	T	T	T	T	T	T	T	T	T	T
chr2A	GBS_76594604	76594604	C	A	A	A	A	A	A	A	A	A	A	A	A	A	A	A	A
chr2A	GBS_76594624	76594624	G	A	A	A	A	A	A	A	A	A	A	A	A	A	A	A	A
chr2A	GBS_77796247	77796247	G	A	A	A	A	A	A	A	A	A	A	A	A	A	A	A	A
chr2A	GBS_78379032	78379032	C	A	A	A	A	A	A	A	A	A	A	A	A	A	A	A	A
chr2A	GBS_78592488	78592488	T	A	A	A	A	A	A	A	A	A	A	A	A	A	A	A	A
chr2A	GBS_78592649	78592649	G	T	T	T	T	T	T	T	T	T	T	T	T	T	T	T	T
chr2A	GBS_79305702	79305702	G	A	A	A	A	A	A	A	A	A	A	A	A	A	A	A	A
chr2A	GBS_79305711	79305711	C	G	G	G	G	G	G	G	G	G	G	G	G	G	G	G	G
chr2A	GBS_79305759	79305759	G	C	C	C	C	C	C	C	C	C	C	C	C	C	C	C	C
chr2A	GBS_79987642	79987642	C	T	T	T	T	T	T	T	T	T	T	T	T	T	T	T	T
chr2A	GBS_79987651	79987651	G	C	C	C	C	C	C	C	C	C	C	C	C	C	C	C	C
chr2A	GBS_79987652	79987652	A	G	G	G	G	G	G	G	G	G	G	G	G	G	G	G	G
chr2A	GBS_79987665	79987665	G	A	A	A	A	A	A	A	A	A	A	A	A	A	A	A	A
chr2A	GBS_79987684	79987684	A	G	G	G	G	G	G	G	G	G	G	G	G	G	G	G	G
chr2A	GBS_79987719	79987719	T	C	C	C	C	C	C	C	C	C	C	C	C	C	C	C	C
chr2A	GBS_79987754	79987754	T	A	A	A	A	A	A	A	A	A	A	A	A	A	A	A	A
chr2A	GBS_79987762	79987762	G	A	A	A	A	A	A	A	A	A	A	A	A	A	A	A	A
chr2A	GBS_80913720	80913720	G	A	A	A	A	A	A	A	A	A	A	A	A	A	A	A	A
chr2A	GBS_82799264	82799264	C	T	T	T	T	T	T	T	T	T	T	T	T	T	T	T	T
chr2A	GBS_92195514	92195514	G	T	T	T	T	T	T	T	T	T	T	T	T	T	T	T	T
chr2A	GBS_101631797	101631797	G	A	A	A	A	A	A	A	A	A	A	A	A	A	A	A	A
chr2A	GBS_104684852	104684852	A	C	C	C	C	C	C	C	C	C	C	C	C	C	C	C	C
chr2A	GBS_110751486	110751486	G	A	A	A	A	A	A	A	A	A	A	A	A	A	A	A	A
chr2A	GBS_118444721	118444721	C	T	T	T	T	T	T	T	T	T	T	T	T	T	T	T	T
chr2A	GBS_118444731	118444731	G	A	A	A	A	A	A	A	A	A	A	A	A	A	A	A	A
chr2A	GBS_118790404	118790404	T	C	C	C	C	C	C	C	C	C	C	C	C	C	C	C	C
chr2A	GBS_127066403	127066403	C	T	T	T	T	T	T	T	T	T	T	T	T	T	T	T	T
chr2A	GBS_127066421	127066421	C	T	T	T	T	T	T	T	T	T	T	T	T	T	T	T	T
chr2A	GBS_127979508	127979508	G	C	C	C	C	C	C	C	C	C	C	C	C	C	C	C	C
chr2A	GBS_128801766	128801766	C	A	A	A	A	A	A	A	A	A	A	A	A	A	A	A	A
chr2A	GBS_130904811	130904811	T	A	A	A	A	A	A	A	A	A	A	A	A	A	A	A	A
chr2A	GBS_130904908	130904908	A	G	G	G	G	G	G	G	G	G	G	G	G	G	G	G	G
chr2A	GBS_134199284	134199284	C	T	T	T	T	T	T	T	T	T	T	T	T	T	T	T	T
chr2A	GBS_135908196	135908196	C	T	T	T	T	T	T	T	T	T	T	T	T	T	T	T	T
chr2A	GBS_137689577	137689577	G	C	C	C	C	C	C	C	C	C	C	C	C	C	C	C	C
chr2A	GBS_138227984	138227984	C	A	A	A	A	A	A	A	A	A	A	A	A	A	A	A	A
chr2A	GBS_138566620	138566620	G	A	A	A	A	A	A	A	A	A	A	A	A	A	A	A	A
chr2A	GBS_139086546	139086546	A	G	G	G	G	G	G	G	G	G	G	G	G	G	G	G	G
chr2A	GBS_141868026	141868026	C	C	T	Y	T	T	T	T	T	T	T	T	T	T	T	T	T
chr2A	GBS_142385285	142385285	T	T	C	C	C	C	C	C	C	C	C	C	C	C	C	C	C
chr2A	GBS_142385341	142385341	T	T	C	C	C	C	C	C	C	C	C	C	C	C	C	C	C
chr2A	GBS_142681281	142681281	G	G	A	A	A	A	A	A	R	A	A	A	A	A	A	A	A
chr2A	GBS_198806455	198806455	G	T	T	T	T	T	T	T	T	T	T	T	T	T	T	T	T
chr2A	GBS_198806467	198806467	T	A	A	A	A	A	A	A	A	A	A	A	A	A	A	A	A
chr2A	GBS_205783780	205783780	C	G	G	G	G	G	G	G	G	G	G	G	G	G	G	G	G
chr2A	GBS_205783791	205783791	C	T	T	T	T	T	T	T	T	T	T	T	T	T	T	T	T
chr2A	GBS_205783824	205783824	C	G	G	G	G	G	G	G	G	G	G	G	G	G	G	G	G
chr2A	GBS_205783838	205783838	G	A	A	A	A	A	A	A	A	A	A	A	A	A	A	A	A
chr2A	GBS_205783874	205783874	C	T	T	T	T	T	T	T	T	T	T	T	T	T	T	T	T
chr2A	GBS_231115710	231115710	T	C	C	C	C	C	C	C	C	C	C	C	C	C	C	C	C
chr2A	GBS_239249174	239249174	A	T	T	T	T	T	T	T	T	T	T	T	T	T	T	T	T
chr2A	GBS_260257404	260257404	A	T	T	T	T	T	T	T	T	T	T	T	T	T	T	T	T
chr2A	GBS_287324460	287324460	G	C	C	C	C	C	C	C	C	C	C	C	C	C	C	C	C
chr2A	GBS_305820180	305820180	T	C	C	C	C	C	C	C	C	C	C	C	C	C	C	C	C
chr2A	GBS_309983537	309983537	C	G	G	G	G	G	G	G	G	G	G	G	G	G	G	G	G
chr2A	GBS_309984410	309984410	C	T	T	T	T	T	T	T	Y	T	T	T	T	T	T	T	T
chr2A	GBS_324782120	324782120	G	A	A	A	A	A	A	A	A	A	A	A	A	A	A	A	A
chr2A	GBS_324782123	324782123	T	C	C	C	C	C	C	C	Y	C	C	C	C	C	C	C	C
chr2A	GBS_324782198	324782198	C	T	T	T	T	T	T	T	T	T	T	T	T	T	T	T	T
chr2A	GBS_332834469	332834469	C	T	T	T	T	T	T	T	Y	T	T	T	T	T	T	T	T
chr2A	GBS_355538718	355538718	A	G	G	G	G	G	G	G	G	G	G	G	G	G	G	G	G
chr2A	GBS_355546503	355546503	A	G	G	G	G	G	G	G	G	G	G	G	G	G	G	G	G
chr2A	GBS_384128002	384128002	A	G	G	G	G	G	G	G	G	G	G	G	G	G	G	G	G
chr2A	GBS_385271628	385271628	T	G	G	G	G	G	G	G	G	G	G	G	G	G	G	G	G
chr2A	GBS_387391213	387391213	C	T	T	T	T	T	T	T	T	T	T	T	T	T	T	T	T
chr2A	GBS_391612233	391612233	A	G	G	G	G	G	G	G	R	G	G	G	G	G	G	G	G
chr2A	GBS_413180645	413180645	C	T	T	T	T	T	T	T	T	T	T	T	T	T	T	T	T
chr2A	GBS_415557992	415557992	C	T	T	T	T	T	T	T	T	T	T	T	T	T	T	T	T
chr2A	GBS_419924200	419924200	G	C	C	C	C	C	C	C	C	S	C	C	C	C	C	C	C
chr2A	GBS_426812945	426812945	G	C	C	C	C	C	C	C	C	C	C	C	C	C	C	C	C
chr2A	GBS_434949907	434949907	G	A	A	A	A	A	A	A	A	A	A	A	A	A	A	A	A
chr2A	GBS_437172206	437172206	C	C	T	T	T	T	T	T	T	T	T	T	T	T	T	T	T
chr2A	GBS_447408662	447408662	G	A	A	A	A	A	A	A	A	R	A	A	A	A	A	A	A
chr2A	GBS_447408733	447408733	T	A	A	A	A	A	A	A	A	W	A	A	A	A	A	A	A
chr2A	GBS_447408780	447408780	G	A	A	A	A	A	A	A	A	A	A	A	A	A	A	A	A
chr2A	GBS_449258892	449258892	C	G	G	G	G	G	G	G	G	G	G	G	G	G	G	G	G
chr2A	GBS_461195683	461195683	G	A	A	R	A	A	A	A	R	A	A	R	A	A	A	A	A
chr2A	GBS_467718587	467718587	C	T	T	T	T	T	T	T	T	T	T	T	Y	T	T	T	T
chr2A	GBS_499836238	499836238	A	G	G	G	G	G	G	G	G	G	G	G	G	G	G	G	G
chr2A	GBS_505820744	505820744	A	G	G	G	R	G	G	G	G	G	G	G	G	G	G	R	G
chr2A	GBS_510656792	510656792	G	C	C	C	C	C	C	C	C	C	C	C	C	C	C	C	C
chr2A	GBS_510656903	510656903	G	T	T	T	T	T	T	T	T	T	T	T	T	T	T	T	T
chr2A	GBS_511097239	511097239	G	A	A	A	A	A	A	A	A	A	A	A	A	A	A	A	A
chr2A	GBS_511742559	511742559	T	C	C	C	C	C	C	C	C	C	C	C	C	C	C	C	C
chr2A	GBS_535455932	535455932	A	G	G	G	G	R	R	R	R	G	G	R	R	R	R	G	R
chr2A	GBS_535455937	535455937	C	G	G	G	G	S	S	S	S	G	G	S	S	S	S	G	S
chr2A	GBS_535455961	535455961	C	T	T	T	T	Y	Y	Y	Y	T	T	Y	Y	Y	Y	T	Y
chr2A	GBS_535455969	535455969	A	G	G	G	G	R	R	R	R	G	G	R	R	R	R	G	R
chr2A	GBS_564807733	564807733	G	A	A	R	A	A	A	A	R	R	R	R	A	R	R	R	A
chr2A	GBS_586869828	586869828	A	G	G	G	G	G	G	G	R	G	G	G	G	G	G	G	G
chr2A	GBS_586869861	586869861	G	A	A	A	A	A	A	A	R	A	A	A	A	A	A	A	A
chr2A	GBS_605634228	605634228	A	C	C	C	C	C	C	C	C	C	C	C	C	C	C	C	C
chr2A	GBS_605634252	605634252	A	G	G	G	G	G	G	G	G	G	G	G	G	G	G	G	G
chr2A	GBS_611422653	611422653	T	C	C	C	C	C	C	C	C	C	C	C	C	C	C	C	C
chr2A	GBS_621989800	621989800	C	T	T	T	T	T	T	T	T	T	T	T	T	T	T	T	T
chr2A	GBS_649789068	649789068	G	C	C	C	C	C	C	C	C	C	C	C	C	C	C	C	C
chr2A	GBS_649789959	649789959	C	A	A	A	A	A	A	A	A	A	A	A	A	A	A	A	A
chr2A	GBS_649789969	649789969	C	G	G	G	G	G	G	G	G	G	G	G	G	G	G	G	G
chr2A	GBS_650734474	650734474	C	T	T	T	T	T	T	T	T	T	T	T	T	T	T	T	T
chr2A	GBS_653150748	653150748	T	C	C	C	C	C	C	C	C	C	C	C	C	C	C	C	C
chr2A	GBS_671265822	671265822	T	G	G	G	G	G	G	G	G	G	G	G	G	G	G	G	G
chr2A	GBS_673248276	673248276	A	G	G	G	G	G	G	G	G	G	G	G	G	G	G	G	G
chr2A	GBS_673248358	673248358	T	C	C	C	C	C	C	C	C	C	C	C	C	C	C	C	C
chr2A	GBS_680795011	680795011	A	G	G	R	G	G	G	G	G	G	G	R	G	G	G	G	G
chr2A	GBS_681894172	681894172	A	G	G	G	G	G	G	G	G	G	G	G	G	G	G	G	G
chr2A	GBS_682464319	682464319	C	T	T	T	T	T	T	T	T	T	T	T	T	T	T	T	T
chr2A	GBS_684469356	684469356	G	C	C	C	C	C	C	C	C	C	C	C	C	C	C	C	C
chr2A	GBS_686544066	686544066	C	T	T	T	T	T	T	Y	T	T	T	T	T	T	T	T	T
chr2A	GBS_687977655	687977655	T	C	C	C	C	C	C	C	C	C	C	C	C	C	C	C	C
chr2A	GBS_698068628	698068628	T	C	C	C	C	C	C	C	C	C	C	C	Y	C	C	C	C
chr2A	GBS_699009993	699009993	C	T	T	T	T	T	T	T	T	T	T	T	T	T	T	T	T
chr2A	GBS_699010014	699010014	C	G	G	G	G	G	G	G	G	G	G	G	G	G	G	G	G
chr2A	GBS_699020250	699020250	A	G	G	G	G	G	G	G	G	G	G	G	G	G	G	R	G
chr2A	GBS_700492260	700492260	C	T	T	T	T	T	T	T	T	T	T	T	T	T	T	T	T
chr2A	GBS_703095181	703095181	C	A	A	A	A	A	A	A	A	A	A	A	A	A	A	A	A
chr2A	GBS_704227452	704227452	T	C	C	C	C	C	C	C	C	C	C	C	C	C	C	C	C
chr2A	GBS_704625273	704625273	G	A	A	A	A	A	A	A	A	A	A	A	A	A	A	A	A
chr2A	GBS_704625279	704625279	G	A	A	A	A	A	A	A	A	A	A	A	A	A	A	A	A
chr2A	GBS_704625381	704625381	G	A	A	A	A	A	A	A	A	A	A	A	A	A	A	A	A
chr2A	GBS_704625531	704625531	T	C	C	C	C	C	C	C	C	C	C	C	C	C	C	C	C
chr2A	GBS_707369225	707369225	C	G	G	G	G	G	G	G	S	G	G	G	G	G	G	G	G
chr2A	GBS_708825249	708825249	A	G	G	G	G	G	G	G	G	G	G	G	G	G	G	G	G
chr2A	GBS_708825298	708825298	G	A	A	A	A	A	A	A	A	A	A	A	A	A	A	A	A
chr2A	GBS_708826423	708826423	T	C	C	C	C	C	C	C	C	C	C	C	C	C	C	C	C
chr2A	GBS_708826443	708826443	G	A	A	A	A	A	A	A	A	A	A	A	A	A	A	A	A
chr2A	GBS_710057021	710057021	C	T	T	T	T	T	T	T	T	T	T	T	T	T	Y	T	T
chr2A	GBS_710057022	710057022	C	T	T	T	T	T	T	T	T	T	T	T	T	T	Y	T	T
chr2A	GBS_710057082	710057082	G	A	A	A	A	A	A	A	A	A	A	A	A	A	R	A	A
chr2A	GBS_710228788	710228788	T	G	G	G	G	G	G	G	G	G	G	G	G	G	G	G	G
chr2A	GBS_710228806	710228806	G	C	C	C	C	C	C	C	C	C	C	C	C	C	C	C	C
chr2A	GBS_710228818	710228818	A	G	G	G	G	G	G	G	G	G	G	G	G	G	G	G	G
chr2A	GBS_710228841	710228841	A	G	G	G	G	G	G	G	G	G	G	G	G	G	G	G	G
chr2A	GBS_710611293	710611293	A	G	G	G	G	G	G	G	G	G	G	G	G	G	G	G	G
chr2A	GBS_712355972	712355972	T	C	C	C	C	C	C	C	C	C	C	C	C	C	C	C	C
chr2A	GBS_712356015	712356015	A	C	C	C	C	C	C	C	C	C	C	C	C	C	C	C	C
chr2A	GBS_714250417	714250417	A	G	G	G	G	G	G	G	G	G	G	G	G	G	G	G	G
chr2A	GBS_715204035	715204035	G	A	A	A	A	A	A	A	A	A	A	A	A	A	A	A	A
chr2A	GBS_716183633	716183633	G	C	C	C	C	C	C	C	C	C	C	C	C	C	C	C	C
chr2A	GBS_716234563	716234563	T	T	C	C	C	C	C	C	C	C	C	C	C	C	C	C	C
chr2A	GBS_718967161	718967161	A	G	G	G	G	G	G	G	G	G	G	G	G	G	G	G	G
chr2A	GBS_726812994	726812994	C	A	A	A	A	A	A	A	A	A	A	A	A	A	A	A	A
chr2A	GBS_727025764	727025764	C	A	A	A	A	A	A	A	A	A	A	A	A	A	A	A	A
chr2A	GBS_727993599	727993599	C	T	T	T	T	T	T	T	T	T	T	T	T	T	T	T	T
chr2A	GBS_728452591	728452591	C	T	T	T	T	T	T	T	T	T	T	T	T	T	T	T	T
chr2A	GBS_728625016	728625016	C	A	A	A	A	A	A	A	A	A	A	A	A	A	A	A	A
chr2A	GBS_732105259	732105259	T	G	G	G	G	G	G	G	G	G	G	G	G	G	G	G	G
chr2A	GBS_733525457	733525457	G	T	T	T	T	T	T	T	T	T	T	T	T	T	T	T	T
chr2A	GBS_733525497	733525497	A	G	G	G	G	G	G	G	G	G	G	G	G	G	G	G	G
chr2A	GBS_737582376	737582376	G	A	A	A	A	A	A	A	A	A	A	A	A	A	A	A	A
chr2A	GBS_738070360	738070360	T	C	C	C	C	C	C	C	C	C	C	C	C	C	C	Y	C
chr2A	GBS_738297434	738297434	A	C	C	C	C	C	C	C	C	C	C	C	C	C	C	C	C
chr2A	GBS_738297439	738297439	C	G	G	G	G	G	G	G	G	G	G	G	G	G	G	G	G
chr2A	GBS_738297473	738297473	G	C	C	C	C	C	C	C	C	C	C	C	C	C	C	C	C
chr2A	GBS_739514650	739514650	G	G	A	A	A	A	A	A	A	A	A	A	A	A	A	A	R
chr2A	GBS_739875925	739875925	T	T	C	C	C	C	C	C	C	C	C	C	C	C	C	C	C
chr2A	GBS_740559731	740559731	T	T	C	C	C	C	C	C	C	C	C	C	C	C	C	Y	C
chr2A	GBS_740712389	740712389	G	G	A	A	A	A	A	A	A	A	A	A	A	A	A	A	A
chr2A	GBS_742214918	742214918	A	A	G	G	G	G	G	G	G	G	G	G	G	G	G	G	G
chr2A	GBS_742233157	742233157	C	C	T	T	T	T	T	T	T	T	T	T	T	T	T	T	T
chr2A	GBS_744166097	744166097	A	A	G	G	G	R	G	G	G	G	G	G	G	G	G	G	G
chr2A	GBS_744428237	744428237	G	A	A	A	A	A	A	A	A	A	A	A	A	A	A	A	A
chr2A	GBS_744428279	744428279	A	G	G	G	G	G	G	G	G	G	G	G	G	G	G	G	G
chr2A	GBS_744497478	744497478	A	A	G	G	G	G	G	G	G	G	G	G	G	G	G	G	G
chr2A	GBS_744497479	744497479	C	C	A	A	A	A	A	A	A	A	A	A	A	A	A	A	A
chr2A	GBS_745158993	745158993	C	C	T	T	T	T	T	T	T	T	T	T	T	T	T	T	T
chr2A	GBS_745159033	745159033	G	G	A	A	A	A	A	A	A	A	A	A	A	A	A	A	A
chr2A	GBS_745355834	745355834	G	G	T	T	T	T	T	T	T	T	T	T	T	T	T	T	T
chr2A	GBS_745358506	745358506	G	G	A	A	A	A	A	A	A	A	A	A	A	A	A	A	A
chr2A	GBS_745845165	745845165	C	A	A	A	A	A	A	A	A	A	A	A	A	A	A	A	A
chr2A	GBS_748602712	748602712	G	A	A	A	A	A	A	A	A	A	A	A	A	A	A	A	A
chr2A	GBS_749756266	749756266	G	G	A	R	A	R	A	A	R	A	A	A	A	A	R	A	A
chr2A	GBS_750710416	750710416	C	C	T	T	T	T	T	T	T	T	T	T	T	T	T	T	T
chr2A	GBS_750945613	750945613	A	T	T	T	T	T	T	T	T	T	T	T	T	T	T	T	T
chr2A	GBS_750945614	750945614	C	G	G	G	G	G	G	G	G	G	G	G	G	G	G	G	G
chr2A	GBS_750945632	750945632	T	G	G	G	G	G	G	G	G	G	G	G	G	G	G	G	G
chr2A	GBS_750945651	750945651	A	C	C	C	C	C	C	C	C	C	C	C	C	C	C	C	C
chr2A	GBS_750946104	750946104	C	C	G	G	G	G	G	G	G	G	G	G	G	G	G	G	G
chr2A	GBS_750948469	750948469	C	C	T	T	T	T	T	T	T	T	T	T	T	T	T	T	T
chr2A	GBS_751323301	751323301	G	G	A	R	A	R	R	R	R	R	A	R	A	R	R	R	A
chr2A	GBS_751337168	751337168	T	T	A	A	A	A	A	A	A	A	A	A	A	A	A	A	A
chr2A	GBS_751340734	751340734	C	C	T	T	T	T	T	T	T	T	T	T	T	T	T	T	T
chr2A	GBS_751664989	751664989	T	T	C	C	C	C	C	C	C	C	C	C	C	C	C	C	C
chr2A	GBS_751665001	751665001	A	A	G	G	G	G	G	G	G	G	G	G	G	G	G	G	G
chr2A	GBS_751697813	751697813	G	G	C	C	C	C	C	C	C	C	C	C	C	C	C	C	C
chr2A	GBS_753065279	753065279	T	T	C	C	C	C	C	C	C	C	C	C	C	C	C	C	C
chr2A	GBS_753760912	753760912	T	A	A	A	A	A	A	A	A	A	A	A	A	A	A	A	A
chr2A	GBS_753784329	753784329	A	A	G	G	G	G	G	G	G	G	R	G	G	G	G	G	G
chr2A	GBS_754829114	754829114	G	G	A	A	A	A	A	A	A	R	A	A	A	A	A	A	A
chr2A	GBS_754830157	754830157	G	G	A	A	A	A	A	A	A	A	A	A	A	A	A	A	A
chr2A	GBS_754830172	754830172	C	C	T	T	T	T	T	T	T	T	T	T	T	T	T	T	T
chr2A	GBS_755201194	755201194	C	G	G	G	G	G	G	G	G	G	G	G	G	G	G	G	G
chr2A	GBS_756120490	756120490	C	C	T	T	T	T	T	T	T	T	T	T	T	T	T	T	T
chr2A	GBS_756791391	756791391	C	C	T	T	T	T	T	T	T	T	T	T	T	T	T	T	T
chr2A	GBS_756876924	756876924	C	T	T	T	T	T	T	Y	T	T	T	T	T	T	T	T	T
chr2A	GBS_763677261	763677261	A	T	T	T	T	T	T	T	T	T	T	T	T	T	T	T	T
chr2A	GBS_763677262	763677262	A	T	T	T	T	T	T	T	T	T	T	T	T	T	T	T	T
chr2A	GBS_763677263	763677263	A	T	T	T	T	T	T	T	T	T	T	T	T	T	T	T	T
chr2A	GBS_763677311	763677311	C	T	T	T	T	T	T	T	T	T	T	T	T	T	T	T	T
chr2A	GBS_764791442	764791442	A	A	C	C	C	C	C	C	C	C	C	C	C	C	C	C	C
chr2A	GBS_764995391	764995391	G	G	A	A	A	A	A	A	A	A	A	A	A	A	A	A	A
chr2A	GBS_764999509	764999509	G	G	A	A	A	A	A	A	R	A	A	A	A	A	A	A	A
chr2A	GBS_765607942	765607942	T	C	C	C	C	C	C	C	C	C	C	C	C	C	C	C	C
chr2A	GBS_767399268	767399268	T	C	C	C	C	C	C	C	C	C	C	Y	C	C	C	C	C
chr2A	GBS_767688689	767688689	C	C	T	T	T	T	T	T	T	T	T	T	T	T	T	T	T
chr2A	GBS_768245371	768245371	C	C	G	G	G	G	G	G	G	G	G	S	S	G	G	G	G
chr2A	GBS_768346303	768346303	T	C	C	C	C	C	C	C	C	C	C	C	C	C	C	C	C
chr2A	GBS_768471223	768471223	A	G	G	G	G	G	G	G	G	G	G	G	G	G	G	G	G
chr2A	GBS_768986198	768986198	C	G	G	G	G	G	G	G	G	G	G	G	G	G	G	G	G
chr2A	GBS_768986237	768986237	C	G	G	G	G	G	G	G	G	G	G	G	G	G	G	G	G
chr2A	GBS_769296164	769296164	C	T	T	T	T	T	T	T	T	T	T	T	T	T	T	T	T
chr2A	GBS_769442156	769442156	T	C	C	C	C	C	C	C	C	C	C	C	C	C	C	C	C
chr2A	GBS_769443221	769443221	G	A	A	A	A	A	A	A	A	A	A	A	A	A	A	A	A
chr2A	GBS_769736873	769736873	G	A	A	A	A	A	A	A	A	A	A	A	A	A	A	A	A
chr2A	GBS_770435331	770435331	C	T	T	T	T	T	T	T	T	T	T	T	T	T	T	T	T
chr2A	GBS_770435332	770435332	G	C	C	C	C	C	C	C	C	C	C	C	C	C	C	C	C
chr2A	GBS_774020209	774020209	C	T	T	T	T	T	T	T	T	T	T	T	T	T	T	T	T
chr2A	GBS_774215522	774215522	A	T	T	T	T	T	T	T	T	T	T	T	T	T	T	T	T
chr2A	GBS_774215564	774215564	C	G	G	G	G	G	G	G	G	G	G	G	G	G	G	G	G
chr2B	GBS_1546709	1546709	T	C	C	C	C	C	C	C	C	C	C	C	C	C	C	C	C
chr2B	GBS_3260032	3260032	T	G	G	G	G	G	G	G	G	G	G	G	G	G	G	G	K
chr2B	GBS_3260182	3260182	T	C	C	C	C	C	C	C	C	C	C	C	C	C	C	C	C
chr2B	GBS_3260247	3260247	T	G	G	G	G	G	G	G	G	G	G	G	G	G	G	G	G
chr2B	GBS_3354339	3354339	C	C	T	T	T	T	T	T	T	T	T	T	T	T	T	T	T
chr2B	GBS_3354351	3354351	C	C	G	G	G	G	G	G	G	G	G	G	G	G	G	G	G
chr2B	GBS_3354369	3354369	G	G	A	A	A	A	A	A	A	A	A	A	A	A	A	A	A
chr2B	GBS_3354439	3354439	A	A	C	C	C	C	C	C	C	C	C	C	C	C	C	C	C
chr2B	GBS_3354442	3354442	C	C	T	T	T	T	T	T	T	T	T	T	T	T	T	T	T
chr2B	GBS_3354471	3354471	G	G	C	C	C	C	C	C	C	C	C	C	C	C	C	C	C
chr2B	GBS_3368372	3368372	C	C	T	T	T	T	T	T	T	T	T	T	T	T	T	T	T
chr2B	GBS_3368470	3368470	C	G	G	G	G	G	G	G	G	G	G	G	G	G	G	G	G
chr2B	GBS_3782547	3782547	C	T	T	Y	T	T	T	T	T	T	T	T	T	T	T	T	T
chr2B	GBS_3782596	3782596	G	T	T	K	T	T	T	T	T	T	T	T	T	T	T	T	T
chr2B	GBS_3783880	3783880	A	G	G	G	G	G	G	G	G	G	G	G	G	G	G	G	G
chr2B	GBS_5724217	5724217	G	A	A	A	A	A	A	A	A	A	A	A	A	A	A	A	A
chr2B	GBS_5978273	5978273	G	C	C	C	C	C	C	C	C	C	C	C	C	C	C	C	S
chr2B	GBS_7799465	7799465	T	C	C	C	C	C	C	C	C	C	C	C	C	C	C	C	C
chr2B	GBS_7865160	7865160	T	G	G	G	G	G	G	G	G	G	G	G	G	G	G	G	G
chr2B	GBS_7865165	7865165	G	A	A	A	A	A	A	A	A	A	A	A	A	A	A	A	A
chr2B	GBS_7865199	7865199	A	C	C	C	C	C	C	C	C	C	C	C	C	C	C	C	C
chr2B	GBS_8063341	8063341	G	A	A	A	A	A	A	A	A	A	A	A	A	A	A	A	A
chr2B	GBS_9899210	9899210	C	T	T	T	T	T	T	T	T	T	T	T	T	T	T	T	Y
chr2B	GBS_9899249	9899249	A	G	G	G	G	G	G	G	G	G	G	G	G	G	G	G	R
chr2B	GBS_9908434	9908434	C	G	G	G	G	G	G	G	G	G	G	G	G	G	G	G	G
chr2B	GBS_10581169	10581169	T	G	G	G	G	G	G	G	G	G	G	G	G	G	G	G	G
chr2B	GBS_10581175	10581175	T	C	C	C	C	C	C	C	C	C	C	C	C	C	C	C	C
chr2B	GBS_10581233	10581233	T	G	G	G	G	G	G	G	G	G	G	G	G	G	G	G	G
chr2B	GBS_10832865	10832865	A	G	G	G	G	G	G	G	G	G	G	G	G	G	G	G	G
chr2B	GBS_10832892	10832892	G	C	C	C	C	C	C	C	C	C	C	C	C	C	C	C	C
chr2B	GBS_12023790	12023790	T	C	C	C	C	C	C	C	C	C	C	C	C	C	C	C	C
chr2B	GBS_14355955	14355955	T	A	A	A	A	A	A	A	A	A	A	A	A	A	A	A	A
chr2B	GBS_14355982	14355982	T	G	G	G	G	G	G	G	G	G	G	G	G	G	G	G	G
chr2B	GBS_14355992	14355992	G	G	A	R	R	R	R	R	R	R	R	R	R	R	R	R	R
chr2B	GBS_14356004	14356004	A	T	T	T	T	T	T	T	T	T	T	T	T	T	T	T	T
chr2B	GBS_14709762	14709762	A	G	G	G	G	G	G	G	G	G	G	G	G	G	G	G	G
chr2B	GBS_15073834	15073834	C	G	G	G	G	G	G	G	G	G	G	G	G	G	G	G	G
chr2B	GBS_15602076	15602076	C	T	T	T	T	T	T	T	T	T	T	T	T	T	T	T	T
chr2B	GBS_15898947	15898947	C	G	G	S	G	G	G	G	G	G	G	G	G	G	G	G	G
chr2B	GBS_15899009	15899009	G	C	C	S	C	C	C	C	C	C	C	C	C	C	C	C	C
chr2B	GBS_15931419	15931419	C	T	T	T	T	T	T	T	T	T	T	T	T	T	T	T	T
chr2B	GBS_15967583	15967583	A	G	G	G	G	G	G	G	G	G	G	G	G	G	G	G	G
chr2B	GBS_17684267	17684267	G	A	A	A	A	A	A	A	A	A	A	A	A	A	A	A	A
chr2B	GBS_17684288	17684288	C	G	G	G	G	G	G	G	G	G	G	G	G	G	G	G	G
chr2B	GBS_19134437	19134437	C	C	T	T	T	T	T	T	T	T	T	T	T	T	T	T	T
chr2B	GBS_19134441	19134441	T	T	C	C	C	C	C	C	C	C	C	C	C	C	C	C	C
chr2B	GBS_19134458	19134458	T	T	C	C	C	C	C	C	C	C	C	C	C	C	C	C	C
chr2B	GBS_19134459	19134459	A	A	C	C	C	C	C	C	C	C	C	C	C	C	C	C	C
chr2B	GBS_19134471	19134471	T	T	C	C	C	C	C	C	C	C	C	C	C	C	C	C	C
chr2B	GBS_19134490	19134490	G	G	A	A	A	A	A	A	A	A	A	A	A	A	A	A	A
chr2B	GBS_19134491	19134491	T	T	C	C	C	C	C	C	C	C	C	Y	C	C	C	C	C
chr2B	GBS_19134492	19134492	T	T	C	C	C	C	C	C	C	C	C	C	C	C	C	C	C
chr2B	GBS_19134502	19134502	C	C	T	T	T	T	T	T	T	T	T	T	T	T	T	T	T
chr2B	GBS_19134512	19134512	T	T	A	A	A	A	A	A	A	A	A	A	A	A	A	A	A
chr2B	GBS_19134520	19134520	C	C	T	T	T	T	T	T	T	T	T	T	T	T	T	T	T
chr2B	GBS_19516841	19516841	A	C	C	C	C	C	C	C	C	C	C	C	C	C	C	C	C
chr2B	GBS_19516842	19516842	A	C	C	C	C	C	C	C	C	C	C	C	C	C	C	C	C
chr2B	GBS_20817593	20817593	G	A	A	A	A	A	A	A	A	A	A	A	A	A	A	A	A
chr2B	GBS_22207532	22207532	G	A	A	G	A	A	G	G	A	A	A	G	A	G	G	A	A
chr2B	GBS_22207555	22207555	T	G	G	T	G	G	T	T	G	G	G	T	G	T	T	G	G
chr2B	GBS_22207607	22207607	G	C	C	G	C	C	G	G	C	C	C	G	C	G	G	C	C
chr2B	GBS_22207650	22207650	C	A	A	C	A	A	C	C	A	A	A	C	A	C	C	A	A
chr2B	GBS_22210410	22210410	G	A	A	G	A	A	G	G	A	A	A	G	A	G	G	A	A
chr2B	GBS_22223400	22223400	T	C	C	T	C	C	T	T	C	C	C	T	C	T	T	C	C
chr2B	GBS_22232807	22232807	G	A	A	G	A	A	G	G	A	A	A	G	A	G	G	A	A
chr2B	GBS_22237933	22237933	G	A	A	G	A	A	G	G	A	A	A	G	A	G	G	A	A
chr2B	GBS_22238026	22238026	G	A	A	G	A	A	G	G	A	A	A	G	A	G	G	A	A
chr2B	GBS_22289033	22289033	T	G	G	T	G	G	T	T	G	G	G	T	G	T	T	G	G
chr2B	GBS_23776229	23776229	A	G	G	A	G	G	A	A	G	G	G	A	G	A	A	G	G
chr2B	GBS_23776244	23776244	G	A	A	G	A	A	G	G	A	A	A	G	A	G	G	A	A
chr2B	GBS_23957615	23957615	G	A	A	G	A	A	G	G	A	A	A	G	A	G	G	A	A
chr2B	GBS_23957620	23957620	T	C	C	T	C	C	T	T	C	C	C	T	C	T	T	C	C
chr2B	GBS_23957621	23957621	A	T	T	A	T	T	A	A	T	T	T	A	T	A	A	T	T
chr2B	GBS_23957648	23957648	C	A	A	C	A	A	C	C	A	A	A	C	A	C	C	A	A
chr2B	GBS_23957651	23957651	C	G	G	C	G	G	C	C	G	G	G	C	G	C	C	G	G
chr2B	GBS_23957655	23957655	T	C	C	T	C	C	T	T	C	C	C	T	C	T	T	C	C
chr2B	GBS_23957921	23957921	C	T	T	C	T	T	C	C	T	T	T	C	T	C	C	T	T
chr2B	GBS_23957925	23957925	T	G	G	T	G	G	T	T	G	G	G	T	G	T	T	G	G
chr2B	GBS_24113054	24113054	A	G	G	A	G	G	A	A	G	G	G	A	G	A	A	G	G
chr2B	GBS_25432196	25432196	T	C	C	T	C	C	T	T	C	C	C	T	C	T	T	C	C
chr2B	GBS_26286413	26286413	G	A	A	G	A	A	G	G	A	A	A	G	A	G	G	A	A
chr2B	GBS_26286468	26286468	A	C	C	A	C	C	A	A	C	C	C	A	C	A	A	C	C
chr2B	GBS_26455731	26455731	T	C	C	T	C	C	T	T	C	C	C	T	C	T	T	C	C
chr2B	GBS_26509936	26509936	G	A	A	G	A	A	G	G	A	A	A	G	A	G	G	A	A
chr2B	GBS_26622989	26622989	T	C	C	T	C	C	T	T	C	C	C	T	C	T	T	C	C
chr2B	GBS_26623041	26623041	A	G	G	A	G	G	A	A	G	G	G	A	G	A	A	G	G
chr2B	GBS_26623073	26623073	C	G	G	C	G	G	C	C	G	G	G	C	G	C	C	G	S
chr2B	GBS_26624735	26624735	T	A	A	T	A	A	T	T	A	A	A	W	A	T	T	A	A
chr2B	GBS_26624737	26624737	T	C	C	T	C	C	T	T	C	C	C	Y	C	T	T	C	C
chr2B	GBS_26943569	26943569	G	A	A	G	A	A	G	G	A	A	A	G	A	G	G	A	A
chr2B	GBS_26943573	26943573	T	C	C	T	C	C	T	T	C	C	C	T	C	T	T	C	C
chr2B	GBS_26943600	26943600	T	C	C	T	C	C	T	T	C	C	C	T	C	T	T	C	C
chr2B	GBS_27001808	27001808	A	G	G	A	G	G	A	A	G	G	G	A	G	A	A	G	G
chr2B	GBS_27001813	27001813	T	G	G	T	G	G	T	T	G	G	G	T	G	K	T	G	G
chr2B	GBS_27001816	27001816	G	A	A	G	A	A	G	G	A	A	A	G	A	G	G	A	A
chr2B	GBS_27001853	27001853	G	A	A	G	A	A	G	G	A	A	A	G	A	G	G	A	A
chr2B	GBS_27001858	27001858	T	G	G	T	G	G	T	T	G	G	G	T	G	K	T	G	G
chr2B	GBS_27001861	27001861	T	A	A	T	A	A	T	T	A	A	A	T	A	T	T	A	A
chr2B	GBS_27001866	27001866	T	A	A	T	A	A	T	T	A	A	A	T	A	W	T	A	A
chr2B	GBS_27001879	27001879	C	T	T	C	T	T	C	C	T	T	T	C	T	C	C	T	T
chr2B	GBS_27001889	27001889	T	C	C	T	C	C	T	T	C	C	C	T	C	T	T	C	C
chr2B	GBS_27001890	27001890	C	T	T	C	T	T	C	C	T	T	T	C	T	Y	C	T	T
chr2B	GBS_27001902	27001902	G	A	A	G	A	A	G	G	A	A	A	G	A	G	G	A	A
chr2B	GBS_27001922	27001922	C	T	T	C	T	T	C	C	T	T	T	C	T	C	C	T	T
chr2B	GBS_27581755	27581755	G	C	C	G	C	C	G	G	C	C	C	G	C	G	G	C	C
chr2B	GBS_27865383	27865383	A	G	G	A	G	G	A	A	G	G	G	A	G	A	A	G	G
chr2B	GBS_27865486	27865486	A	G	G	A	G	G	A	A	G	G	G	A	G	A	A	G	G
chr2B	GBS_27865498	27865498	C	T	T	C	T	T	C	C	T	T	T	C	T	C	C	T	T
chr2B	GBS_27865563	27865563	A	G	G	A	G	G	A	A	G	G	G	A	G	A	A	G	G
chr2B	GBS_28059429	28059429	A	G	G	A	G	G	A	A	G	G	G	A	G	A	A	G	G
chr2B	GBS_30484142	30484142	T	G	G	T	G	G	T	T	G	G	G	T	G	T	T	G	G
chr2B	GBS_30490002	30490002	C	T	T	C	T	T	C	C	T	T	T	C	T	C	C	T	T
chr2B	GBS_32278846	32278846	A	G	G	A	G	G	A	A	G	G	G	A	G	A	A	G	G
chr2B	GBS_32522667	32522667	C	G	G	C	G	G	C	C	G	G	G	C	G	C	C	G	G
chr2B	GBS_32522702	32522702	C	G	G	C	G	G	C	C	G	G	G	S	G	C	C	G	G
chr2B	GBS_33146211	33146211	A	C	C	A	C	C	A	A	C	C	C	A	C	A	A	C	C
chr2B	GBS_33146238	33146238	A	G	G	A	G	G	A	A	G	G	G	A	G	A	A	G	G
chr2B	GBS_33153038	33153038	A	G	G	A	G	G	A	A	G	G	G	A	G	A	A	G	G
chr2B	GBS_33541745	33541745	T	C	C	Y	C	C	T	T	C	C	C	T	C	T	T	C	C
chr2B	GBS_33541762	33541762	C	G	G	S	G	G	C	C	G	G	G	C	G	C	C	G	G
chr2B	GBS_33541781	33541781	A	T	T	W	T	T	A	A	T	T	T	A	T	A	A	T	T
chr2B	GBS_33541812	33541812	T	A	A	W	A	A	T	T	A	A	A	T	A	T	T	A	A
chr2B	GBS_33781908	33781908	A	G	G	A	G	G	R	R	G	G	G	G	G	R	A	G	G
chr2B	GBS_33781927	33781927	C	G	G	C	G	G	C	C	G	G	G	C	G	C	C	G	G
chr2B	GBS_33781982	33781982	G	A	A	G	A	A	G	G	A	A	A	G	A	G	G	A	A
chr2B	GBS_37554599	37554599	A	G	G	A	G	G	G	G	G	G	G	G	G	G	G	G	G
chr2B	GBS_37554657	37554657	C	G	G	C	G	G	S	C	G	G	G	S	G	S	C	G	G
chr2B	GBS_37554696	37554696	T	C	C	C	C	C	C	C	C	C	C	C	C	C	C	C	C
chr2B	GBS_37679440	37679440	G	C	C	C	C	C	C	C	C	C	C	C	C	C	C	C	C
chr2B	GBS_37679444	37679444	G	C	C	C	C	C	C	C	C	C	C	C	C	C	C	C	C
chr2B	GBS_37679491	37679491	A	G	G	G	G	G	G	G	G	G	G	G	G	G	G	G	G
chr2B	GBS_37679503	37679503	T	C	C	C	C	C	C	C	C	C	C	C	C	C	C	C	C
chr2B	GBS_37679506	37679506	T	C	C	C	C	C	C	C	C	C	C	C	C	C	C	C	C
chr2B	GBS_37679510	37679510	T	C	C	C	C	C	C	C	C	C	C	C	C	C	C	C	C
chr2B	GBS_37679541	37679541	T	C	C	C	C	C	C	C	C	C	C	C	C	C	C	C	C
chr2B	GBS_37679542	37679542	G	C	C	C	C	C	C	C	C	C	C	C	C	C	C	C	C
chr2B	GBS_38719983	38719983	C	T	T	C	T	T	C	C	T	T	T	C	T	C	C	T	T
chr2B	GBS_38720007	38720007	G	A	A	G	A	A	G	G	A	A	A	G	A	G	G	A	A
chr2B	GBS_39119039	39119039	T	C	C	T	C	C	T	T	C	C	C	T	C	T	T	C	C
chr2B	GBS_39119054	39119054	A	T	T	A	T	T	A	A	T	T	T	A	T	A	A	T	T
chr2B	GBS_39119056	39119056	G	C	C	G	C	C	G	G	C	C	C	G	C	G	G	C	C
chr2B	GBS_39119088	39119088	T	C	C	T	C	C	T	T	C	C	C	T	C	T	T	C	C
chr2B	GBS_39119148	39119148	C	T	T	C	T	T	C	C	T	T	T	C	T	C	C	T	T
chr2B	GBS_40954157	40954157	G	C	C	G	C	C	G	G	C	C	C	G	C	G	G	C	C
chr2B	GBS_40954158	40954158	G	A	A	G	A	A	G	G	A	A	A	G	A	G	G	A	A
chr2B	GBS_40954166	40954166	C	A	A	C	A	A	C	C	A	A	A	C	A	C	C	A	A
chr2B	GBS_40954171	40954171	A	G	G	A	G	G	A	A	G	G	G	A	G	A	A	G	G
chr2B	GBS_40954218	40954218	T	C	C	T	C	C	T	T	C	C	C	T	C	T	T	C	C
chr2B	GBS_40954226	40954226	T	G	G	T	G	G	T	T	G	G	G	T	G	T	T	G	G
chr2B	GBS_40954233	40954233	A	C	C	A	C	C	A	A	C	C	C	A	C	A	A	C	C
chr2B	GBS_44657233	44657233	T	A	A	W	A	A	T	T	T	A	A	T	T	T	T	A	A
chr2B	GBS_44657333	44657333	C	G	G	C	G	G	C	C	C	G	G	C	C	C	C	G	G
chr2B	GBS_44657354	44657354	C	T	T	C	T	T	C	C	C	T	T	C	C	C	C	T	T
chr2B	GBS_44657356	44657356	T	G	G	T	G	G	T	T	T	G	G	T	T	T	T	G	G
chr2B	GBS_44657366	44657366	T	G	G	T	G	G	T	T	T	G	G	T	T	T	T	G	G
chr2B	GBS_47134867	47134867	G	C	C	G	C	C	G	G	G	C	S	G	G	G	G	C	C
chr2B	GBS_47134880	47134880	A	G	G	A	G	G	A	A	A	G	G	A	A	A	A	G	G
chr2B	GBS_47199103	47199103	G	A	A	G	R	A	G	G	G	A	R	G	G	G	G	A	A
chr2B	GBS_50021219	50021219	T	G	G	K	G	G	K	K	K	G	G	K	K	K	K	G	G
chr2B	GBS_50088181	50088181	C	T	T	C	T	T	C	C	C	T	Y	C	C	C	C	T	T
chr2B	GBS_50088197	50088197	C	T	T	C	T	T	C	C	C	T	T	C	C	C	C	T	T
chr2B	GBS_51455132	51455132	A	C	C	A	C	C	A	A	A	C	C	A	A	A	A	C	C
chr2B	GBS_51455202	51455202	C	T	T	C	T	T	C	C	C	T	T	C	C	C	C	T	T
chr2B	GBS_51909578	51909578	G	A	A	G	A	A	G	G	G	A	A	G	G	G	G	A	A
chr2B	GBS_53947558	53947558	T	C	C	T	Y	C	T	T	T	C	C	T	T	T	T	C	C
chr2B	GBS_54599735	54599735	G	A	A	A	R	R	R	R	R	R	A	R	R	A	R	R	R
chr2B	GBS_54599739	54599739	A	G	G	G	R	R	R	R	R	R	G	R	R	G	R	R	R
chr2B	GBS_54599740	54599740	T	C	C	C	Y	Y	Y	Y	Y	Y	C	Y	Y	C	Y	Y	Y
chr2B	GBS_54599752	54599752	A	G	G	G	R	R	R	R	R	R	G	R	R	G	R	R	R
chr2B	GBS_54907851	54907851	G	C	C	G	C	C	G	G	G	C	C	G	G	G	G	C	C
chr2B	GBS_55253526	55253526	G	G	A	G	A	A	G	G	G	A	A	G	G	G	G	A	A
chr2B	GBS_56113414	56113414	A	G	G	A	G	G	A	A	A	G	G	A	A	A	A	G	G
chr2B	GBS_56113464	56113464	C	C	T	C	T	T	C	C	C	T	T	C	C	C	C	T	T
chr2B	GBS_57406140	57406140	G	G	C	G	C	C	G	G	G	C	C	G	G	G	G	C	C
chr2B	GBS_57504761	57504761	C	C	G	C	G	G	C	C	C	G	G	C	C	C	C	G	G
chr2B	GBS_58552624	58552624	C	C	A	C	A	A	C	C	C	A	A	C	C	C	C	C	A
chr2B	GBS_59097260	59097260	G	G	A	G	A	A	G	G	G	A	A	G	G	G	G	G	A
chr2B	GBS_59101354	59101354	T	T	A	T	A	A	T	T	T	A	A	T	T	T	T	T	A
chr2B	GBS_63075118	63075118	G	G	A	G	A	A	G	G	G	A	A	G	G	G	G	G	A
chr2B	GBS_64083114	64083114	A	G	G	A	G	G	A	A	A	G	G	A	A	A	A	A	G
chr2B	GBS_64436780	64436780	A	G	G	A	G	G	A	A	A	G	G	A	A	A	A	A	G
chr2B	GBS_64436805	64436805	C	G	G	C	G	G	C	C	C	G	G	C	C	C	C	C	G
chr2B	GBS_66439917	66439917	A	C	C	A	C	C	A	A	A	C	C	A	A	A	A	A	C
chr2B	GBS_66439938	66439938	T	C	C	T	C	C	T	T	T	C	C	T	T	T	T	T	C
chr2B	GBS_66440576	66440576	C	A	A	C	A	A	C	C	C	A	A	C	C	C	C	C	A
chr2B	GBS_68181306	68181306	T	C	C	T	C	C	T	T	T	C	C	T	T	T	T	T	C
chr2B	GBS_68478050	68478050	T	C	C	T	C	C	T	T	T	C	C	T	T	T	T	T	C
chr2B	GBS_69310234	69310234	C	G	G	C	G	G	C	C	C	G	G	C	C	C	C	C	G
chr2B	GBS_70488543	70488543	C	C	G	S	S	C	S	S	S	G	S	S	S	S	S	C	G
chr2B	GBS_70488544	70488544	T	T	G	K	K	T	K	K	K	G	K	K	K	K	K	T	G
chr2B	GBS_70488547	70488547	C	C	A	M	M	C	M	M	M	A	M	M	M	M	M	C	A
chr2B	GBS_70488556	70488556	A	A	C	M	M	A	M	M	M	C	M	M	M	M	M	A	C
chr2B	GBS_70488560	70488560	T	T	C	Y	Y	T	Y	Y	Y	C	Y	Y	Y	Y	Y	T	C
chr2B	GBS_70488563	70488563	T	T	C	Y	Y	T	Y	Y	Y	C	Y	Y	Y	Y	Y	T	C
chr2B	GBS_70488567	70488567	G	G	T	K	K	G	K	K	K	T	K	K	K	K	K	G	T
chr2B	GBS_70488570	70488570	G	G	A	R	R	G	R	R	R	A	R	R	R	R	R	G	A
chr2B	GBS_70488572	70488572	G	G	A	R	R	G	R	R	R	A	R	R	R	R	R	G	A
chr2B	GBS_70488579	70488579	G	G	A	R	R	G	R	R	R	A	R	R	R	R	R	G	A
chr2B	GBS_70488582	70488582	A	A	G	R	R	A	R	R	R	G	R	R	R	R	R	A	G
chr2B	GBS_70488587	70488587	A	A	C	M	M	A	M	M	M	C	M	M	M	M	M	A	C
chr2B	GBS_70488593	70488593	A	A	G	R	R	A	R	R	R	G	R	R	R	R	R	A	G
chr2B	GBS_70488609	70488609	A	A	G	R	R	A	R	R	R	G	R	R	R	R	R	A	G
chr2B	GBS_70488628	70488628	T	T	C	Y	Y	T	Y	Y	Y	C	Y	Y	Y	Y	Y	T	C
chr2B	GBS_70488639	70488639	C	C	A	M	M	C	M	M	M	A	M	M	M	M	M	C	A
chr2B	GBS_70490654	70490654	A	T	T	A	T	T	A	A	A	T	T	A	A	A	A	A	T
chr2B	GBS_76346146	76346146	C	G	G	C	G	G	C	G	C	G	G	C	C	C	C	C	G
chr2B	GBS_76346183	76346183	A	G	G	A	G	G	A	G	A	G	G	A	A	A	A	A	G
chr2B	GBS_76673392	76673392	G	A	A	G	A	A	G	A	G	A	A	G	G	G	G	G	A
chr2B	GBS_76678910	76678910	A	G	G	A	G	G	R	G	A	G	G	R	A	R	R	A	G
chr2B	GBS_76678933	76678933	T	G	G	T	G	G	T	G	T	G	G	T	T	T	T	T	G
chr2B	GBS_76678954	76678954	C	T	T	C	T	T	C	T	C	T	T	C	C	C	C	C	T
chr2B	GBS_76679033	76679033	A	G	G	A	G	G	A	G	A	G	G	A	A	A	A	A	G
chr2B	GBS_76679039	76679039	T	G	G	T	G	G	T	G	T	G	G	T	T	T	T	T	G
chr2B	GBS_76780950	76780950	G	A	A	G	A	A	G	A	G	A	A	G	G	G	G	G	A
chr2B	GBS_80058588	80058588	C	T	T	C	T	T	C	T	C	T	T	C	C	C	C	C	C
chr2B	GBS_80058609	80058609	T	C	C	T	C	C	T	C	T	C	C	T	T	T	T	T	T
chr2B	GBS_80058633	80058633	T	C	C	T	C	C	T	C	T	C	C	T	T	T	T	T	T
chr2B	GBS_80058644	80058644	T	C	C	T	C	C	T	C	T	C	C	T	T	T	T	T	T
chr2B	GBS_80590530	80590530	T	A	A	T	A	A	T	A	T	A	A	T	T	T	T	T	T
chr2B	GBS_81181655	81181655	G	C	C	G	C	C	G	C	G	C	C	G	G	G	G	G	G
chr2B	GBS_84959543	84959543	G	G	A	R	A	A	G	A	G	A	A	G	G	G	G	G	G
chr2B	GBS_85568765	85568765	C	C	T	C	T	T	C	T	C	T	T	C	C	C	C	C	C
chr2B	GBS_85603024	85603024	T	T	C	T	C	C	T	C	T	C	C	T	T	T	T	T	T
chr2B	GBS_86927330	86927330	T	C	C	T	C	C	T	C	Y	C	C	T	T	T	T	T	T
chr2B	GBS_87366480	87366480	A	G	G	A	G	G	A	G	A	G	G	A	A	A	A	A	A
chr2B	GBS_87686774	87686774	T	G	G	T	G	G	T	G	T	G	G	T	T	T	T	T	T
chr2B	GBS_87770330	87770330	G	A	A	G	A	A	G	A	R	A	A	G	G	G	G	G	G
chr2B	GBS_91681833	91681833	T	C	C	T	C	C	T	C	T	C	C	T	T	T	T	T	T
chr2B	GBS_91681919	91681919	A	G	G	A	G	G	A	G	A	G	G	A	A	A	A	A	A
chr2B	GBS_92208723	92208723	G	A	A	G	A	A	G	A	G	A	A	G	G	G	G	G	G
chr2B	GBS_92814596	92814596	C	A	A	C	A	A	C	A	C	A	A	C	C	C	C	C	C
chr2B	GBS_92814607	92814607	T	C	C	T	C	C	T	C	T	C	C	T	T	T	T	T	T
chr2B	GBS_94755524	94755524	G	C	C	G	C	C	G	C	G	C	C	G	G	G	G	G	G
chr2B	GBS_94755593	94755593	A	C	C	A	C	C	A	C	A	C	C	A	A	A	A	A	A
chr2B	GBS_96013158	96013158	G	C	C	G	S	C	G	C	G	C	C	G	G	G	G	G	G
chr2B	GBS_96140854	96140854	C	C	T	C	T	T	C	T	C	T	T	C	C	C	C	C	C
chr2B	GBS_97013837	97013837	T	C	C	T	C	T	T	C	T	C	C	T	T	T	T	T	T
chr2B	GBS_97198484	97198484	C	C	T	C	T	C	C	T	C	T	T	C	C	C	C	C	C
chr2B	GBS_97198520	97198520	G	G	A	G	A	G	G	A	G	A	A	G	G	G	G	G	G
chr2B	GBS_97426409	97426409	A	C	C	A	C	A	A	C	A	C	C	A	A	A	A	A	A
chr2B	GBS_99697067	99697067	T	C	C	T	C	T	T	C	T	C	C	T	T	C	C	T	T
chr2B	GBS_99697078	99697078	A	G	G	A	G	A	A	G	A	G	G	A	A	G	G	A	A
chr2B	GBS_99846298	99846298	A	C	C	A	C	A	A	C	A	C	C	A	A	C	C	A	A
chr2B	GBS_100504629	100504629	C	G	G	C	G	C	C	G	C	G	G	C	C	G	G	C	S
chr2B	GBS_100504657	100504657	G	C	C	G	C	G	G	C	G	C	C	G	G	C	C	G	S
chr2B	GBS_100816170	100816170	G	G	C	G	C	G	G	C	G	C	C	G	G	C	C	G	G
chr2B	GBS_100816195	100816195	C	C	A	C	A	C	C	A	C	A	A	C	C	A	A	C	C
chr2B	GBS_102647748	102647748	C	T	T	C	T	C	C	T	C	T	C	C	C	T	T	C	C
chr2B	GBS_102935492	102935492	A	A	G	A	G	A	A	G	A	G	A	A	A	G	G	A	A
chr2B	GBS_104387794	104387794	A	A	G	A	A	A	G	G	A	A	A	G	A	G	G	A	A
chr2B	GBS_105122121	105122121	A	C	C	A	A	A	C	C	A	A	A	C	A	C	C	A	A
chr2B	GBS_105244264	105244264	C	C	T	C	C	C	T	T	C	C	C	T	C	T	T	C	C
chr2B	GBS_105278205	105278205	G	G	T	G	G	G	T	T	G	G	G	T	G	T	T	G	G
chr2B	GBS_105870812	105870812	T	C	C	T	T	T	C	C	T	T	T	C	T	C	C	T	T
chr2B	GBS_105870906	105870906	T	C	C	T	T	T	C	C	T	T	T	C	T	C	C	T	T
chr2B	GBS_107303075	107303075	C	G	G	C	C	C	G	G	C	C	C	G	C	G	G	C	C
chr2B	GBS_107419517	107419517	C	T	T	C	C	C	T	T	C	C	C	T	C	T	T	C	C
chr2B	GBS_109454069	109454069	T	C	C	T	T	T	C	C	T	T	T	C	T	C	C	T	T
chr2B	GBS_110015241	110015241	A	C	C	A	A	A	C	C	A	A	A	C	A	C	C	A	A
chr2B	GBS_110839343	110839343	T	C	C	T	T	T	C	C	Y	T	T	C	T	C	C	T	T
chr2B	GBS_110839355	110839355	C	A	A	C	C	C	A	A	M	C	C	A	C	A	A	C	C
chr2B	GBS_111189572	111189572	T	G	G	T	T	T	G	G	T	T	T	G	T	G	G	T	T
chr2B	GBS_111420478	111420478	G	A	A	G	G	G	A	A	G	G	G	A	G	A	A	G	G
chr2B	GBS_112924644	112924644	C	C	T	C	C	C	T	T	C	C	C	T	C	T	T	C	C
chr2B	GBS_113979586	113979586	G	A	A	G	A	G	A	A	G	G	G	A	A	A	A	G	G
chr2B	GBS_113979606	113979606	T	A	A	T	A	T	A	A	T	T	T	A	A	A	A	T	T
chr2B	GBS_115312227	115312227	T	G	G	T	G	T	G	G	G	T	T	G	G	G	G	T	T
chr2B	GBS_116696322	116696322	T	C	C	T	C	T	C	C	C	T	T	C	C	C	C	T	T
chr2B	GBS_116696409	116696409	G	A	A	G	A	G	A	A	A	G	G	A	A	A	A	G	G
chr2B	GBS_117329236	117329236	G	A	A	G	A	G	A	A	A	G	G	A	A	A	A	G	G
chr2B	GBS_120037232	120037232	G	A	A	G	A	G	A	R	A	G	G	A	A	A	A	G	G
chr2B	GBS_122377233	122377233	T	C	C	Y	C	Y	C	Y	Y	Y	Y	C	Y	C	C	Y	Y
chr2B	GBS_122377289	122377289	G	A	A	R	A	R	A	R	R	R	R	A	R	A	A	R	R
chr2B	GBS_127897542	127897542	A	G	G	A	G	A	G	G	G	A	A	G	G	G	G	G	A
chr2B	GBS_135000727	135000727	C	T	T	C	T	C	T	T	T	C	C	T	T	T	T	T	C
chr2B	GBS_138097568	138097568	G	A	A	G	A	G	A	A	A	G	G	A	A	A	A	A	G
chr2B	GBS_138112841	138112841	A	T	T	W	T	A	T	T	T	A	A	T	T	T	T	T	A
chr2B	GBS_138407772	138407772	C	T	T	C	T	C	T	T	T	C	C	T	T	T	T	T	C
chr2B	GBS_140560060	140560060	C	G	G	C	G	C	G	G	G	C	C	G	G	G	G	G	C
chr2B	GBS_142309974	142309974	A	G	G	A	G	A	R	G	G	A	A	G	G	G	G	G	A
chr2B	GBS_144428826	144428826	G	G	C	G	C	G	S	C	C	G	G	C	C	C	C	C	G
chr2B	GBS_146075866	146075866	G	A	A	R	A	A	A	A	A	A	R	A	A	A	A	A	R
chr2B	GBS_146190507	146190507	T	C	C	T	C	T	C	C	C	T	T	C	C	C	C	C	T
chr2B	GBS_146190516	146190516	A	G	G	A	G	A	G	G	G	A	A	G	G	G	G	G	A
chr2B	GBS_146190537	146190537	A	G	G	A	G	A	G	G	G	A	A	G	G	G	G	G	A
chr2B	GBS_148644429	148644429	A	G	G	A	G	A	R	G	G	A	A	G	G	G	G	G	A
chr2B	GBS_148646297	148646297	G	A	A	G	A	G	R	A	A	G	G	A	A	A	A	A	G
chr2B	GBS_148770566	148770566	T	A	A	T	A	T	A	A	A	T	T	A	A	A	A	A	T
chr2B	GBS_148770568	148770568	T	A	A	T	A	T	A	A	A	T	T	A	A	A	A	A	T
chr2B	GBS_150121925	150121925	G	A	A	G	A	G	A	A	A	G	G	A	A	A	A	A	G
chr2B	GBS_150340071	150340071	T	C	C	T	C	T	C	C	C	T	T	C	C	C	C	C	T
chr2B	GBS_151131030	151131030	A	G	G	G	G	G	G	G	G	G	G	G	G	G	G	G	G
chr2B	GBS_152555632	152555632	G	A	A	G	A	G	A	A	A	G	G	A	A	A	A	A	G
chr2B	GBS_152835262	152835262	A	C	C	A	C	A	C	C	C	A	A	C	C	C	C	C	A
chr2B	GBS_155927142	155927142	G	A	A	G	A	G	A	A	A	G	G	A	A	A	A	A	G
chr2B	GBS_155927149	155927149	C	G	G	C	G	C	G	G	G	C	C	G	G	G	G	G	C
chr2B	GBS_156276752	156276752	T	C	C	T	C	T	C	C	C	T	T	C	C	C	C	C	T
chr2B	GBS_156622138	156622138	C	T	T	C	T	C	T	T	T	Y	C	T	T	Y	T	T	C
chr2B	GBS_157538212	157538212	C	T	T	C	T	C	T	T	T	Y	C	T	T	T	T	T	C
chr2B	GBS_158382139	158382139	A	G	G	A	G	A	G	G	G	A	A	G	R	G	G	G	A
chr2B	GBS_162611905	162611905	C	G	G	C	G	C	G	G	G	C	C	G	S	G	G	G	C
chr2B	GBS_162611933	162611933	G	A	A	G	A	G	A	A	A	G	G	A	R	A	A	A	G
chr2B	GBS_163573334	163573334	A	G	G	A	G	A	G	G	G	A	A	G	R	G	G	G	A
chr2B	GBS_163573335	163573335	A	A	G	A	G	A	G	G	G	A	A	G	R	G	G	G	A
chr2B	GBS_163865276	163865276	A	A	T	A	T	A	T	T	T	A	A	T	A	T	T	T	A
chr2B	GBS_164503210	164503210	C	G	G	C	G	C	G	G	G	C	C	G	G	G	G	G	C
chr2B	GBS_166563623	166563623	G	G	C	G	C	S	C	C	C	G	G	C	C	C	C	C	G
chr2B	GBS_166563626	166563626	A	G	G	A	G	R	G	G	G	A	A	G	G	G	G	G	A
chr2B	GBS_168569264	168569264	C	T	T	C	T	C	T	T	T	C	C	T	T	T	T	T	C
chr2B	GBS_168569327	168569327	T	A	A	T	A	T	A	A	A	T	T	A	A	A	A	A	T
chr2B	GBS_168573340	168573340	C	T	T	C	T	C	T	T	T	C	C	T	T	T	T	T	C
chr2B	GBS_170883727	170883727	C	T	T	C	T	C	T	Y	T	C	C	T	T	T	T	T	C
chr2B	GBS_171620616	171620616	G	T	T	G	T	G	T	T	T	G	G	T	T	T	T	T	G
chr2B	GBS_171620677	171620677	C	T	T	C	T	C	T	T	T	C	C	T	T	T	T	T	C
chr2B	GBS_171620678	171620678	C	T	T	C	T	C	T	T	T	C	C	T	T	T	T	T	C
chr2B	GBS_171620687	171620687	A	G	G	A	G	A	G	G	G	A	A	G	G	G	G	G	A
chr2B	GBS_171620717	171620717	A	C	C	A	C	A	C	C	C	A	A	C	C	C	C	C	A
chr2B	GBS_171620725	171620725	T	C	C	T	C	T	C	C	C	T	T	C	C	C	C	C	T
chr2B	GBS_171620727	171620727	C	T	T	C	T	C	T	T	T	C	C	T	T	T	T	T	C
chr2B	GBS_171889411	171889411	C	T	T	C	T	C	T	T	T	C	C	T	T	T	T	T	C
chr2B	GBS_172778835	172778835	T	C	C	T	C	T	C	C	C	T	T	C	C	C	C	C	T
chr2B	GBS_172778906	172778906	A	G	G	A	G	A	G	G	G	A	A	G	G	G	G	G	A
chr2B	GBS_173030990	173030990	A	G	G	A	G	A	G	G	G	A	A	G	G	G	G	G	A
chr2B	GBS_176060799	176060799	A	C	C	A	C	A	C	C	C	A	A	C	C	C	C	C	A
chr2B	GBS_176060852	176060852	C	T	T	C	T	C	T	T	T	C	C	T	T	T	T	T	C
chr2B	GBS_176060931	176060931	A	G	G	A	G	A	G	G	G	A	A	G	G	G	G	G	A
chr2B	GBS_181875156	181875156	G	G	T	G	T	G	T	T	K	G	G	T	T	T	T	T	G
chr2B	GBS_182184721	182184721	C	C	A	C	A	C	A	A	A	C	C	A	A	A	A	A	C
chr2B	GBS_185590073	185590073	G	T	T	G	T	G	T	T	T	G	G	T	T	T	T	T	G
chr2B	GBS_186844076	186844076	G	T	T	G	T	G	T	T	T	G	G	T	T	T	T	T	G
chr2B	GBS_187997697	187997697	T	C	C	T	C	T	C	C	C	T	T	C	C	C	C	C	T
chr2B	GBS_187997744	187997744	T	T	G	T	G	T	G	G	G	T	T	G	G	G	G	G	T
chr2B	GBS_188200777	188200777	C	G	G	C	G	C	G	G	G	C	C	G	G	G	G	G	C
chr2B	GBS_188548799	188548799	C	G	G	C	G	C	G	G	G	C	C	G	G	G	G	G	C
chr2B	GBS_188548866	188548866	G	T	T	G	T	G	T	T	T	G	G	T	T	T	T	T	G
chr2B	GBS_188614113	188614113	A	G	G	A	G	A	G	G	G	A	A	G	G	G	G	G	A
chr2B	GBS_188762464	188762464	A	G	G	A	G	A	G	G	G	A	A	G	G	G	G	G	A
chr2B	GBS_189696202	189696202	C	A	A	C	A	C	A	A	A	C	C	A	A	A	A	A	C
chr2B	GBS_189696304	189696304	C	T	T	C	T	C	T	T	T	C	C	T	T	T	T	T	C
chr2B	GBS_189865210	189865210	C	C	T	C	T	C	T	T	T	C	C	T	T	T	T	T	C
chr2B	GBS_190055309	190055309	G	C	C	G	C	G	C	C	C	G	G	C	C	C	C	C	G
chr2B	GBS_190055385	190055385	C	C	T	C	T	C	T	T	T	C	C	T	T	T	T	T	C
chr2B	GBS_190218141	190218141	G	G	A	G	A	G	A	A	A	G	G	A	A	A	A	A	G
chr2B	GBS_190218188	190218188	C	C	G	C	G	C	G	G	G	C	C	G	G	G	G	G	C
chr2B	GBS_190276445	190276445	C	C	G	C	G	C	G	G	G	C	C	G	G	G	G	G	C
chr2B	GBS_190541806	190541806	C	A	A	C	A	C	A	A	A	C	C	A	A	A	A	A	C
chr2B	GBS_191477210	191477210	C	C	A	C	A	C	A	A	A	C	C	A	A	A	A	A	C
chr2B	GBS_191556372	191556372	C	C	T	C	T	C	T	T	T	C	C	T	T	T	T	T	C
chr2B	GBS_194528248	194528248	A	G	G	A	G	A	G	G	G	A	A	G	G	G	G	G	A
chr2B	GBS_195421293	195421293	A	A	G	A	G	A	G	G	G	A	A	G	G	G	G	G	A
chr2B	GBS_200800467	200800467	T	C	C	T	C	T	C	C	C	T	T	C	C	C	C	T	T
chr2B	GBS_202739267	202739267	G	A	A	G	A	G	A	A	A	G	G	A	A	A	A	G	G
chr2B	GBS_202742514	202742514	C	G	G	C	G	C	G	G	G	C	C	G	G	G	G	C	C
chr2B	GBS_204332418	204332418	C	T	T	C	T	C	T	T	T	C	C	T	T	T	T	C	C
chr2B	GBS_208025275	208025275	C	T	T	C	T	C	T	T	T	C	C	T	T	T	T	C	C
chr2B	GBS_209672218	209672218	G	A	A	G	A	G	A	A	A	G	G	A	A	A	A	G	G
chr2B	GBS_225534279	225534279	T	C	C	T	C	T	C	C	C	T	T	C	C	C	C	T	T
chr2B	GBS_226559448	226559448	T	C	C	T	C	T	C	C	C	T	T	C	C	C	C	T	T
chr2B	GBS_229035008	229035008	T	G	G	T	G	T	G	G	G	T	T	G	G	G	G	T	T
chr2B	GBS_229035010	229035010	C	T	T	C	T	C	T	T	T	C	C	T	T	T	T	C	C
chr2B	GBS_229869774	229869774	A	G	G	A	G	A	G	G	G	R	A	G	G	G	G	R	A
chr2B	GBS_230255615	230255615	C	G	G	C	G	C	G	G	G	C	C	G	G	G	G	C	C
chr2B	GBS_230255720	230255720	G	T	T	G	T	G	T	T	T	G	G	T	T	T	T	G	G
chr2B	GBS_230255793	230255793	G	T	T	G	T	G	T	T	T	G	G	T	T	T	T	G	G
chr2B	GBS_230488663	230488663	A	C	C	M	C	M	C	C	C	M	M	C	C	C	C	M	M
chr2B	GBS_231478095	231478095	C	G	G	C	G	C	G	G	G	C	C	G	G	G	G	C	C
chr2B	GBS_232187799	232187799	C	G	G	C	G	C	G	G	G	C	C	G	G	G	G	C	C
chr2B	GBS_232187803	232187803	T	C	C	T	C	T	C	C	C	T	T	C	C	C	C	T	T
chr2B	GBS_232187810	232187810	T	C	C	T	C	T	C	C	C	T	T	C	C	C	C	T	T
chr2B	GBS_232187836	232187836	C	T	T	C	T	C	T	T	T	C	C	T	T	T	T	C	C
chr2B	GBS_232187844	232187844	G	A	A	G	A	G	A	A	A	G	G	A	A	A	A	G	G
chr2B	GBS_232519998	232519998	C	G	G	C	G	C	G	G	G	C	C	G	G	G	G	C	C
chr2B	GBS_232751958	232751958	A	G	G	A	G	A	G	G	G	A	A	G	G	G	G	A	A
chr2B	GBS_234917440	234917440	G	T	T	G	T	G	T	T	T	G	G	T	T	T	T	G	G
chr2B	GBS_235994342	235994342	G	C	C	S	C	G	C	C	C	G	G	C	C	C	C	G	G
chr2B	GBS_235994346	235994346	C	G	G	S	G	C	G	G	G	C	C	G	G	G	G	C	C
chr2B	GBS_237425497	237425497	G	C	C	G	C	G	C	C	C	G	G	C	C	C	C	G	G
chr2B	GBS_237425502	237425502	A	G	G	A	G	A	G	G	G	A	A	G	G	G	G	A	A
chr2B	GBS_240070035	240070035	T	G	G	T	G	T	G	G	G	T	T	G	G	G	G	T	T
chr2B	GBS_242193611	242193611	G	A	A	R	A	R	A	A	A	G	G	A	A	A	A	G	G
chr2B	GBS_242540124	242540124	A	G	G	A	G	A	G	G	R	A	A	G	G	G	G	A	A
chr2B	GBS_247923495	247923495	T	C	C	T	C	T	T	C	C	T	T	Y	C	C	C	T	T
chr2B	GBS_248144149	248144149	C	G	G	C	G	C	C	G	G	C	C	G	G	G	G	C	C
chr2B	GBS_259693615	259693615	G	C	C	G	C	G	G	C	C	G	G	C	C	C	C	G	G
chr2B	GBS_263469544	263469544	A	G	G	R	G	R	R	R	G	R	R	G	G	G	G	R	R
chr2B	GBS_265579833	265579833	A	G	G	A	G	A	A	G	G	A	A	G	G	G	G	A	A
chr2B	GBS_291526350	291526350	A	G	G	G	G	R	R	G	G	R	R	G	G	G	G	R	R
chr2B	GBS_306559791	306559791	A	G	G	A	G	A	A	G	G	A	A	G	G	G	G	A	A
chr2B	GBS_313232317	313232317	C	T	T	C	T	C	C	T	T	C	C	T	T	T	T	C	C
chr2B	GBS_321248460	321248460	C	T	T	C	T	C	C	T	T	C	C	T	T	T	T	C	C
chr2B	GBS_321248580	321248580	G	A	A	G	A	G	G	A	A	G	G	A	A	A	A	G	G
chr2B	GBS_331643347	331643347	T	A	A	T	A	T	T	W	A	T	T	A	A	A	A	T	T
chr2B	GBS_333589109	333589109	A	T	T	A	T	A	A	T	T	A	A	T	T	T	T	W	A
chr2B	GBS_367722102	367722102	T	C	C	T	C	T	T	C	C	T	T	C	C	C	C	T	T
chr2B	GBS_376196734	376196734	G	A	A	G	A	G	G	A	A	G	G	A	A	A	A	G	G
chr2B	GBS_379147361	379147361	G	C	C	G	C	G	G	C	C	G	G	C	C	C	C	G	G
chr2B	GBS_379147424	379147424	G	A	A	G	A	G	G	A	A	G	G	A	A	A	A	G	G
chr2B	GBS_379147506	379147506	T	C	C	T	C	T	T	C	C	T	T	C	C	C	C	T	T
chr2B	GBS_383833848	383833848	C	G	G	C	G	C	C	G	G	C	C	G	G	G	G	C	C
chr2B	GBS_383833900	383833900	A	G	G	A	G	A	A	G	G	A	A	G	G	G	G	A	A
chr2B	GBS_383833909	383833909	T	C	C	T	C	T	T	C	C	T	T	C	C	C	C	T	T
chr2B	GBS_383833925	383833925	T	C	C	T	C	T	T	C	C	T	T	C	C	C	C	T	T
chr2B	GBS_383833927	383833927	C	T	T	C	T	C	C	T	T	C	C	T	T	T	T	C	C
chr2B	GBS_411765154	411765154	A	G	G	A	G	A	A	G	G	A	A	G	G	G	G	A	A
chr2B	GBS_420969514	420969514	C	T	T	C	T	C	C	Y	T	C	C	T	T	T	T	C	C
chr2B	GBS_424679403	424679403	C	T	T	Y	T	C	C	T	T	C	C	T	T	T	T	C	C
chr2B	GBS_424679476	424679476	A	G	G	R	G	A	A	G	G	A	A	G	G	G	G	A	A
chr2B	GBS_424679485	424679485	G	A	A	R	A	G	G	A	A	G	G	A	A	A	A	G	G
chr2B	GBS_426669513	426669513	C	T	T	C	T	C	C	T	T	C	C	T	T	T	T	C	C
chr2B	GBS_426669526	426669526	C	A	A	C	A	C	C	A	A	C	C	A	A	A	A	C	C
chr2B	GBS_436965043	436965043	A	G	G	A	G	A	A	G	G	A	A	G	G	G	G	A	A
chr2B	GBS_437785122	437785122	T	A	A	T	A	T	T	A	A	T	T	A	A	A	A	T	T
chr2B	GBS_441997157	441997157	A	G	G	A	G	A	A	G	G	A	A	G	G	G	G	A	A
chr2B	GBS_442640162	442640162	G	A	A	G	A	G	G	A	A	G	G	A	A	A	A	G	G
chr2B	GBS_446391928	446391928	A	G	G	A	G	A	A	G	G	A	A	G	G	G	G	A	A
chr2B	GBS_449359554	449359554	C	G	G	C	G	C	C	G	G	C	C	G	G	C	G	C	C
chr2B	GBS_455439626	455439626	C	G	G	C	G	C	C	G	G	C	C	G	G	C	G	C	C
chr2B	GBS_461609446	461609446	C	T	T	C	T	C	C	T	T	C	C	T	T	C	T	C	C
chr2B	GBS_467395994	467395994	C	G	G	C	G	C	C	G	G	C	C	G	G	C	G	C	C
chr2B	GBS_468700108	468700108	C	T	T	C	T	C	C	T	T	C	C	T	T	C	T	C	C
chr2B	GBS_469607321	469607321	G	A	A	G	A	G	G	A	A	G	G	A	A	G	A	G	G
chr2B	GBS_473164439	473164439	G	A	A	G	A	G	G	A	A	G	G	A	A	G	A	G	G
chr2B	GBS_473440700	473440700	G	T	T	G	T	G	G	T	T	G	G	T	T	G	T	G	G
chr2B	GBS_473440707	473440707	T	C	C	T	C	T	T	C	C	T	T	C	C	T	C	T	T
chr2B	GBS_473477714	473477714	A	G	G	A	G	A	A	G	G	A	A	G	G	A	G	A	A
chr2B	GBS_474319724	474319724	A	G	G	A	G	A	A	G	G	A	A	G	G	A	G	A	A
chr2B	GBS_475594068	475594068	C	G	G	C	G	C	C	G	G	C	C	G	G	C	G	C	C
chr2B	GBS_478405792	478405792	G	T	T	G	T	G	G	T	T	G	G	T	T	G	T	G	G
chr2B	GBS_480029736	480029736	C	A	A	C	A	C	C	A	A	C	C	A	A	C	A	C	C
chr2B	GBS_482969699	482969699	C	G	G	C	G	G	C	G	G	C	C	G	G	C	G	C	C
chr2B	GBS_485054359	485054359	G	C	C	G	C	C	G	C	C	G	G	C	C	G	C	G	G
chr2B	GBS_485054361	485054361	G	A	A	G	A	A	G	A	A	G	G	A	A	G	A	G	G
chr2B	GBS_485683230	485683230	A	G	G	A	G	G	A	G	G	A	A	G	G	A	G	A	A
chr2B	GBS_485683257	485683257	G	A	A	G	A	A	G	A	A	G	G	A	A	G	A	G	G
chr2B	GBS_485683272	485683272	C	G	G	C	G	G	C	G	G	C	C	G	G	C	G	C	C
chr2B	GBS_488360942	488360942	C	T	T	C	T	T	C	T	T	C	C	T	T	C	T	C	C
chr2B	GBS_490270805	490270805	A	C	C	A	C	C	A	C	C	A	A	C	C	A	C	A	A
chr2B	GBS_490651372	490651372	C	G	G	C	G	G	C	G	G	C	C	G	G	C	G	C	C
chr2B	GBS_491578226	491578226	G	A	A	G	A	A	G	A	A	G	G	A	A	G	A	G	G
chr2B	GBS_492082825	492082825	G	A	A	G	A	A	G	A	A	G	G	A	A	G	A	G	G
chr2B	GBS_493521042	493521042	C	G	G	C	G	G	C	G	S	C	C	G	G	C	G	C	C
chr2B	GBS_495271329	495271329	T	A	A	T	A	A	T	A	A	T	T	A	A	T	A	T	T
chr2B	GBS_496943575	496943575	C	T	T	C	T	T	C	T	T	C	C	T	T	C	T	C	C
chr2B	GBS_502527018	502527018	T	C	C	T	C	C	T	C	C	T	T	C	C	T	C	T	T
chr2B	GBS_502534059	502534059	T	A	A	T	A	A	T	A	A	T	T	A	A	T	A	T	T
chr2B	GBS_502887797	502887797	C	G	G	C	G	G	C	G	G	C	C	G	G	C	G	C	C
chr2B	GBS_504927771	504927771	G	A	A	G	A	A	G	A	A	G	G	A	A	G	A	G	G
chr2B	GBS_506272838	506272838	G	A	A	G	A	A	G	A	A	G	G	A	A	G	A	G	R
chr2B	GBS_506272863	506272863	C	G	G	C	G	G	C	G	G	C	C	G	G	C	G	C	C
chr2B	GBS_506272875	506272875	A	G	G	A	G	G	A	G	G	A	A	G	G	A	G	A	A
chr2B	GBS_506272966	506272966	C	G	G	C	G	G	C	G	G	C	C	G	G	C	G	C	C
chr2B	GBS_506735925	506735925	T	C	C	T	C	C	T	C	C	T	T	C	C	T	C	T	T
chr2B	GBS_513447087	513447087	G	A	A	G	A	A	G	A	A	G	G	A	A	G	A	G	G
chr2B	GBS_514585637	514585637	A	C	C	A	C	C	A	C	C	A	A	C	C	A	C	A	A
chr2B	GBS_514585650	514585650	C	G	G	C	G	G	C	G	G	C	C	G	G	C	G	C	C
chr2B	GBS_515274973	515274973	G	A	A	G	A	A	G	A	A	G	G	A	A	G	A	G	G
chr2B	GBS_515304981	515304981	A	G	G	A	G	G	A	G	G	A	A	G	G	A	G	A	A
chr2B	GBS_515304984	515304984	A	G	G	A	G	G	A	G	G	A	A	G	G	A	G	A	A
chr2B	GBS_516037477	516037477	A	C	C	A	C	C	A	C	C	A	A	C	C	A	C	A	A
chr2B	GBS_518260055	518260055	T	C	C	T	C	C	T	C	C	T	T	C	C	T	C	T	T
chr2B	GBS_518260058	518260058	A	T	T	A	T	T	A	T	T	A	A	T	T	A	T	A	A
chr2B	GBS_518260123	518260123	C	A	A	C	A	A	C	A	A	C	C	A	A	C	A	C	C
chr2B	GBS_518260124	518260124	A	G	G	A	G	G	A	G	G	A	A	G	G	A	G	A	A
chr2B	GBS_518260155	518260155	A	G	G	A	G	G	A	G	G	A	A	G	G	A	G	A	A
chr2B	GBS_519379877	519379877	T	A	A	T	A	A	T	A	A	T	T	A	A	T	A	T	T
chr2B	GBS_522963697	522963697	G	C	C	G	C	C	G	C	C	G	G	C	C	G	C	G	G
chr2B	GBS_523018494	523018494	G	C	C	G	C	C	G	C	C	G	G	C	C	G	C	G	G
chr2B	GBS_523018511	523018511	C	G	G	C	G	G	C	G	G	C	C	G	G	C	G	C	C
chr2B	GBS_523018570	523018570	C	T	T	C	T	T	C	T	T	C	C	T	T	C	T	C	C
chr2B	GBS_533105338	533105338	T	G	G	G	G	G	G	G	G	G	G	G	G	G	G	G	G
chr2B	GBS_544117965	544117965	T	C	C	C	C	C	C	C	C	C	C	C	C	C	C	C	C
chr2B	GBS_550307358	550307358	C	T	T	T	T	T	T	T	T	T	T	T	T	T	T	T	T
chr2B	GBS_557380078	557380078	A	C	C	C	C	C	C	C	C	C	C	C	C	C	C	C	C
chr2B	GBS_558794013	558794013	C	G	G	G	G	G	G	G	G	G	G	G	G	G	G	G	G
chr2B	GBS_558794045	558794045	A	G	G	G	G	G	G	G	G	G	G	G	G	G	G	G	G
chr2B	GBS_558794207	558794207	C	A	A	A	A	A	A	A	A	M	A	A	A	A	A	A	A
chr2B	GBS_558794256	558794256	A	G	G	G	G	G	G	G	G	R	G	G	G	G	G	G	G
chr2B	GBS_562372968	562372968	T	C	C	C	C	C	C	C	C	C	C	C	C	C	C	C	C
chr2B	GBS_563789650	563789650	G	C	C	C	C	C	C	C	C	C	C	C	C	C	C	C	C
chr2B	GBS_566764952	566764952	G	A	A	A	A	A	A	A	A	A	A	A	A	A	A	A	A
chr2B	GBS_572350209	572350209	G	T	T	T	T	T	T	T	T	T	T	T	T	T	T	T	T
chr2B	GBS_572350215	572350215	G	C	C	C	C	C	C	C	C	C	C	C	C	C	C	C	C
chr2B	GBS_574216179	574216179	G	T	T	T	T	T	T	T	T	T	T	T	T	T	T	T	T
chr2B	GBS_578150386	578150386	T	G	G	G	G	G	G	G	G	G	G	G	G	G	G	G	G
chr2B	GBS_579608901	579608901	G	A	A	A	A	A	A	A	A	A	A	R	A	A	A	A	A
chr2B	GBS_580485327	580485327	A	G	G	G	G	G	G	G	G	G	G	G	G	G	G	G	G
chr2B	GBS_595075386	595075386	C	C	A	A	A	A	A	A	A	A	A	A	A	A	A	A	A
chr2B	GBS_598914276	598914276	G	G	A	A	A	A	A	A	R	A	A	A	A	A	A	A	A
chr2B	GBS_602415734	602415734	G	G	C	C	C	C	C	C	C	C	C	C	C	C	C	C	C
chr2B	GBS_604576290	604576290	G	C	C	C	C	C	C	C	C	C	C	C	C	C	C	C	C
chr2B	GBS_605082893	605082893	T	T	C	C	C	C	C	C	C	C	C	C	C	C	C	C	C
chr2B	GBS_605083040	605083040	A	A	G	G	G	G	G	G	G	G	G	G	G	G	G	G	G
chr2B	GBS_608510740	608510740	A	A	G	G	G	G	G	G	G	R	G	G	G	G	G	G	G
chr2B	GBS_608956643	608956643	A	G	G	G	G	G	G	G	G	G	G	G	G	G	G	G	G
chr2B	GBS_608956659	608956659	A	C	C	C	C	C	C	C	C	C	C	C	C	C	C	C	C
chr2B	GBS_614243009	614243009	G	T	T	T	T	T	T	T	T	T	T	T	T	T	T	T	T
chr2B	GBS_616115193	616115193	G	A	A	A	A	A	A	A	A	A	A	A	A	A	A	A	A
chr2B	GBS_616115227	616115227	T	C	C	C	C	C	C	C	C	C	C	C	C	C	C	C	C
chr2B	GBS_616115241	616115241	G	A	A	A	A	A	A	A	A	A	A	A	A	A	A	A	A
chr2B	GBS_616115243	616115243	A	C	C	C	C	C	C	C	C	C	C	C	C	C	C	C	C
chr2B	GBS_616115255	616115255	G	A	A	A	A	A	A	A	A	A	A	A	A	A	A	A	A
chr2B	GBS_618040384	618040384	T	C	C	C	C	C	C	C	C	C	C	C	C	C	C	C	C
chr2B	GBS_618967423	618967423	T	C	C	C	C	C	C	C	C	C	C	C	C	C	C	C	C
chr2B	GBS_629836811	629836811	C	T	T	T	T	T	T	T	T	T	T	T	T	T	T	T	T
chr2B	GBS_631156086	631156086	C	C	T	T	T	T	T	T	T	T	T	T	T	T	T	T	T
chr2B	GBS_631156100	631156100	C	C	A	A	A	A	A	A	A	A	A	A	A	A	A	A	A
chr2B	GBS_631156102	631156102	C	C	G	G	G	G	G	G	G	G	G	G	G	G	G	G	G
chr2B	GBS_632007120	632007120	G	G	A	A	A	A	A	A	A	A	A	A	A	A	A	A	A
chr2B	GBS_632008143	632008143	C	C	T	T	T	T	T	T	T	T	T	T	T	T	T	T	T
chr2B	GBS_632483642	632483642	C	C	G	G	G	G	G	G	G	G	G	G	G	G	G	G	G
chr2B	GBS_643497416	643497416	T	T	C	Y	Y	C	T	Y	Y	Y	Y	Y	Y	Y	Y	Y	Y
chr2B	GBS_651145150	651145150	C	T	T	T	T	T	T	T	T	T	T	T	T	T	T	T	T
chr2B	GBS_654680321	654680321	A	C	C	C	C	C	C	C	C	C	M	C	C	C	C	C	C
chr2B	GBS_658449633	658449633	A	A	G	G	G	G	G	G	G	G	G	G	G	G	G	G	G
chr2B	GBS_661042092	661042092	G	T	T	T	T	T	T	T	T	T	T	T	T	T	T	T	T
chr2B	GBS_666296807	666296807	A	A	C	C	C	C	C	C	C	C	C	C	C	C	C	C	C
chr2B	GBS_666296891	666296891	A	A	G	G	G	G	G	G	G	G	G	G	G	G	G	G	G
chr2B	GBS_666296910	666296910	G	G	A	A	A	A	A	A	A	A	A	A	A	A	A	A	A
chr2B	GBS_667203674	667203674	C	T	T	T	T	T	T	Y	T	T	T	T	T	T	T	T	T
chr2B	GBS_667205138	667205138	T	G	G	G	G	G	G	G	G	G	G	G	G	G	G	G	G
chr2B	GBS_667205144	667205144	A	G	G	G	G	G	G	G	G	G	G	G	G	G	G	G	G
chr2B	GBS_667205271	667205271	T	C	C	C	C	C	C	C	C	C	Y	C	C	C	C	C	C
chr2B	GBS_667255206	667255206	A	T	T	T	T	T	T	T	T	T	T	T	T	T	T	T	T
chr2B	GBS_668366494	668366494	A	G	G	G	G	G	G	G	G	G	R	G	G	G	G	G	G
chr2B	GBS_668366530	668366530	T	C	C	C	C	C	C	C	C	C	Y	C	C	C	C	C	C
chr2B	GBS_668366531	668366531	C	G	G	G	G	G	G	G	G	G	S	G	G	G	G	G	G
chr2B	GBS_668366532	668366532	T	C	C	C	C	C	C	C	C	C	Y	C	C	C	C	C	C
chr2B	GBS_668366568	668366568	A	G	G	G	G	G	G	G	G	G	G	G	G	G	G	G	G
chr2B	GBS_668546969	668546969	G	A	A	A	A	A	A	A	A	A	A	A	A	A	A	A	A
chr2B	GBS_672264841	672264841	G	A	A	A	A	A	A	A	A	A	A	A	A	A	A	A	A
chr2B	GBS_672264866	672264866	G	A	A	A	A	A	A	A	A	A	A	A	A	A	A	A	A
chr2B	GBS_676137178	676137178	G	T	T	T	T	T	T	T	T	T	T	T	T	T	T	K	T
chr2B	GBS_676137179	676137179	G	T	T	T	T	T	T	T	T	T	T	T	T	T	T	K	T
chr2B	GBS_677700036	677700036	A	G	G	G	G	G	G	G	G	G	G	G	G	G	G	G	G
chr2B	GBS_677700071	677700071	C	G	G	G	G	G	G	G	G	G	G	G	G	G	G	G	G
chr2B	GBS_677700073	677700073	C	T	T	T	T	T	T	T	T	T	T	T	T	T	T	T	T
chr2B	GBS_677700074	677700074	C	G	G	G	G	G	G	G	G	G	G	G	G	G	G	G	G
chr2B	GBS_677700091	677700091	T	C	C	C	C	C	C	C	C	C	C	C	C	C	C	C	C
chr2B	GBS_677700098	677700098	A	G	G	G	G	G	G	G	G	G	G	G	G	G	G	G	G
chr2B	GBS_677700130	677700130	G	A	A	A	A	A	A	A	A	A	A	A	A	A	A	A	A
chr2B	GBS_677700177	677700177	A	G	G	G	G	G	G	G	G	G	G	G	G	G	G	G	G
chr2B	GBS_677847026	677847026	G	C	C	C	C	C	C	C	C	C	C	C	C	C	C	C	C
chr2B	GBS_677847034	677847034	C	G	G	G	G	G	G	G	G	G	G	G	G	G	G	G	G
chr2B	GBS_677847068	677847068	G	C	C	C	C	C	C	C	C	C	C	C	C	C	C	C	C
chr2B	GBS_677856135	677856135	G	C	C	C	C	C	C	C	C	C	C	C	C	C	C	C	C
chr2B	GBS_677856136	677856136	G	C	C	C	C	C	C	C	C	C	C	C	C	C	C	C	C
chr2B	GBS_677856138	677856138	G	T	T	T	T	T	T	T	T	T	T	T	T	T	T	T	T
chr2B	GBS_677856154	677856154	G	A	A	A	A	A	A	A	A	A	A	A	A	A	A	A	A
chr2B	GBS_677856176	677856176	T	C	C	C	C	C	C	C	C	C	C	C	C	C	C	C	C
chr2B	GBS_677856191	677856191	C	G	G	G	G	G	G	G	G	G	G	G	G	G	G	G	G
chr2B	GBS_677856236	677856236	G	C	C	C	C	C	C	C	C	C	C	C	C	C	C	C	C
chr2B	GBS_685271705	685271705	T	C	C	C	C	C	C	C	C	C	C	C	C	C	C	C	C
chr2B	GBS_685271750	685271750	C	T	T	T	T	T	T	T	T	T	T	T	T	T	T	T	T
chr2B	GBS_685271759	685271759	A	G	G	G	G	G	G	G	G	G	G	G	G	G	G	G	G
chr2B	GBS_687943936	687943936	A	G	G	G	G	G	G	G	G	G	G	G	G	G	G	G	G
chr2B	GBS_687982483	687982483	A	C	C	C	C	C	C	C	C	C	C	C	C	C	C	C	C
chr2B	GBS_690084886	690084886	C	A	A	A	A	A	A	A	A	A	A	A	A	A	A	A	A
chr2B	GBS_690631419	690631419	C	A	A	A	A	A	A	A	A	A	A	A	A	A	A	A	A
chr2B	GBS_693027104	693027104	G	A	A	A	A	A	A	A	A	A	A	A	A	A	A	A	A
chr2B	GBS_693444931	693444931	A	T	T	T	T	T	T	T	T	T	T	T	T	T	T	T	T
chr2B	GBS_693444935	693444935	G	T	T	T	T	T	T	T	T	T	T	T	T	T	T	T	T
chr2B	GBS_693444977	693444977	A	G	G	G	G	G	G	G	G	G	G	G	G	G	G	G	G
chr2B	GBS_693444978	693444978	C	T	T	T	T	T	T	T	T	T	T	T	T	T	T	T	T
chr2B	GBS_693445044	693445044	T	A	A	A	A	A	A	A	A	A	A	A	A	A	A	A	A
chr2B	GBS_693445047	693445047	A	G	G	G	G	G	G	G	G	G	G	G	G	G	G	G	G
chr2B	GBS_694439137	694439137	A	C	C	C	C	C	C	C	C	C	C	C	C	C	C	C	C
chr2B	GBS_698978770	698978770	T	T	C	C	C	C	C	C	C	C	C	C	C	C	C	C	C
chr2B	GBS_698989868	698989868	T	C	C	C	C	C	C	C	C	C	C	C	C	C	C	C	C
chr2B	GBS_699775754	699775754	G	T	T	T	T	T	T	T	T	T	T	T	T	T	T	T	T
chr2B	GBS_699775775	699775775	A	G	G	G	G	G	G	G	G	G	G	G	G	G	G	G	G
chr2B	GBS_699775858	699775858	T	C	C	C	C	C	C	C	C	C	C	C	C	C	C	C	C
chr2B	GBS_701540080	701540080	G	C	C	C	C	C	C	C	C	C	C	C	C	C	C	C	C
chr2B	GBS_704383686	704383686	C	T	T	T	T	T	T	T	T	T	T	T	T	T	T	T	T
chr2B	GBS_704414946	704414946	T	T	C	C	C	C	C	C	C	C	C	C	C	C	C	C	C
chr2B	GBS_704923863	704923863	G	A	A	A	A	A	A	A	A	A	A	A	A	A	A	A	A
chr2B	GBS_704923882	704923882	A	G	G	G	G	G	G	G	G	G	G	G	G	G	G	G	G
chr2B	GBS_704955423	704955423	T	T	G	G	G	G	G	G	G	G	G	G	G	G	G	G	G
chr2B	GBS_704955431	704955431	A	A	G	G	G	G	G	R	G	G	G	G	G	G	G	G	G
chr2B	GBS_704955436	704955436	G	G	C	C	C	C	C	C	C	C	C	C	C	C	C	C	C
chr2B	GBS_704955453	704955453	C	C	T	T	T	T	T	T	T	T	T	T	T	T	T	T	T
chr2B	GBS_705361738	705361738	G	A	A	A	A	A	A	A	A	A	A	A	A	A	A	A	A
chr2B	GBS_706792279	706792279	C	C	T	T	T	T	T	T	T	T	T	T	T	T	T	T	T
chr2B	GBS_706792297	706792297	T	G	G	G	G	G	G	G	G	G	G	G	G	G	G	G	G
chr2B	GBS_707506038	707506038	A	G	G	G	G	G	G	G	G	G	G	G	G	G	G	G	G
chr2B	GBS_707511711	707511711	T	T	A	W	A	A	A	A	W	A	A	A	A	A	A	A	A
chr2B	GBS_707524701	707524701	G	C	C	C	C	C	C	C	C	C	C	C	C	C	C	C	C
chr2B	GBS_707524722	707524722	A	G	G	G	G	G	G	G	G	G	G	G	G	G	G	G	G
chr2B	GBS_707546803	707546803	T	T	C	C	C	C	C	C	C	C	C	C	C	C	C	C	C
chr2B	GBS_707546840	707546840	T	T	G	G	G	G	G	G	G	G	G	G	G	G	G	G	G
chr2B	GBS_707546852	707546852	T	T	C	C	C	C	C	C	C	C	C	C	C	C	C	C	C
chr2B	GBS_708264487	708264487	T	C	C	C	C	C	C	C	C	C	C	C	C	C	C	C	C
chr2B	GBS_711797505	711797505	G	G	A	A	A	A	A	A	A	A	A	A	A	A	A	A	A
chr2B	GBS_712239214	712239214	C	C	A	A	A	A	A	A	A	A	A	A	A	A	A	A	A
chr2B	GBS_712239279	712239279	T	T	C	C	C	C	C	C	C	C	C	C	C	C	C	C	C
chr2B	GBS_712252402	712252402	T	C	C	C	C	C	C	C	C	C	C	C	C	C	C	C	C
chr2B	GBS_712252467	712252467	T	A	A	A	A	A	A	A	A	A	A	A	A	A	A	A	A
chr2B	GBS_712307043	712307043	C	G	G	G	G	G	G	G	G	G	G	G	G	G	G	G	G
chr2B	GBS_712307078	712307078	C	G	G	G	G	G	G	G	G	G	G	G	G	G	G	G	G
chr2B	GBS_712429992	712429992	A	A	G	G	G	G	G	G	G	G	G	G	G	G	G	G	G
chr2B	GBS_712441985	712441985	G	G	A	A	A	A	A	A	A	A	A	A	A	A	A	A	A
chr2B	GBS_712442021	712442021	T	T	C	C	C	C	C	C	C	C	C	C	C	C	C	C	C
chr2B	GBS_712442067	712442067	A	G	G	G	G	G	G	G	G	G	G	G	G	G	G	G	G
chr2B	GBS_716414255	716414255	G	A	A	A	A	A	A	A	A	A	A	A	A	A	A	A	A
chr2B	GBS_719100537	719100537	C	A	A	A	A	A	A	A	A	A	A	A	A	A	A	A	A
chr2B	GBS_720954686	720954686	T	T	G	G	G	K	G	G	K	G	G	G	G	K	K	G	G
chr2B	GBS_721785559	721785559	G	G	A	A	A	A	A	A	A	A	A	A	A	A	A	A	A
chr2B	GBS_723138167	723138167	T	C	C	C	C	C	C	C	C	C	C	C	C	C	C	C	C
chr2B	GBS_724063840	724063840	T	C	C	C	C	C	C	C	C	C	C	C	C	C	C	C	C
chr2B	GBS_724161245	724161245	T	G	G	G	G	G	G	G	G	G	G	G	G	G	G	G	G
chr2B	GBS_729201280	729201280	G	G	A	A	A	A	A	A	A	A	A	A	A	A	A	A	A
chr2B	GBS_739067727	739067727	C	G	G	G	G	G	G	G	G	G	G	G	G	G	G	G	G
chr2B	GBS_739067728	739067728	A	T	T	T	T	T	T	T	T	T	T	T	T	T	T	T	T
chr2B	GBS_739067803	739067803	A	G	G	G	G	G	G	G	G	G	G	G	G	G	G	G	G
chr2B	GBS_739067812	739067812	G	C	C	C	C	C	C	C	C	C	C	C	C	C	C	C	C
chr2B	GBS_739076074	739076074	C	T	T	T	T	T	T	T	T	T	T	T	T	T	T	T	T
chr2B	GBS_744042097	744042097	T	C	C	C	C	C	C	C	C	C	C	C	C	C	C	C	C
chr2B	GBS_744924201	744924201	T	G	G	G	G	G	G	G	G	G	G	G	G	G	G	G	G
chr2B	GBS_745851673	745851673	G	A	A	A	A	A	A	A	A	A	A	A	A	A	A	A	A
chr2B	GBS_745851700	745851700	A	G	G	G	G	G	G	G	G	G	G	G	G	G	G	G	G
chr2B	GBS_745860352	745860352	G	G	A	A	A	A	A	A	A	A	A	A	A	A	A	A	A
chr2B	GBS_745860423	745860423	C	C	T	T	T	T	T	T	T	T	T	T	T	T	T	T	T
chr2B	GBS_745860446	745860446	G	G	A	A	A	A	A	A	A	A	A	A	A	A	A	A	A
chr2B	GBS_745923854	745923854	G	G	C	C	C	C	C	C	C	C	C	C	C	C	C	C	C
chr2B	GBS_745970364	745970364	G	G	T	T	T	T	T	T	T	T	T	T	T	T	T	T	T
chr2B	GBS_746285406	746285406	A	A	G	G	G	G	G	G	G	G	G	G	G	G	G	G	G
chr2B	GBS_746291714	746291714	C	C	T	T	T	T	T	T	T	T	T	T	T	T	T	T	T
chr2B	GBS_746360644	746360644	T	C	C	C	C	C	C	C	C	C	C	C	C	C	C	C	C
chr2B	GBS_746360650	746360650	C	T	T	T	T	T	T	T	T	T	T	T	T	T	T	T	T
chr2B	GBS_746360657	746360657	A	G	G	G	G	G	G	G	G	G	G	G	G	G	G	R	G
chr2B	GBS_746360671	746360671	T	G	G	G	G	G	G	G	G	G	G	G	G	G	G	G	G
chr2B	GBS_746360672	746360672	G	C	C	C	C	C	C	C	C	C	C	C	C	C	C	C	C
chr2B	GBS_746360681	746360681	C	G	G	G	G	G	G	G	G	G	G	G	G	G	G	G	G
chr2B	GBS_746360685	746360685	T	C	C	C	C	C	C	C	C	C	C	C	C	C	C	C	C
chr2B	GBS_746360700	746360700	A	C	C	C	C	C	C	C	C	C	C	C	C	C	C	C	C
chr2B	GBS_746360717	746360717	A	C	C	C	C	C	C	C	C	C	C	C	C	C	C	C	C
chr2B	GBS_746363568	746363568	G	G	A	R	A	A	A	A	A	A	A	A	A	A	A	A	R
chr2B	GBS_746551679	746551679	T	C	C	C	C	C	C	C	C	C	C	C	C	C	C	C	C
chr2B	GBS_747052984	747052984	A	G	G	G	G	G	G	G	G	G	G	G	G	G	G	G	G
chr2B	GBS_747053097	747053097	A	G	G	G	G	G	G	G	G	G	G	G	G	G	G	G	G
chr2B	GBS_747143715	747143715	C	A	A	A	A	A	A	A	A	A	A	A	A	A	A	A	A
chr2B	GBS_747143802	747143802	C	A	A	A	A	A	A	A	A	A	A	A	A	A	A	A	A
chr2B	GBS_749381374	749381374	G	C	C	C	C	C	C	C	C	C	C	C	C	C	C	C	C
chr2B	GBS_749381473	749381473	A	G	G	G	G	G	G	G	G	G	G	G	G	G	G	G	G
chr2B	GBS_751924213	751924213	C	C	T	T	T	T	T	T	Y	T	T	T	T	T	T	T	T
chr2B	GBS_751924248	751924248	C	C	T	T	T	T	T	T	Y	T	T	T	T	T	T	T	T
chr2B	GBS_751924267	751924267	C	C	A	A	A	A	A	A	M	A	A	A	A	A	A	A	A
chr2B	GBS_751924284	751924284	A	A	G	G	G	G	G	G	R	G	G	G	G	G	G	G	G
chr2B	GBS_752871866	752871866	C	C	T	T	T	T	T	T	T	T	T	T	T	T	T	T	T
chr2B	GBS_753227834	753227834	C	T	T	T	T	T	T	T	T	T	T	T	T	T	T	Y	T
chr2B	GBS_753227840	753227840	A	G	G	G	G	G	G	G	G	G	G	G	G	G	G	R	G
chr2B	GBS_753227843	753227843	T	C	C	C	C	C	C	C	C	C	C	C	C	C	C	Y	C
chr2B	GBS_753227849	753227849	A	G	G	G	G	G	G	G	G	G	G	G	R	G	G	R	G
chr2B	GBS_753227860	753227860	A	G	G	G	G	G	G	G	G	G	G	G	G	G	G	R	G
chr2B	GBS_753232185	753232185	T	T	C	C	C	C	C	C	C	C	C	C	C	C	C	C	C
chr2B	GBS_753547922	753547922	C	C	T	T	T	T	T	T	T	T	T	T	T	T	T	T	T
chr2B	GBS_753547998	753547998	C	C	T	T	T	T	T	T	T	T	T	T	T	T	T	T	T
chr2B	GBS_754557135	754557135	A	T	T	W	W	W	W	W	A	W	W	W	T	A	W	T	T
chr2B	GBS_754557171	754557171	A	T	T	W	W	W	W	W	A	W	W	W	T	A	W	T	T
chr2B	GBS_754619289	754619289	C	C	A	A	A	A	A	A	A	A	A	A	A	A	A	A	A
chr2B	GBS_754619302	754619302	A	A	G	G	G	G	G	G	G	G	G	G	G	G	G	G	G
chr2B	GBS_754619307	754619307	T	T	C	C	C	C	C	C	C	C	C	C	C	C	C	C	C
chr2B	GBS_754619316	754619316	A	A	C	C	C	C	C	C	C	C	C	C	C	C	C	C	C
chr2B	GBS_754619331	754619331	C	C	T	T	T	T	T	T	T	T	T	T	T	T	T	T	T
chr2B	GBS_754619360	754619360	C	C	T	T	T	T	T	T	T	T	T	T	T	T	T	T	T
chr2B	GBS_754619370	754619370	C	C	T	T	T	T	T	T	T	T	T	T	T	T	T	T	T
chr2B	GBS_754619409	754619409	A	A	G	G	G	G	G	G	G	G	G	G	G	G	G	G	G
chr2B	GBS_755164962	755164962	G	G	A	A	A	A	A	A	A	A	A	A	A	A	A	A	A
chr2B	GBS_755164979	755164979	C	C	T	T	T	T	T	T	T	T	T	T	T	T	T	T	T
chr2B	GBS_755164992	755164992	G	G	T	T	T	T	T	T	T	T	T	T	T	T	T	T	T
chr2B	GBS_755165097	755165097	G	G	T	T	T	T	T	T	T	T	T	T	T	T	T	T	T
chr2B	GBS_755165101	755165101	T	T	C	C	C	C	C	C	C	C	C	C	C	C	C	C	C
chr2B	GBS_755288612	755288612	A	A	G	G	G	G	G	G	G	G	G	G	G	G	G	G	G
chr2B	GBS_757631188	757631188	G	G	C	C	C	C	C	C	C	C	C	C	C	C	C	C	C
chr2B	GBS_757631205	757631205	T	T	C	C	C	C	C	C	C	C	C	C	C	C	C	C	C
chr2B	GBS_757631236	757631236	C	C	T	T	T	T	T	T	T	T	T	T	T	T	T	T	T
chr2B	GBS_757695934	757695934	T	T	C	C	C	C	C	C	C	C	C	C	C	C	C	C	C
chr2B	GBS_757768433	757768433	G	G	A	A	A	A	A	A	A	A	A	A	A	A	A	A	A
chr2B	GBS_757768443	757768443	G	G	A	A	A	A	A	A	A	A	A	A	A	A	A	A	A
chr2B	GBS_757768486	757768486	T	T	G	G	G	G	G	G	G	G	G	G	G	G	G	G	G
chr2B	GBS_757768494	757768494	T	T	C	C	C	C	C	C	C	C	C	C	C	C	C	C	C
chr2B	GBS_757768616	757768616	A	A	G	G	G	R	G	G	G	G	G	G	G	G	G	G	G
chr2B	GBS_758220177	758220177	T	T	A	A	A	A	A	A	A	A	A	A	A	A	A	A	A
chr2B	GBS_758462668	758462668	T	C	C	C	C	C	C	C	C	C	C	C	C	C	C	C	C
chr2B	GBS_758462926	758462926	G	C	C	C	C	C	C	C	C	C	C	C	C	C	C	C	C
chr2B	GBS_758463013	758463013	A	G	G	G	G	G	G	G	G	G	G	G	G	G	G	G	G
chr2B	GBS_758463016	758463016	T	C	C	C	C	C	C	C	C	C	C	C	C	C	C	C	C
chr2B	GBS_759212799	759212799	A	A	G	G	G	G	G	G	R	G	G	G	G	G	G	G	G
chr2B	GBS_761504177	761504177	G	G	T	T	T	T	T	T	T	T	T	T	T	T	T	T	T
chr2B	GBS_761504183	761504183	C	C	G	G	G	G	G	G	G	G	G	G	G	G	G	G	G
chr2B	GBS_761504199	761504199	A	A	G	G	G	G	G	G	G	G	G	G	G	G	G	G	G
chr2B	GBS_761504249	761504249	G	G	A	A	A	A	A	A	A	A	A	A	A	A	A	A	A
chr2B	GBS_762232355	762232355	T	T	A	A	A	A	A	A	A	A	A	A	A	A	A	A	A
chr2B	GBS_762232370	762232370	A	A	C	C	C	C	C	C	C	C	C	C	C	C	C	C	C
chr2B	GBS_762232376	762232376	G	G	A	A	A	A	A	A	A	A	A	A	A	A	A	A	A
chr2B	GBS_762232912	762232912	C	C	T	T	Y	T	T	Y	T	T	T	T	T	Y	Y	T	Y
chr2B	GBS_762232919	762232919	T	T	A	A	W	A	A	W	A	A	A	A	A	W	W	A	W
chr2B	GBS_762232935	762232935	G	G	C	C	S	C	C	S	C	C	C	C	C	S	S	C	S
chr2B	GBS_762232936	762232936	T	T	A	A	W	A	A	W	A	A	A	A	A	W	W	A	W
chr2B	GBS_762232939	762232939	C	C	T	T	Y	T	T	Y	T	T	T	T	T	Y	Y	T	Y
chr2B	GBS_762232948	762232948	G	A	A	A	A	A	A	A	A	A	A	A	A	A	A	A	A
chr2B	GBS_762232957	762232957	G	G	C	C	S	C	C	S	C	C	C	C	C	S	S	C	S
chr2B	GBS_762232967	762232967	G	G	A	A	R	A	A	R	A	A	A	A	A	R	R	A	R
chr2B	GBS_762232969	762232969	C	T	T	T	Y	T	T	Y	T	T	T	T	T	Y	Y	T	Y
chr2B	GBS_762232978	762232978	C	C	T	T	Y	T	T	Y	T	T	T	T	T	Y	Y	T	Y
chr2B	GBS_762232985	762232985	G	G	A	A	R	A	A	R	A	A	A	A	A	R	R	A	R
chr2B	GBS_762233008	762233008	G	G	C	C	C	C	C	C	C	C	C	C	C	C	C	C	C
chr2B	GBS_766252529	766252529	A	G	G	G	G	G	G	G	G	G	G	G	G	G	G	G	G
chr2B	GBS_769553830	769553830	C	A	A	A	A	A	A	A	A	A	A	A	A	A	A	A	A
chr2B	GBS_769553833	769553833	C	T	T	T	T	T	T	T	T	T	T	T	T	T	T	T	T
chr2B	GBS_769941197	769941197	G	T	T	T	T	T	T	T	T	T	T	T	T	T	T	T	K
chr2B	GBS_769941260	769941260	C	T	T	T	T	T	T	T	T	T	T	T	T	T	T	T	Y
chr2B	GBS_769941281	769941281	G	C	C	C	C	C	C	C	C	C	C	C	C	C	C	C	S
chr2B	GBS_770139427	770139427	C	A	A	A	A	A	A	A	A	A	A	A	A	A	A	A	A
chr2B	GBS_770139431	770139431	C	G	G	G	G	G	G	G	G	G	G	G	G	G	G	G	G
chr2B	GBS_773850955	773850955	C	A	A	A	A	A	A	A	A	A	A	A	A	A	A	A	A
chr2B	GBS_775178646	775178646	T	G	G	G	G	G	G	G	G	G	G	G	G	G	G	G	G
chr2B	GBS_776002082	776002082	G	A	A	A	A	A	A	A	A	A	A	A	A	A	A	A	A
chr2B	GBS_776084943	776084943	G	A	A	A	A	A	A	A	A	A	A	A	A	A	A	A	A
chr2B	GBS_776213973	776213973	G	T	T	T	T	T	T	T	T	T	T	T	T	T	T	T	T
chr2B	GBS_776214073	776214073	C	A	A	A	A	A	A	A	A	A	A	A	A	A	A	A	A
chr2B	GBS_776311590	776311590	A	G	G	G	G	G	G	G	G	G	G	G	G	G	G	G	G
chr2B	GBS_778168232	778168232	C	T	T	T	T	T	T	T	T	T	T	T	T	T	T	T	T
chr2B	GBS_778168234	778168234	T	A	A	A	A	A	A	A	A	A	A	A	A	A	A	A	A
chr2B	GBS_780218557	780218557	G	A	A	A	A	A	A	A	A	A	A	A	A	A	A	A	A
chr2B	GBS_780218571	780218571	C	A	A	A	A	A	A	A	A	A	A	A	A	A	A	A	A
chr2B	GBS_780218579	780218579	A	G	G	G	G	G	G	G	G	G	G	G	G	G	G	G	G
chr2B	GBS_781274504	781274504	A	G	G	G	G	G	G	G	G	G	G	G	G	G	G	G	G
chr2B	GBS_781274525	781274525	A	G	G	G	G	G	G	G	G	G	G	G	G	G	G	G	G
chr2B	GBS_781566229	781566229	G	A	A	A	A	A	A	A	A	A	A	A	A	A	A	A	A
chr2B	GBS_783051081	783051081	T	C	C	C	C	C	C	C	C	C	C	C	C	C	C	C	C
chr2B	GBS_784869576	784869576	C	T	T	T	T	T	T	T	T	T	T	T	T	T	T	T	T
chr2B	GBS_784869604	784869604	G	T	T	T	T	T	T	T	T	T	T	T	T	T	T	T	T
chr2B	GBS_785007854	785007854	A	G	G	G	G	G	G	G	G	G	G	G	G	G	G	G	G
chr2B	GBS_787727184	787727184	G	A	A	A	A	A	A	A	A	A	R	A	A	A	A	A	A
chr2B	GBS_787727196	787727196	C	A	A	A	A	A	A	A	A	A	M	A	A	A	A	A	A
chr2B	GBS_787727199	787727199	C	G	G	G	G	G	G	G	G	G	S	G	G	G	G	G	G
chr2B	GBS_787727211	787727211	C	T	T	T	T	T	T	T	T	T	Y	T	T	T	T	T	T
chr2B	GBS_787727220	787727220	T	C	C	C	C	C	C	C	C	C	Y	C	C	C	C	C	C
chr2B	GBS_787727221	787727221	C	T	T	T	T	T	T	T	T	T	Y	T	T	T	T	T	T
chr2B	GBS_787727238	787727238	C	G	G	G	G	G	G	G	G	G	S	G	G	G	G	G	G
chr2B	GBS_787727239	787727239	A	C	C	C	C	C	C	C	C	C	M	C	C	C	C	C	C
chr2B	GBS_787727241	787727241	C	T	T	T	T	T	T	T	T	T	Y	T	T	T	T	T	T
chr2B	GBS_790182874	790182874	T	C	C	C	C	C	C	C	C	C	C	C	C	C	C	C	C
chr2B	GBS_790182927	790182927	C	G	G	G	G	G	G	G	G	G	G	G	G	G	G	G	G
chr2B	GBS_790483198	790483198	C	A	A	A	A	A	A	A	A	A	A	A	A	A	A	A	A
chr2B	GBS_790989414	790989414	T	C	C	C	C	C	C	C	C	C	C	C	C	C	C	C	C
chr2B	GBS_791022434	791022434	G	A	A	A	A	A	A	A	A	A	A	A	A	A	A	A	A
chr2B	GBS_791584170	791584170	A	T	T	T	T	T	T	T	T	T	T	T	T	T	T	T	T
chr2B	GBS_793098443	793098443	A	C	C	C	C	C	C	C	C	C	C	C	C	C	C	C	C
chr2B	GBS_793244738	793244738	G	C	C	C	C	C	C	C	C	C	C	C	C	C	C	C	C
chr2B	GBS_793244826	793244826	T	C	C	C	C	C	C	C	C	C	C	C	C	C	C	C	C
chr2B	GBS_793428683	793428683	C	T	T	T	T	T	T	T	T	T	T	T	T	T	T	T	T
chr2B	GBS_793518828	793518828	G	C	C	C	C	C	C	C	C	C	C	C	C	C	C	C	C
chr2B	GBS_795179865	795179865	C	T	T	T	T	T	T	T	Y	T	Y	T	T	T	T	T	T
chr2B	GBS_795528615	795528615	C	G	G	G	G	G	G	G	G	G	G	G	G	G	G	G	G
chr2B	GBS_796255760	796255760	A	G	G	G	G	G	G	G	G	G	R	G	R	G	G	G	R
chr2B	GBS_799914824	799914824	T	T	A	T	W	A	T	A	W	T	A	T	A	T	T	A	T
chr2B	GBS_799914829	799914829	T	T	C	T	Y	C	T	C	Y	T	C	T	C	T	T	C	T
chr2B	GBS_799914844	799914844	T	T	G	T	K	G	T	G	K	T	G	T	G	T	T	G	T
chr2B	GBS_799914849	799914849	G	G	T	G	K	T	G	T	K	G	T	G	T	G	G	T	G
chr2B	GBS_799914850	799914850	T	T	C	T	Y	C	T	C	Y	T	C	T	C	T	T	C	T
chr2B	GBS_799914891	799914891	A	A	G	A	R	G	A	G	R	A	G	A	G	A	A	G	A
chr2B	GBS_799914908	799914908	C	C	A	C	M	A	C	A	M	C	A	C	A	C	C	A	C
chr2B	GBS_799914912	799914912	A	A	G	A	R	G	A	G	R	A	G	A	G	A	A	G	A
chr2B	GBS_799914921	799914921	A	A	C	A	M	C	A	C	M	A	C	A	C	A	A	C	A
chr2B	GBS_799914927	799914927	G	G	A	G	R	A	G	A	R	G	A	G	A	G	G	A	G
chr2B	GBS_799914929	799914929	C	C	T	C	Y	T	C	T	Y	C	T	C	T	C	C	T	C
chr2B	GBS_799914932	799914932	T	T	C	T	Y	C	T	C	Y	T	C	T	C	T	T	C	T
chr2B	GBS_799914951	799914951	G	G	A	G	R	A	G	A	R	G	A	G	A	G	G	A	G
chr2B	GBS_802434445	802434445	C	T	T	T	T	T	T	T	T	T	T	T	T	T	T	T	T
chr2B	GBS_802794410	802794410	T	C	C	C	C	C	C	C	C	C	C	C	C	C	C	C	C
chr2B	GBS_803284522	803284522	G	A	A	A	A	A	A	A	A	A	A	A	A	A	A	A	A
chr2B	GBS_803284557	803284557	G	A	A	A	A	A	A	A	A	A	A	A	A	A	A	A	A
chr2B	GBS_803284566	803284566	A	G	G	G	G	G	G	G	G	G	G	G	G	G	G	G	G
chr2B	GBS_803284596	803284596	T	C	C	C	C	C	C	C	C	C	C	C	C	C	C	C	C
chr3A	GBS_792711	792711	T	C	C	C	C	C	C	C	C	C	C	C	C	C	C	C	C
chr3A	GBS_792787	792787	A	G	G	G	G	G	G	G	G	G	G	G	G	G	G	G	G
chr3A	GBS_944593	944593	A	G	G	G	G	G	G	G	G	G	G	G	G	G	G	G	G
chr3A	GBS_1376201	1376201	T	C	C	C	C	C	C	C	C	C	C	C	C	C	C	C	C
chr3A	GBS_1387432	1387432	C	T	T	T	T	T	T	T	T	T	T	T	T	T	T	T	T
chr3A	GBS_2376806	2376806	A	T	T	T	T	T	T	T	T	T	T	T	T	T	T	T	T
chr3A	GBS_2376916	2376916	A	C	C	C	C	C	C	C	C	C	C	C	C	C	C	C	C
chr3A	GBS_2665943	2665943	C	A	A	A	A	A	A	A	A	A	A	A	A	A	A	A	A
chr3A	GBS_2665948	2665948	G	A	A	A	A	A	A	A	A	A	A	A	A	A	A	A	A
chr3A	GBS_2665955	2665955	A	G	G	G	G	G	G	G	G	G	G	G	G	G	G	G	G
chr3A	GBS_2665962	2665962	G	C	C	C	C	C	C	C	C	C	C	C	C	C	C	C	C
chr3A	GBS_2665963	2665963	C	G	G	G	G	G	G	G	G	G	G	G	G	G	G	G	G
chr3A	GBS_2858663	2858663	T	C	C	C	C	C	C	C	C	C	C	C	C	C	C	C	C
chr3A	GBS_2858664	2858664	A	C	C	C	C	C	C	C	C	C	C	C	C	C	C	C	C
chr3A	GBS_2858684	2858684	T	C	C	C	C	C	C	C	C	C	C	C	C	C	C	C	C
chr3A	GBS_2858685	2858685	T	C	C	C	C	C	C	C	C	C	C	C	C	C	C	C	C
chr3A	GBS_2858687	2858687	T	C	C	C	C	C	C	C	C	C	C	C	C	C	C	C	C
chr3A	GBS_2858704	2858704	G	A	A	A	A	A	A	A	A	A	A	A	A	A	A	A	A
chr3A	GBS_2858725	2858725	G	T	T	T	T	T	T	T	T	T	T	T	T	T	T	T	T
chr3A	GBS_2858726	2858726	C	T	T	T	T	T	T	T	T	T	T	T	T	T	T	T	T
chr3A	GBS_2858729	2858729	T	C	C	C	C	C	C	C	C	C	C	C	C	C	C	C	C
chr3A	GBS_2962430	2962430	G	A	A	A	A	A	A	A	A	A	A	A	A	A	A	A	A
chr3A	GBS_2962444	2962444	G	C	C	C	C	C	C	C	C	C	C	C	C	C	C	C	C
chr3A	GBS_2962450	2962450	T	C	C	C	C	C	C	C	C	C	C	C	C	C	C	C	C
chr3A	GBS_2962453	2962453	C	T	T	T	T	T	T	T	T	T	T	T	T	T	T	T	T
chr3A	GBS_2962475	2962475	T	A	A	A	A	A	A	A	A	A	A	A	A	A	A	A	A
chr3A	GBS_2962521	2962521	C	T	T	T	T	T	T	T	T	T	T	T	T	T	T	T	T
chr3A	GBS_2962540	2962540	A	G	G	G	G	G	G	G	G	G	G	G	R	G	G	G	G
chr3A	GBS_3527600	3527600	C	T	T	T	T	T	T	T	T	T	T	T	T	T	T	T	T
chr3A	GBS_3527633	3527633	T	G	G	G	G	G	G	G	G	G	G	G	G	G	G	G	G
chr3A	GBS_3527641	3527641	G	A	A	A	A	A	A	A	A	A	A	A	A	A	A	A	A
chr3A	GBS_3527642	3527642	G	C	C	C	C	C	C	C	C	C	C	C	C	C	C	C	C
chr3A	GBS_3527653	3527653	T	C	C	C	C	C	C	C	C	C	C	C	C	C	C	C	C
chr3A	GBS_3527662	3527662	C	A	A	A	A	A	A	A	A	A	A	A	A	A	A	A	A
chr3A	GBS_3527671	3527671	T	C	C	C	C	C	C	C	C	C	C	C	C	C	C	C	C
chr3A	GBS_3577614	3577614	T	C	C	C	C	C	C	C	Y	C	C	C	C	C	C	C	C
chr3A	GBS_3577650	3577650	A	G	G	G	G	G	G	G	R	G	G	G	G	G	G	G	G
chr3A	GBS_3669874	3669874	G	A	A	A	A	A	A	A	R	A	A	A	A	A	A	A	A
chr3A	GBS_3669907	3669907	T	C	C	C	C	C	C	C	Y	C	C	C	C	C	C	C	C
chr3A	GBS_3669922	3669922	A	C	C	C	C	C	C	C	M	C	C	C	C	C	C	C	C
chr3A	GBS_3669949	3669949	T	C	C	C	C	C	C	C	Y	C	C	C	C	C	C	C	C
chr3A	GBS_3669974	3669974	T	C	C	C	C	C	C	C	Y	C	C	C	C	C	C	C	C
chr3A	GBS_3669985	3669985	G	A	A	A	A	A	A	A	A	A	A	A	A	A	A	A	A
chr3A	GBS_4002627	4002627	C	A	A	A	A	A	A	A	A	A	A	A	A	A	A	A	A
chr3A	GBS_4302175	4302175	A	G	G	G	G	G	G	G	G	G	G	G	G	G	G	G	G
chr3A	GBS_4302199	4302199	A	G	G	G	G	G	G	G	G	G	G	G	G	G	G	G	G
chr3A	GBS_4302220	4302220	A	G	G	G	G	G	G	G	G	G	G	G	G	G	G	G	G
chr3A	GBS_4302227	4302227	C	G	G	G	G	G	G	G	G	G	G	G	G	G	G	G	G
chr3A	GBS_4302233	4302233	T	C	C	C	C	C	C	C	C	C	C	C	C	C	C	C	C
chr3A	GBS_4310414	4310414	G	C	C	C	C	C	C	C	C	C	C	C	C	C	C	C	C
chr3A	GBS_4415082	4415082	G	C	C	C	C	C	C	C	C	C	C	C	C	C	C	C	C
chr3A	GBS_4415097	4415097	G	A	A	A	A	A	A	A	A	A	A	A	A	A	A	A	A
chr3A	GBS_4415179	4415179	C	T	T	T	T	T	T	T	T	T	T	T	T	T	T	T	T
chr3A	GBS_4415189	4415189	T	C	C	C	C	C	C	C	C	C	C	C	C	C	C	C	C
chr3A	GBS_4415203	4415203	C	A	A	A	A	A	A	A	A	A	A	A	A	A	A	A	A
chr3A	GBS_4802797	4802797	T	G	G	G	G	G	G	G	G	G	G	G	G	G	G	G	G
chr3A	GBS_5094556	5094556	G	A	A	A	A	A	A	A	A	A	A	A	A	A	A	A	A
chr3A	GBS_5094615	5094615	C	T	T	T	T	T	T	T	T	T	T	T	T	T	T	T	T
chr3A	GBS_5094624	5094624	G	A	A	A	A	A	A	A	A	A	A	A	A	A	A	A	A
chr3A	GBS_5094636	5094636	C	T	T	T	T	T	T	T	T	T	T	T	T	T	T	T	T
chr3A	GBS_5190673	5190673	C	T	T	T	T	T	T	T	T	T	T	T	T	T	T	T	T
chr3A	GBS_5190735	5190735	C	T	T	T	T	T	T	T	Y	Y	T	T	T	T	T	T	T
chr3A	GBS_5190804	5190804	A	G	G	G	G	G	G	G	G	G	G	G	G	G	G	G	G
chr3A	GBS_5683025	5683025	A	G	G	G	G	G	G	G	G	G	G	G	G	G	G	G	G
chr3A	GBS_6174067	6174067	C	T	T	T	T	T	T	T	T	T	T	T	T	T	T	T	T
chr3A	GBS_6357743	6357743	T	G	G	G	G	G	G	G	G	G	G	G	G	G	G	G	G
chr3A	GBS_6357761	6357761	T	C	C	C	C	C	C	C	C	C	C	C	C	C	C	C	C
chr3A	GBS_6357765	6357765	A	G	G	G	G	G	G	G	G	G	G	G	G	G	G	G	G
chr3A	GBS_6357817	6357817	G	A	A	A	A	A	A	A	A	A	A	A	A	A	A	A	A
chr3A	GBS_6357839	6357839	A	G	G	G	G	G	G	G	G	G	G	G	G	G	G	G	G
chr3A	GBS_6357850	6357850	G	A	A	A	A	A	A	A	A	A	A	A	A	A	A	A	A
chr3A	GBS_6662802	6662802	C	G	G	G	G	G	G	G	G	G	G	G	G	S	G	G	G
chr3A	GBS_6757568	6757568	C	G	G	G	G	G	G	G	G	G	G	G	G	S	G	G	G
chr3A	GBS_7439731	7439731	G	A	A	A	A	A	A	A	A	A	A	A	A	A	A	A	A
chr3A	GBS_7752426	7752426	C	T	T	T	T	T	T	T	T	T	T	T	T	T	T	T	T
chr3A	GBS_13041808	13041808	G	A	A	A	A	A	A	A	A	A	A	A	A	A	A	A	A
chr3A	GBS_13934301	13934301	A	T	T	T	T	T	T	W	T	T	T	T	T	T	W	T	T
chr3A	GBS_13934305	13934305	T	G	G	G	G	G	G	K	G	G	G	G	G	G	K	G	G
chr3A	GBS_14419725	14419725	C	T	T	T	T	T	T	T	T	T	T	T	T	T	T	T	T
chr3A	GBS_14542813	14542813	C	T	T	T	T	T	T	T	T	T	T	T	T	T	T	T	T
chr3A	GBS_14850601	14850601	T	C	C	C	C	C	C	C	C	Y	C	C	C	C	C	C	C
chr3A	GBS_14850618	14850618	G	A	A	A	A	A	A	A	A	R	A	A	A	A	A	A	A
chr3A	GBS_15111734	15111734	C	T	T	T	T	T	T	T	T	T	T	T	T	T	T	T	T
chr3A	GBS_15120757	15120757	C	T	T	Y	Y	T	T	T	Y	Y	T	T	T	Y	T	T	T
chr3A	GBS_16002361	16002361	A	G	G	G	G	G	G	G	G	G	G	G	G	G	G	G	G
chr3A	GBS_16002377	16002377	T	C	C	C	C	C	C	C	C	C	C	C	C	C	C	C	C
chr3A	GBS_16002424	16002424	C	T	T	T	T	T	T	T	T	T	T	T	T	T	T	T	T
chr3A	GBS_16002490	16002490	C	T	T	T	T	T	T	T	T	T	T	T	T	T	T	T	T
chr3A	GBS_16002503	16002503	G	A	A	A	A	A	A	A	A	A	A	A	A	A	A	A	A
chr3A	GBS_16002511	16002511	C	A	A	A	A	A	A	A	A	A	A	A	A	A	A	A	A
chr3A	GBS_16002555	16002555	A	G	G	G	G	G	G	G	G	G	G	G	G	G	G	G	G
chr3A	GBS_17823476	17823476	C	A	A	A	A	A	A	A	A	A	A	A	A	A	A	A	A
chr3A	GBS_17854445	17854445	G	A	A	A	A	R	R	A	R	R	R	R	R	R	A	A	R
chr3A	GBS_17854453	17854453	C	A	A	A	A	M	M	A	M	M	M	M	M	M	A	A	M
chr3A	GBS_19437300	19437300	G	A	A	A	A	R	A	A	R	A	A	A	A	A	A	A	A
chr3A	GBS_19833701	19833701	G	G	A	R	R	G	R	R	R	R	R	R	R	R	R	R	G
chr3A	GBS_19997345	19997345	C	G	G	G	G	G	G	G	G	G	G	G	G	G	G	G	G
chr3A	GBS_19997870	19997870	C	T	T	T	T	T	T	T	T	T	T	T	T	T	T	T	T
chr3A	GBS_21277998	21277998	A	G	G	G	G	G	G	G	G	G	G	G	G	G	G	G	G
chr3A	GBS_21584996	21584996	G	C	C	C	C	C	C	C	C	C	C	C	C	C	C	C	C
chr3A	GBS_21855033	21855033	C	T	T	T	T	T	T	T	T	T	T	T	T	T	T	T	T
chr3A	GBS_22725421	22725421	C	T	T	T	T	T	T	T	T	T	T	T	T	T	T	T	T
chr3A	GBS_23254776	23254776	T	C	C	C	C	C	C	C	C	C	C	C	C	C	C	Y	C
chr3A	GBS_23692289	23692289	C	G	G	G	G	G	G	G	S	G	G	G	G	G	G	G	G
chr3A	GBS_23813546	23813546	C	G	G	G	G	G	G	G	G	G	G	G	G	G	G	G	G
chr3A	GBS_23813547	23813547	C	G	G	G	G	G	G	G	G	G	G	G	G	G	G	G	G
chr3A	GBS_23813562	23813562	A	T	T	T	T	T	T	T	T	T	T	T	T	T	T	T	T
chr3A	GBS_23813563	23813563	A	G	G	G	G	G	G	G	G	G	G	G	G	G	G	G	G
chr3A	GBS_23820016	23820016	A	A	G	G	G	G	G	G	G	G	G	G	G	G	G	G	G
chr3A	GBS_23846266	23846266	A	G	G	G	G	G	G	G	G	G	G	G	G	G	G	G	G
chr3A	GBS_24110776	24110776	G	T	T	T	T	T	T	T	T	T	T	T	T	T	T	T	T
chr3A	GBS_24110831	24110831	C	T	T	T	T	T	T	T	T	T	T	T	T	T	T	T	T
chr3A	GBS_24110833	24110833	G	T	T	T	T	T	T	T	T	T	T	T	T	T	T	T	T
chr3A	GBS_24897646	24897646	C	T	T	T	T	T	T	T	T	T	T	T	T	T	T	T	T
chr3A	GBS_25169593	25169593	G	G	A	A	A	A	A	A	A	A	A	A	A	A	A	A	A
chr3A	GBS_25254984	25254984	A	A	G	G	G	G	G	G	G	G	G	G	G	G	G	G	G
chr3A	GBS_25254988	25254988	G	G	A	A	A	A	A	A	A	A	A	A	A	A	A	A	A
chr3A	GBS_25255028	25255028	C	C	T	T	T	T	T	T	T	T	T	T	T	T	T	T	T
chr3A	GBS_25255078	25255078	A	A	G	G	G	G	G	G	G	G	G	G	G	G	G	G	G
chr3A	GBS_25447600	25447600	G	G	A	A	A	A	A	A	A	A	A	A	A	A	A	A	A
chr3A	GBS_25447615	25447615	C	C	T	T	T	T	T	T	T	T	T	T	T	T	T	T	T
chr3A	GBS_25447621	25447621	C	C	T	T	T	T	T	T	T	T	T	T	T	T	T	T	T
chr3A	GBS_25447655	25447655	G	G	A	A	A	A	A	A	A	A	A	A	A	A	A	A	A
chr3A	GBS_26516865	26516865	T	C	C	C	C	C	C	C	C	Y	C	C	C	Y	C	C	C
chr3A	GBS_27103328	27103328	T	C	C	C	C	C	C	C	C	C	C	C	C	C	C	C	C
chr3A	GBS_31141464	31141464	G	A	A	A	A	A	A	A	A	A	A	A	A	A	A	A	A
chr3A	GBS_31294646	31294646	A	T	T	T	T	T	T	T	T	T	T	T	T	T	T	T	T
chr3A	GBS_32032356	32032356	G	A	A	A	A	A	A	A	A	A	A	A	A	A	A	A	A
chr3A	GBS_32259798	32259798	C	T	T	T	T	T	T	T	T	T	T	T	T	T	T	T	T
chr3A	GBS_39616450	39616450	A	T	T	T	T	T	T	T	T	T	T	T	T	T	T	T	T
chr3A	GBS_39616454	39616454	A	G	G	G	G	G	G	G	G	G	G	G	G	G	G	G	G
chr3A	GBS_43182572	43182572	A	G	G	G	G	G	G	G	G	G	G	G	G	G	G	G	G
chr3A	GBS_43182637	43182637	G	A	A	A	A	A	A	A	A	A	A	A	A	A	A	A	A
chr3A	GBS_48308164	48308164	G	T	T	T	T	T	T	T	K	T	T	T	T	T	T	T	T
chr3A	GBS_48308215	48308215	G	A	A	A	A	A	A	A	R	A	A	A	A	A	A	A	A
chr3A	GBS_49894973	49894973	G	A	A	A	A	A	A	A	A	A	A	A	A	A	A	A	A
chr3A	GBS_50172940	50172940	A	G	G	G	G	G	G	G	G	G	G	G	G	G	G	G	G
chr3A	GBS_50172952	50172952	C	G	G	G	G	G	G	G	G	G	G	G	G	G	G	G	G
chr3A	GBS_51825073	51825073	A	T	T	T	T	T	T	T	T	T	T	T	T	T	T	T	T
chr3A	GBS_52970509	52970509	G	T	T	T	T	T	T	T	T	T	T	T	T	T	T	T	T
chr3A	GBS_54831745	54831745	C	T	T	T	T	T	T	T	T	T	T	T	T	T	T	T	T
chr3A	GBS_54831748	54831748	G	A	A	A	A	A	A	A	A	A	A	A	A	A	A	A	A
chr3A	GBS_54831754	54831754	C	T	T	T	T	T	T	T	T	T	T	T	T	T	T	T	T
chr3A	GBS_54831835	54831835	G	A	A	A	A	A	A	A	A	A	A	A	A	A	A	A	A
chr3A	GBS_54831837	54831837	A	G	G	G	G	G	G	G	G	G	G	G	G	G	G	G	G
chr3A	GBS_54831860	54831860	C	G	G	G	G	G	G	G	G	G	G	G	G	G	G	G	G
chr3A	GBS_54831868	54831868	G	A	A	A	A	A	A	A	A	A	A	A	A	A	A	A	A
chr3A	GBS_59811431	59811431	T	C	C	C	C	C	C	C	C	C	C	C	C	C	C	C	C
chr3A	GBS_59811508	59811508	C	T	T	T	T	T	T	T	T	T	T	T	T	T	T	T	T
chr3A	GBS_60767138	60767138	T	C	C	C	C	C	C	C	C	C	C	C	C	C	C	C	C
chr3A	GBS_61991173	61991173	G	A	A	A	A	A	A	A	A	A	A	A	A	A	A	A	A
chr3A	GBS_61991182	61991182	G	C	C	C	C	C	C	C	C	C	C	C	C	C	C	C	C
chr3A	GBS_63133176	63133176	C	T	T	T	T	T	T	T	T	T	T	T	T	T	T	T	T
chr3A	GBS_65176078	65176078	C	T	T	T	T	T	T	T	T	T	T	T	T	T	T	T	T
chr3A	GBS_65178700	65178700	T	C	C	C	C	C	C	C	C	C	C	C	C	C	C	C	C
chr3A	GBS_69160306	69160306	T	C	C	C	C	C	C	C	C	C	C	C	C	C	C	C	C
chr3A	GBS_73562753	73562753	A	G	G	G	G	G	G	G	G	G	G	G	G	G	G	G	G
chr3A	GBS_74762305	74762305	T	C	C	C	C	C	C	C	C	C	C	C	C	C	C	C	C
chr3A	GBS_81613545	81613545	A	G	G	G	G	G	G	G	G	G	R	G	G	G	G	G	G
chr3A	GBS_83852844	83852844	A	G	G	G	G	G	G	G	G	G	G	G	G	G	G	G	G
chr3A	GBS_84887001	84887001	T	C	C	C	C	C	C	C	C	C	C	C	C	C	C	C	C
chr3A	GBS_110025492	110025492	T	T	C	T	C	C	C	C	C	T	T	T	C	C	Y	C	C
chr3A	GBS_110125829	110125829	G	G	C	G	C	C	C	C	C	G	G	G	C	C	S	C	C
chr3A	GBS_117224867	117224867	T	C	C	C	C	Y	C	C	C	C	C	C	C	C	C	C	C
chr3A	GBS_117374719	117374719	A	T	T	T	T	T	T	T	T	T	T	T	T	T	T	T	T
chr3A	GBS_128803413	128803413	A	A	T	A	T	T	T	T	T	A	A	A	T	T	W	T	T
chr3A	GBS_162782788	162782788	C	G	G	G	G	G	G	G	G	G	G	G	G	G	G	G	G
chr3A	GBS_168527446	168527446	A	G	G	G	R	G	G	G	G	G	G	G	G	G	G	G	G
chr3A	GBS_168527476	168527476	G	C	C	C	C	C	C	C	C	C	C	C	C	C	C	C	C
chr3A	GBS_170862229	170862229	G	A	A	A	A	A	R	A	A	A	A	A	A	A	A	A	A
chr3A	GBS_170862278	170862278	C	T	T	T	T	T	Y	T	T	T	T	T	T	T	T	T	T
chr3A	GBS_214962762	214962762	T	G	G	G	G	G	G	G	G	G	G	G	G	G	G	G	G
chr3A	GBS_282163859	282163859	A	C	C	C	C	C	C	C	C	C	C	C	C	C	C	C	C
chr3A	GBS_297701290	297701290	G	A	A	A	A	A	A	A	A	A	A	A	A	A	A	A	A
chr3A	GBS_297701309	297701309	G	C	C	C	C	C	C	C	C	C	C	C	C	C	C	C	C
chr3A	GBS_297726184	297726184	T	A	A	A	A	A	A	A	A	A	A	A	A	A	A	A	A
chr3A	GBS_297726208	297726208	C	T	T	T	T	T	T	T	T	T	T	T	T	T	T	T	T
chr3A	GBS_297726212	297726212	T	C	C	C	C	C	C	C	C	C	C	C	C	C	C	C	C
chr3A	GBS_297726232	297726232	G	C	C	C	C	C	C	C	C	C	C	C	C	C	C	C	C
chr3A	GBS_297726262	297726262	A	T	T	T	T	T	T	T	T	T	T	T	T	T	T	T	T
chr3A	GBS_297726268	297726268	T	C	C	C	C	C	C	C	C	C	C	C	C	C	C	C	C
chr3A	GBS_297726276	297726276	C	T	T	T	T	T	T	T	T	T	T	T	T	T	T	T	T
chr3A	GBS_297726278	297726278	C	T	T	T	T	T	T	T	T	T	T	T	T	T	T	T	T
chr3A	GBS_297726285	297726285	C	A	A	A	A	A	A	A	A	A	A	A	A	A	A	A	A
chr3A	GBS_340550352	340550352	C	T	T	T	T	T	T	T	T	T	T	T	T	T	T	T	T
chr3A	GBS_340550374	340550374	C	T	T	T	T	T	T	T	T	T	T	T	T	T	T	T	T
chr3A	GBS_341827470	341827470	G	A	A	A	A	A	A	A	A	A	A	A	A	A	A	A	A
chr3A	GBS_341827472	341827472	G	C	C	C	C	C	C	C	C	C	C	C	C	C	C	C	C
chr3A	GBS_347096257	347096257	G	A	A	A	A	A	A	A	A	A	A	A	A	A	A	A	A
chr3A	GBS_438401297	438401297	C	C	A	M	A	A	A	A	A	C	C	C	C	A	M	A	A
chr3A	GBS_465252747	465252747	G	C	C	C	C	C	C	C	C	C	C	C	C	C	C	C	C
chr3A	GBS_465506588	465506588	C	G	G	G	G	G	G	G	G	G	G	G	G	G	G	G	G
chr3A	GBS_466332514	466332514	G	G	T	T	T	T	T	T	T	G	G	G	G	T	T	T	T
chr3A	GBS_466332540	466332540	G	T	T	T	T	T	T	T	T	T	T	T	T	T	T	T	T
chr3A	GBS_467221288	467221288	G	A	A	A	A	A	A	A	A	A	A	A	A	A	A	A	A
chr3A	GBS_469071268	469071268	T	C	C	C	C	C	C	C	C	C	C	C	C	C	C	C	C
chr3A	GBS_469071283	469071283	C	T	T	T	T	T	T	T	T	T	T	T	T	T	T	T	T
chr3A	GBS_469071298	469071298	C	T	T	T	T	T	T	T	T	T	T	T	T	T	T	T	T
chr3A	GBS_469071341	469071341	G	C	C	C	C	C	C	C	C	C	C	C	C	C	C	C	C
chr3A	GBS_470375292	470375292	T	C	C	C	C	C	C	C	C	C	C	C	C	C	C	C	C
chr3A	GBS_495317501	495317501	T	G	G	K	G	G	G	G	G	T	T	G	T	G	T	T	G
chr3A	GBS_498238177	498238177	C	A	A	C	A	A	A	A	A	C	C	A	C	A	M	C	A
chr3A	GBS_498238200	498238200	T	C	C	Y	C	C	C	C	C	T	T	C	T	C	Y	T	C
chr3A	GBS_498238224	498238224	G	T	T	G	T	T	T	T	T	G	G	T	G	T	K	G	T
chr3A	GBS_498238249	498238249	G	A	A	G	A	A	A	A	A	G	G	A	G	A	R	G	A
chr3A	GBS_503511379	503511379	T	C	C	T	C	C	C	C	C	T	T	C	T	C	Y	T	C
chr3A	GBS_503973877	503973877	T	C	C	Y	C	C	C	C	C	T	T	C	T	C	Y	T	C
chr3A	GBS_509460066	509460066	C	G	G	S	G	G	G	G	G	C	C	G	S	G	S	C	G
chr3A	GBS_509460119	509460119	C	G	G	S	G	G	G	G	G	C	C	G	S	G	S	C	G
chr3A	GBS_510792269	510792269	C	T	T	C	T	T	T	T	T	C	C	T	C	T	Y	Y	T
chr3A	GBS_512299725	512299725	C	A	A	M	A	A	A	A	A	C	C	A	C	A	M	M	A
chr3A	GBS_512841192	512841192	C	T	T	C	T	T	T	T	T	C	C	T	C	T	Y	Y	T
chr3A	GBS_514651814	514651814	T	G	G	K	G	G	G	G	G	T	T	G	T	G	K	T	G
chr3A	GBS_514651878	514651878	G	G	A	R	A	A	A	A	A	G	G	A	G	A	R	G	A
chr3A	GBS_517592581	517592581	C	T	T	Y	T	T	T	T	C	C	C	T	C	T	Y	Y	T
chr3A	GBS_518959427	518959427	C	T	T	Y	T	T	T	T	C	C	C	T	C	T	Y	Y	T
chr3A	GBS_519756497	519756497	T	C	C	Y	C	C	C	C	T	T	T	C	T	C	Y	Y	C
chr3A	GBS_522906439	522906439	T	C	C	Y	C	C	C	C	T	T	T	C	T	C	Y	Y	C
chr3A	GBS_522906534	522906534	T	A	A	W	A	A	A	A	T	T	T	A	T	A	W	W	A
chr3A	GBS_522906535	522906535	T	G	G	K	G	G	G	G	T	T	T	G	T	G	K	K	G
chr3A	GBS_530272014	530272014	T	C	C	Y	C	C	C	C	T	T	T	C	T	C	Y	Y	C
chr3A	GBS_537091952	537091952	G	G	T	K	T	T	T	T	G	G	G	T	G	T	K	K	T
chr3A	GBS_537091955	537091955	G	G	T	K	T	T	T	T	G	G	G	T	G	T	K	K	T
chr3A	GBS_546753061	546753061	T	C	C	Y	C	C	C	C	T	T	T	C	T	C	C	T	C
chr3A	GBS_547303491	547303491	A	G	G	R	G	G	G	G	A	A	A	G	A	G	R	R	G
chr3A	GBS_547303559	547303559	C	T	T	Y	T	T	T	T	C	C	C	T	C	T	Y	Y	T
chr3A	GBS_547303619	547303619	T	C	C	Y	C	C	C	C	T	T	T	C	T	C	Y	Y	C
chr3A	GBS_547383267	547383267	A	G	G	R	G	G	G	G	A	A	A	G	R	G	R	R	G
chr3A	GBS_548506925	548506925	C	T	T	Y	T	T	T	T	C	C	C	T	C	T	Y	Y	T
chr3A	GBS_550806259	550806259	A	T	T	W	T	T	T	T	A	A	A	T	A	T	T	T	T
chr3A	GBS_554288716	554288716	C	T	T	Y	T	T	T	T	C	C	C	T	C	T	T	Y	T
chr3A	GBS_554288717	554288717	A	G	G	R	G	G	G	G	A	A	A	G	A	G	G	R	G
chr3A	GBS_559388235	559388235	A	T	T	W	T	T	T	W	A	A	A	T	A	T	W	W	T
chr3A	GBS_560964806	560964806	A	T	T	W	T	T	T	T	A	A	A	T	A	T	A	T	T
chr3A	GBS_561592751	561592751	C	T	T	C	T	T	T	T	C	C	C	T	C	T	C	Y	T
[truncated: 3,627 more rows]
