# Supplementary material for: Dissection of a grain yield QTL from wild emmer wheat reveals sub-intervals associated with culm length and kernel number
Source: Front Genet. 2022 Oct 19;13:955295. doi: 10.3389/fgene.2022.955295 (PMC9629866; doi:10.3389/fgene.2022.955295)
Supplement: Supplementary file 13 [file DataSheet2.xlsx]

## Sheet: Read_me
Read me
This table contains raw (orange) and filtered(green) phenotypic data from the experimental farm of the Hebrew Universit in Rehovot (2017, 2018) and of the Lemnatec fasclity at the IPK in Gatersleben (2019).
Values that were above or below the mean plus /minus three times standarddeviation were marked with a "NA". Values that were manually removed, because they showed abnormal distributions at the end of the residues are highlighted in red.
Besides this, genotypic data of the respective RILs was added next to the phenotypic data. The alleles "A" and "B" were derived from the wild emmer parent (Gt18-16) and Uzan, respectively.

## Sheet: Table S7
																														Marker_ID	Tdurum_contig27976_414	Kukri_rep_c69803_82	BS00010055_51	Kukri_c6227780	GBS _96013158	Gene_1741_16	GBS _97707169	GBS _100504657	GBS _10264774	Tdurum_contig30989_79	Tdurum_contig_68806_677	GBS_113979606	GBS_115312227	Rac875_c2138_474	Kukri_c46621_14	wsnp_Ex_c6537_1133876
																														cM	32.88	35.44	36.48	39.36	40.75					42.15	43.95			46.81	47.86	48.55
JID	Year	Plot #/PlantID	Treat WL/WW	Genotype	Replicate	CL	MSpL	MSpSp	MSpSpSp	MSpTKW	TotDM	GY	HI	Sppp	GYpSp	TKW	CKN	CL3	MSpL3	MSpSp3	MSpSpSp3	MSpTKW3	TotDM3	GY3	HI3	Sppp3	GYpSp3	TKW3	CKN3	Mbp		77_156243	80_465477	96_01157	96_013158	97_013837	97_707169	100_504657	102_647748	104_14986	111_425302	113_979606	115_312227	122_506008	128_064567	138_099492
2017_WL	2017	191	WL	1004-B	1	63.8	67.7	15	0.31	70.71	16.68	8.61	51.62	4.4	1.96	61.78	139.37	63.8	67.7	15	0.31	70.71	16.68	8.61	51.62	4.4	1.96	61.78	139.37	1004B	A	A	A	A	A	A	A	A	A	A	A	B	B	B	B	B
2017_WL	2017	387	WL	1004-B	2	61	67.4	13.7	0.3	68.7	21.3	11.09	52.08	5.6	1.98	64.85	171.01	61	67.4	13.7	0.3	68.7	21.3	11.09	52.08	5.6	1.98	64.85	171.01	1004B	A	A	A	A	A	A	A	A	A	A	A	B	B	B	B	B
2017_WL	2017	680	WL	1004-B	3	72.3	63.1	13.3	0.32	70.55	24.41	11.58	47.42	5.5	2.1	63.95	181.08	72.3	63.1	13.3	0.32	70.55	24.41	11.58	47.42	5.5	2.1	63.95	181.08	1004B	A	A	A	A	A	A	A	A	A	A	A	B	B	B	B	B
2017_WL	2017	842	WL	1004-B	4	64.1	65.3	14.3	0.31	69.85	25.66	12.7	49.5	5.25	2.42	60.49	209.95	64.1	65.3	14.3	0.31	69.85	25.66	12.7	49.5	5.25	2.42	60.49	209.95	1004B	A	A	A	A	A	A	A	A	A	A	A	B	B	B	B	B
2017_WL	2017	186	WL	1121-B	1	63	66.4	17	0.27	51.21	11.93	5.89	49.34	3	1.96	50.16	117.42	63	66.4	17	0.27	NA	11.93	5.89	49.34	3	1.96	NA	117.42	1121B	A	A	A	A	A	A	A	A	A	A	B	B	B	B	B	B
2017_WL	2017	478	WL	1121-B	2	60.7	74.2	17	0.3	62.16	19.82	9.71	48.97	5.33	1.82	58.07	167.21	60.7	74.2	17	0.3	62.16	19.82	9.71	48.97	5.33	1.82	58.07	167.21	1121B	A	A	A	A	A	A	A	A	A	A	B	B	B	B	B	B
2017_WL	2017	838	WL	1121-B	4	68	78.1	18.7	0.31	62.38	24.52	11.46	46.74	5.25	2.18	54.9	208.74	68	78.1	18.7	0.31	62.38	24.52	11.46	46.74	5.25	2.18	54.9	208.74	1121B	A	A	A	A	A	A	A	A	A	A	B	B	B	B	B	B
2017_WL	2017	1041	WL	1121-B	5	65	68.8	14.3	0.31	65.15	28.81	12.7	44.07	7	1.81	50.69	250.54	65	68.8	14.3	0.31	65.15	28.81	12.7	44.07	7	1.81	50.69	250.54	1121B	A	A	A	A	A	A	A	A	A	A	B	B	B	B	B	B
2017_WL	2017	282	WL	1145-C	1	68.7	69.8	15.7	0.27	68.9	19.12	8.19	42.83	5.2	1.58	62.17	131.74	68.7	69.8	15.7	0.27	68.9	19.12	8.19	42.83	5.2	1.58	62.17	131.74	1145C	B	B	B	B	B	B	B	B	A	A	A	A	A	A	A	A
2017_WL	2017	481	WL	1145-C	2	67.3	63.5	13.7	0.26	69.07	23.53	9.94	42.25	4.8	2.07	65.87	150.9	67.3	63.5	13.7	0.26	69.07	23.53	9.94	42.25	4.8	2.07	65.87	150.9	1145C	B	B	B	B	B	B	B	B	A	A	A	A	A	A	A	A
2017_WL	2017	686	WL	1145-C	3	65.7	65.4	14	0.27	65.89	19.87	7.83	39.42	5.5	1.42	62.9	124.48	65.7	65.4	14	0.27	65.89	19.87	7.83	39.42	5.5	1.42	62.9	124.48	1145C	B	B	B	B	B	B	B	B	A	A	A	A	A	A	A	A
2017_WL	2017	730	WL	1145-C	4	74.7	71.2	15.7	0.29	65.94	32.34	14.58	45.07	7.25	2.01	64.38	226.47	74.7	71.2	15.7	0.29	65.94	32.34	14.58	45.07	7.25	2.01	64.38	226.47	1145C	B	B	B	B	B	B	B	B	A	A	A	A	A	A	A	A
2017_WL	2017	936	WL	1145-C	5	74	73.5	16	0.31	71.15	40.32	17.8	44.15	8	2.22	66.56	267.43	74	73.5	16	0.31	71.15	40.32	17.8	44.15	8	2.22	66.56	267.43	1145C	B	B	B	B	B	B	B	B	A	A	A	A	A	A	A	A
2017_WL	2017	185	WL	1174-B	1	62.7	62.3	14	0.28	67.2	19.08	8.97	47.03	4.5	1.99	59.33	151.19	62.7	62.3	14	0.28	67.2	19.08	8.97	47.03	4.5	1.99	59.33	151.19	1174B	A	A	A	B	B	B	B	B	B	B	B	B	B	B	B	B
2017_WL	2017	482	WL	1174-B	2	65.7	71.8	17	0.28	62.79	20.33	9.1	44.77	4.75	1.92	60.38	150.71	65.7	71.8	17	0.28	62.79	20.33	9.1	44.77	4.75	1.92	60.38	150.71	1174B	A	A	A	B	B	B	B	B	B	B	B	B	B	B	B	B
2017_WL	2017	584	WL	1174-B	3	61.7	75.8	17.7	0.26	63.5	22.58	10.49	46.45	5.33	1.97	61.88	169.52	61.7	75.8	17.7	0.26	63.5	22.58	10.49	46.45	5.33	1.97	61.88	169.52	1174B	A	A	A	B	B	B	B	B	B	B	B	B	B	B	B	B
2017_WL	2017	728	WL	1174-B	4	70.7	70.5	15.7	0.28	71.46	32.08	14.86	46.31	6.6	2.25	57.26	259.52	70.7	70.5	15.7	0.28	71.46	32.08	14.86	46.31	6.6	2.25	57.26	259.52	1174B	A	A	A	B	B	B	B	B	B	B	B	B	B	B	B	B
2017_WL	2017	939	WL	1174-B	5	74	76.2	18	0.26	68.51	32.39	15.62	48.22	5.75	2.72	58.94	265.02	74	76.2	18	0.26	68.51	32.39	15.62	48.22	5.75	2.72	58.94	265.02	1174B	A	A	A	B	B	B	B	B	B	B	B	B	B	B	B	B
2017_WL	2017	194	WL	1336-E	1	67.3	62.9	14.3	0.3	61.86	13.52	5.63	41.65	3.2	1.76	63.02	89.34	67.3	62.9	14.3	0.3	61.86	13.52	5.63	41.65	3.2	1.76	63.02	89.34	1336E	B	B	B	B	B	B	B	B	B	B	A	A	A	A	A	A
2017_WL	2017	494	WL	1336-E	2	74.3	66.5	15.3	0.29	58.4	17.74	6.74	37.98	3.5	1.93	60.22	111.92	74.3	66.5	15.3	0.29	58.4	17.74	6.74	37.98	3.5	1.93	60.22	111.92	1336E	B	B	B	B	B	B	B	B	B	B	A	A	A	A	A	A
2017_WL	2017	685	WL	1336-E	3	69.3	60.8	12.3	0.29	67.31	19.33	7.27	37.6	4.4	1.65	55.59	130.78	69.3	60.8	12.3	0.29	67.31	19.33	7.27	37.6	4.4	1.65	55.59	130.78	1336E	B	B	B	B	B	B	B	B	B	B	A	A	A	A	A	A
2017_WL	2017	832	WL	1336-E	4	73.3	66.9	14.3	0.32	63.8	26.99	11.19	41.45	5.2	2.15	64.32	173.97	73.3	66.9	14.3	0.32	63.8	26.99	11.19	41.45	5.2	2.15	64.32	173.97	1336E	B	B	B	B	B	B	B	B	B	B	A	A	A	A	A	A
2017_WL	2017	1039	WL	1336-E	5	68.7	59.3	11.3	0.36	61.24	32.69	13.38	40.93	7	1.91	60.73	220.32	68.7	59.3	11.3	0.36	61.24	32.69	13.38	40.93	7	1.91	60.73	220.32	1336E	B	B	B	B	B	B	B	B	B	B	A	A	A	A	A	A
2017_WL	2017	281	WL	1353-C	1	75	72.7	17.3	0.26	66.02	20.46	9.07	44.34	5	1.81	60.35	150.29	75	72.7	17.3	0.26	66.02	20.46	9.07	44.34	5	1.81	60.35	150.29	1353C	B	B	B	B	B	B	B	B	B	B	B	B	B	A	A	A
2017_WL	2017	484	WL	1353-C	2	71.7	68.6	14.7	0.26	61.74	19.67	7.99	40.6	4.67	1.71	60.64	131.76	71.7	68.6	14.7	0.26	61.74	19.67	7.99	40.6	4.67	1.71	60.64	131.76	1353C	B	B	B	B	B	B	B	B	B	B	B	B	B	A	A	A
2017_WL	2017	594	WL	1353-C	3	66.7	78.6	19.3	0.24	62.5	21.85	9.64	44.11	5	1.93	60.74	158.71	66.7	78.6	19.3	0.24	62.5	21.85	9.64	44.11	5	1.93	60.74	158.71	1353C	B	B	B	B	B	B	B	B	B	B	B	B	B	A	A	A
2017_WL	2017	731	WL	1353-C	4	76	69.6	15	0.25	72.04	24.16	10.49	43.42	5.75	1.82	66.3	158.22	76	69.6	15	0.25	72.04	24.16	10.49	43.42	5.75	1.82	66.3	158.22	1353C	B	B	B	B	B	B	B	B	B	B	B	B	B	A	A	A
2017_WL	2017	933	WL	1353-C	5	76.7	72.7	17	0.26	70.15	29.44	12.95	44	5.25	2.47	60.91	212.61	76.7	72.7	17	0.26	70.15	29.44	12.95	44	5.25	2.47	60.91	212.61	1353C	B	B	B	B	B	B	B	B	B	B	B	B	B	A	A	A
2017_WL	2017	278	WL	1403-D	1	69	65.9	15.3	0.26	67.54	18.9	8.24	43.61	4.25	1.94	60.62	135.93	69	65.9	15.3	0.26	67.54	18.9	8.24	43.61	4.25	1.94	60.62	135.93	1403D	B	B	B	B	B	B	B	B	B	B	B	B	B	A	A	A
2017_WL	2017	380	WL	1403-D	2	76.5	85	23	0.23	51.23	26.03	9.29	35.7	5.75	1.62	48.27	192.46	76.5	NA	NA	0.23	NA	26.03	9.29	35.7	5.75	1.62	NA	192.46	1403D	B	B	B	B	B	B	B	B	B	B	B	B	B	A	A	A
2017_WL	2017	585	WL	1403-D	3	69.7	58.1	13	0.26	66.9	14.32	5.64	39.4	4.2	1.34	64.6	87.31	69.7	58.1	13	0.26	66.9	14.32	5.64	39.4	4.2	1.34	64.6	87.31	1403D	B	B	B	B	B	B	B	B	B	B	B	B	B	A	A	A
2017_WL	2017	829	WL	1403-D	4	78	72.8	19	0.2	82.88	28.6	12.95	45.29	5.2	2.49	61.14	211.81	78	72.8	19	0.2	NA	28.6	12.95	45.29	5.2	2.49	61.14	211.81	1403D	B	B	B	B	B	B	B	B	B	B	B	B	B	A	A	A
2017_WL	2017	937	WL	1403-D	5	73	72.1	17.7	0.25	69.85	30.85	14.08	45.62	6	2.35	59.98	234.74	73	72.1	17.7	0.25	69.85	30.85	14.08	45.62	6	2.35	59.98	234.74	1403D	B	B	B	B	B	B	B	B	B	B	B	B	B	A	A	A
2017_WL	2017	288	WL	1431-G	1	68.3	67.1	14.3	0.31	69.54	22.38	9.81	43.81	4.8	2.04	62.64	156.61	68.3	67.1	14.3	0.31	69.54	22.38	9.81	43.81	4.8	2.04	62.64	156.61	1431G	B	B	B	A	A	A	A	A	A	A	A	A	A	A	A	A
2017_WL	2017	384	WL	1431-G	2	71.7	65.8	14.7	0.27	64.17	21.79	8.98	41.22	5.2	1.73	61.83	145.24	71.7	65.8	14.7	0.27	64.17	21.79	8.98	41.22	5.2	1.73	61.83	145.24	1431G	B	B	B	A	A	A	A	A	A	A	A	A	A	A	A	A
2017_WL	2017	691	WL	1431-G	3	65.7	61.3	14.3	0.29	68.49	16.08	8.78	54.6	4	2.19	66.3	132.43	65.7	61.3	14.3	0.29	68.49	16.08	8.78	54.6	4	2.19	66.3	132.43	1431G	B	B	B	A	A	A	A	A	A	A	A	A	A	A	A	A
2017_WL	2017	726	WL	1431-G	4	77.7	72.7	17.7	0.27	71.77	30.6	14.83	48.45	6.5	2.28	62.48	237.36	77.7	72.7	17.7	0.27	71.77	30.6	14.83	48.45	6.5	2.28	62.48	237.36	1431G	B	B	B	A	A	A	A	A	A	A	A	A	A	A	A	A
2017_WL	2017	1040	WL	1431-G	5	75.7	65.7	15.7	0.25	71.18	30.49	12.69	41.63	5.4	2.35	60.22	210.73	75.7	65.7	15.7	0.25	71.18	30.49	12.69	41.63	5.4	2.35	60.22	210.73	1431G	B	B	B	A	A	A	A	A	A	A	A	A	A	A	A	A
2017_WL	2017	183	WL	1488-A	1	57.8	69	14.7	0.29	68.05	16.36	7.36	45.01	4	1.84	62.56	117.65	57.8	69	14.7	0.29	68.05	16.36	7.36	45.01	4	1.84	62.56	117.65	1488A	A	B	B	B	B	B	B	B	B	B	B	B	B	B	B	B
2017_WL	2017	379	WL	1488-A	2	51.5	61.3	12	NA	69.7	18.45	8.26	44.79	5	1.65	64.28	128.5	51.5	61.3	12	NA	69.7	18.45	8.26	44.79	5	1.65	64.28	128.5	1488A	A	B	B	B	B	B	B	B	B	B	B	B	B	B	B	B
2017_WL	2017	587	WL	1488-A	3	63.3	67.8	15	0.25	63.39	15.4	6.87	44.63	4.2	1.64	56.99	120.55	63.3	67.8	15	0.25	63.39	15.4	6.87	44.63	4.2	1.64	56.99	120.55	1488A	A	B	B	B	B	B	B	B	B	B	B	B	B	B	B	B
2017_WL	2017	826	WL	1488-A	4	60.3	72.2	14	0.32	72.54	26.93	12.95	48.09	5.8	2.23	62.81	206.18	60.3	72.2	14	0.32	72.54	26.93	12.95	48.09	5.8	2.23	62.81	206.18	1488A	A	B	B	B	B	B	B	B	B	B	B	B	B	B	B	B
2017_WL	2017	927	WL	1488-A	5	61.7	74.7	15	0.36	62.13	34.07	16.42	48.2	6.2	2.65	62.58	262.38	61.7	74.7	15	0.36	62.13	34.07	16.42	48.2	6.2	2.65	62.58	262.38	1488A	A	B	B	B	B	B	B	B	B	B	B	B	B	B	B	B
2017_WL	2017	285	WL	1539-A	1	61.7	58.1	11	0.33	65	15.56	7.23	46.43	4	1.81	67.94	106.42	61.7	58.1	11	0.33	65	15.56	7.23	46.43	4	1.81	67.94	106.42	1539A	A	A	A	A	A	A	A	A	A	A	A	A	B	B	B	B
2017_WL	2017	386	WL	1539-A	2	59.8	66.8	13.3	0.36	66.36	23.74	12.37	52.13	5.2	2.38	67.27	183.89	59.8	66.8	13.3	0.36	66.36	23.74	12.37	52.13	5.2	2.38	67.27	183.89	1539A	A	A	A	A	A	A	A	A	A	A	A	A	B	B	B	B
2017_WL	2017	681	WL	1539-A	3	58.3	63.2	12.7	0.34	71.23	18.36	9.01	49.09	2.8	3.22	67.86	132.77	58.3	63.2	12.7	0.34	71.23	18.36	9.01	49.09	2.8	NA	67.86	132.77	1539A	A	A	A	A	A	A	A	A	A	A	A	A	B	B	B	B
2017_WL	2017	738	WL	1539-A	4	68	71.5	15.7	0.32	71.87	32.28	15.99	49.54	8	2	68.18	234.53	68	71.5	15.7	0.32	71.87	32.28	15.99	49.54	8	2	68.18	234.53	1539A	A	A	A	A	A	A	A	A	A	A	A	A	B	B	B	B
2017_WL	2017	1026	WL	1539-A	5	58.3	65.8	13.7	0.37	68	43	16.26	37.82	7.25	2.24	62	262.26	58.3	65.8	13.7	0.37	68	43	16.26	37.82	7.25	2.24	62	262.26	1539A	A	A	A	A	A	A	A	A	A	A	A	A	B	B	B	B
2017_WL	2017	179	WL	1557-G	1	67.8	71.3	16.3	0.25	65.79	22.55	10.63	47.13	4.75	2.24	60.94	174.43	67.8	71.3	16.3	0.25	65.79	22.55	10.63	47.13	4.75	2.24	60.94	174.43	1557G	B	B	B	B	B	B	B	B	B	B	B	B	B	B	B	A
2017_WL	2017	393	WL	1557-G	2	66	66.3	15.3	0.21	65.88	12.56	4.25	33.83	4	1.06	58.42	72.75	66	66.3	15.3	0.21	65.88	12.56	4.25	33.83	4	1.06	58.42	72.75	1557G	B	B	B	B	B	B	B	B	B	B	B	B	B	B	B	A
2017_WL	2017	692	WL	1557-G	3	64.3	68.9	16	0.22	62.6	31.94	8.31	26.02	5	1.66	59.61	139.41	64.3	68.9	16	0.22	62.6	31.94	8.31	NA	5	1.66	59.61	139.41	1557G	B	B	B	B	B	B	B	B	B	B	B	B	B	B	B	A
2017_WL	2017	837	WL	1557-G	4	70.8	71.6	16.7	0.26	62.95	22.78	9.63	42.27	5.33	1.81	58.35	165.04	70.8	71.6	16.7	0.26	62.95	22.78	9.63	42.27	5.33	1.81	58.35	165.04	1557G	B	B	B	B	B	B	B	B	B	B	B	B	B	B	B	A
2017_WL	2017	1042	WL	1557-G	5	73.3	74	16.3	0.27	64.33	33.46	13.17	39.35	6.33	2.08	60.17	218.88	73.3	74	16.3	0.27	64.33	33.46	13.17	39.35	6.33	2.08	60.17	218.88	1557G	B	B	B	B	B	B	B	B	B	B	B	B	B	B	B	A
2017_WL	2017	188	WL	1663-G	1	59	68.1	13	0.31	66.08	16.06	7.86	48.93	4	1.96	61.7	127.39	59	68.1	13	0.31	66.08	16.06	7.86	48.93	4	1.96	61.7	127.39	1663G	A	B	B	B	B	B	B	B	B	B	B	B	B	B	B	B
2017_WL	2017	485	WL	1663-G	2	57.8	62.1	11.7	0.33	64	19.66	9.88	50.23	4.2	2.35	65.56	150.7	57.8	62.1	11.7	0.33	64	19.66	9.88	50.23	4.2	2.35	65.56	150.7	1663G	A	B	B	B	B	B	B	B	B	B	B	B	B	B	B	B
2017_WL	2017	689	WL	1663-G	3	57.3	62.6	12.7	0.32	63.5	19.26	6.9	35.83	4	1.73	63.87	108.03	57.3	62.6	12.7	0.32	63.5	19.26	6.9	35.83	4	1.73	63.87	108.03	1663G	A	B	B	B	B	B	B	B	B	B	B	B	B	B	B	B
2017_WL	2017	830	WL	1663-G	4	66.7	69.5	14	0.33	70.8	33.6	16.61	49.43	7	2.37	64.88	256.01	66.7	69.5	14	0.33	70.8	33.6	16.61	49.43	7	2.37	64.88	256.01	1663G	A	B	B	B	B	B	B	B	B	B	B	B	B	B	B	B
2017_WL	2017	193	WL	1688-C	1	NA	60.7	11.7	0.31	70.36	19.6	9.49	48.45	5	1.9	65.43	145.04	NA	60.7	11.7	0.31	70.36	19.6	9.49	48.45	5	1.9	65.43	145.04	1688C	A	B	B	B	B	B	B	B	B	B	B	B	B	B	B	B
2017_WL	2017	479	WL	1688-C	2	58.3	72.1	14.3	0.31	63.11	24.95	11.96	47.93	5	2.39	65.18	183.49	58.3	72.1	14.3	0.31	63.11	24.95	11.96	47.93	5	2.39	65.18	183.49	1688C	A	B	B	B	B	B	B	B	B	B	B	B	B	B	B	B
2017_WL	2017	579	WL	1688-C	3	63.3	62.2	12.3	0.31	65.69	18.62	7.9	42.42	4.4	1.8	63.8	123.82	63.3	62.2	12.3	0.31	65.69	18.62	7.9	42.42	4.4	1.8	63.8	123.82	1688C	A	B	B	B	B	B	B	B	B	B	B	B	B	B	B	B
2017_WL	2017	735	WL	1688-C	4	69.3	72.3	15.3	0.3	66.13	24.93	11.93	47.85	5.5	2.17	65.49	182.17	69.3	72.3	15.3	0.3	66.13	24.93	11.93	47.85	5.5	2.17	65.49	182.17	1688C	A	B	B	B	B	B	B	B	B	B	B	B	B	B	B	B
2017_WL	2017	181	WL	1695-C	1	71.5	67.3	16	0.27	71.1	22.94	11.34	49.43	5	2.27	62.93	180.2	71.5	67.3	16	0.27	71.1	22.94	11.34	49.43	5	2.27	62.93	180.2	1695C	B	B	A	A	A	A	A	A	A	A	A	A	A	A	A	A
2017_WL	2017	394	WL	1695-C	2	65	64.9	15.3	0.26	72	16.91	7.99	47.23	3.6	2.22	61.62	129.67	65	64.9	15.3	0.26	72	16.91	7.99	47.23	3.6	2.22	61.62	129.67	1695C	B	B	A	A	A	A	A	A	A	A	A	A	A	A	A	A
2017_WL	2017	687	WL	1695-C	3	69.7	68.3	15.7	0.27	68.36	20.23	8.81	43.53	4.25	2.07	66.26	132.96	69.7	68.3	15.7	0.27	68.36	20.23	8.81	43.53	4.25	2.07	66.26	132.96	1695C	B	B	A	A	A	A	A	A	A	A	A	A	A	A	A	A
2017_WL	2017	828	WL	1695-C	4	81.3	70.6	17.7	0.25	74.85	46.14	22.24	48.19	NA	2.3	58.98	377.08	81.3	70.6	17.7	0.25	74.85	NA	NA	48.19	NA	2.3	58.98	NA	1695C	B	B	A	A	A	A	A	A	A	A	A	A	A	A	A	A
2017_WL	2017	1034	WL	1695-C	5	72.3	61.2	14.7	0.28	69.36	30.41	13.72	45.1	5.8	2.36	60.17	228.02	72.3	61.2	14.7	0.28	69.36	30.41	13.72	45.1	5.8	2.36	60.17	228.02	1695C	B	B	A	A	A	A	A	A	A	A	A	A	A	A	A	A
2017_WL	2017	187	WL	1735-E	1	62.7	58.8	12	0.29	73.71	17.16	8.8	51.3	4.8	1.83	62.78	140.17	62.7	58.8	12	0.29	73.71	17.16	8.8	51.3	4.8	1.83	62.78	140.17	1735E	A	A	A	A	A	A	A	A	A	A	B	B	B	B	B	B
2017_WL	2017	383	WL	1735-E	2	66.3	66.6	14.7	0.31	69.06	23.85	12.42	52.06	6	2.07	66.48	186.82	66.3	66.6	14.7	0.31	69.06	23.85	12.42	52.06	6	2.07	66.48	186.82	1735E	A	A	A	A	A	A	A	A	A	A	B	B	B	B	B	B
2017_WL	2017	684	WL	1735-E	3	63.7	67	14.7	0.31	65.22	16.55	8.21	49.58	4.75	1.73	63.7	128.89	63.7	67	14.7	0.31	65.22	16.55	8.21	49.58	4.75	1.73	63.7	128.89	1735E	A	A	A	A	A	A	A	A	A	A	B	B	B	B	B	B
2017_WL	2017	729	WL	1735-E	4	66.3	64.7	13.7	0.31	67.4	24.41	12.35	50.59	5.67	2.18	57.11	216.25	66.3	64.7	13.7	0.31	67.4	24.41	12.35	50.59	5.67	2.18	57.11	216.25	1735E	A	A	A	A	A	A	A	A	A	A	B	B	B	B	B	B
2017_WL	2017	283	WL	1761-D	1	63.7	62.9	12.7	0.3	64.21	18.73	8.4	44.85	5.6	1.5	62.33	134.77	63.7	62.9	12.7	0.3	64.21	18.73	8.4	44.85	5.6	1.5	62.33	134.77	1761D	B	B	B	B	B	A	A	A	A	A	A	A	A	A	A	A
2017_WL	2017	382	WL	1761-D	2	70	70.7	15	0.31	68.91	21.94	10.36	47.22	4.5	2.3	63.9	162.13	70	70.7	15	0.31	68.91	21.94	10.36	47.22	4.5	2.3	63.9	162.13	1761D	B	B	B	B	B	A	A	A	A	A	A	A	A	A	A	A
2017_WL	2017	580	WL	1761-D	3	66.3	64.3	12.7	0.29	69.37	19.71	8.6	43.64	5.2	1.65	65.62	131.06	66.3	64.3	12.7	0.29	69.37	19.71	8.6	43.64	5.2	1.65	65.62	131.06	1761D	B	B	B	B	B	A	A	A	A	A	A	A	A	A	A	A
2017_WL	2017	836	WL	1761-D	4	64.7	68.2	14.3	0.28	67.92	23	10.53	45.8	5.8	1.82	63.48	165.88	64.7	68.2	14.3	0.28	67.92	23	10.53	45.8	5.8	1.82	63.48	165.88	1761D	B	B	B	B	B	A	A	A	A	A	A	A	A	A	A	A
2017_WL	2017	378	WL	1767-E	2	66.7	73.8	16.7	0.24	66.97	38.41	17.77	46.25	NA	1.78	60.27	294.84	66.7	73.8	16.7	0.24	66.97	38.41	17.77	46.25	NA	1.78	60.27	294.84	1767E	A	A	A	B	B	B	B	B	B	B	B	B	B	B	B	B
2017_WL	2017	590	WL	1767-E	3	65	74.6	18	0.26	61.29	16.18	7.69	47.54	4.5	1.71	59.19	129.92	65	74.6	18	0.26	61.29	16.18	7.69	47.54	4.5	1.71	59.19	129.92	1767E	A	A	A	B	B	B	B	B	B	B	B	B	B	B	B	B
2017_WL	2017	742	WL	1767-E	4	77	77.4	18.3	0.26	66.27	24.84	12.11	48.76	5.5	2.2	56.38	214.79	77	77.4	18.3	0.26	66.27	24.84	12.11	48.76	5.5	2.2	56.38	214.79	1767E	A	A	A	B	B	B	B	B	B	B	B	B	B	B	B	B
2017_WL	2017	182	WL	Uzan	1	65.2	69.5	16.7	0.26	66.64	18.82	6.82	36.26	5	1.36	57.26	119.11	65.2	69.5	16.7	0.26	66.64	18.82	6.82	36.26	5	1.36	57.26	119.11	Uzan	A	A	A	A	A	A	A	A	A	A	A	A	A	A	A	A
2017_WL	2017	480	WL	Uzan	2	63.3	71.1	15.3	0.33	63.91	15.33	7.96	51.89	4.5	1.77	61.35	129.75	63.3	71.1	15.3	0.33	63.91	15.33	7.96	51.89	4.5	1.77	61.35	129.75	Uzan	A	A	A	A	A	A	A	A	A	A	A	A	A	A	A	A
2017_WL	2017	589	WL	Uzan	3	62.3	68.6	27	0.16	65.98	16.1	7.26	45.09	4.4	1.65	61.26	118.51	62.3	68.6	NA	NA	65.98	16.1	7.26	45.09	4.4	1.65	61.26	118.51	Uzan	A	A	A	A	A	A	A	A	A	A	A	A	A	A	A	A
2017_WW	2017	241	WW	1004-B	1	61.7	64.7	14	0.27	70.7	19.05	9.34	49.02	4	2.33	64.36	145.12	61.7	64.7	14	0.27	70.7	19.05	9.34	49.02	4	2.33	64.36	145.12	1004B	A	A	A	A	A	A	A	A	A	A	A	B	B	B	B	B
2017_WW	2017	329	WW	1004-B	2	68.7	69	16	0.28	69.32	21.97	10.21	46.5	4	2.55	67.82	150.55	68.7	69	16	0.28	69.32	21.97	10.21	46.5	4	2.55	67.82	150.55	1004B	A	A	A	A	A	A	A	A	A	A	A	B	B	B	B	B
2017_WW	2017	526	WW	1004-B	3	67.7	65.4	13.7	0.31	74.08	30.83	14.83	48.11	5.25	2.82	72.68	204.05	67.7	65.4	13.7	0.31	74.08	30.83	14.83	48.11	5.25	2.82	NA	204.05	1004B	A	A	A	A	A	A	A	A	A	A	A	B	B	B	B	B
2017_WW	2017	790	WW	1004-B	4	57.3	63.4	14	0.29	70.33	24.35	11.83	48.58	5	2.37	63.87	185.22	57.3	63.4	14	0.29	70.33	24.35	11.83	48.58	5	2.37	63.87	185.22	1004B	A	A	A	A	A	A	A	A	A	A	A	B	B	B	B	B
2017_WW	2017	127	WW	1121-B	1	63.8	75.1	17.3	0.26	68.81	20	9.55	47.73	5.5	1.74	62.91	151.8	63.8	75.1	17.3	0.26	68.81	20	9.55	47.73	5.5	1.74	62.91	151.8	1121B	A	A	A	A	A	A	A	A	A	A	B	B	B	B	B	B
2017_WW	2017	332	WW	1121-B	2	73	73.9	18.7	0.31	60.63	32.3	15.75	48.76	5	3.15	61.26	257.1	73	73.9	18.7	0.31	60.63	32.3	15.75	48.76	5	3.15	61.26	257.1	1121B	A	A	A	A	A	A	A	A	A	A	B	B	B	B	B	B
2017_WW	2017	631	WW	1121-B	3	67.7	75.8	17.7	0.29	66.95	26.78	12.74	47.59	4.5	2.83	63.74	199.87	67.7	75.8	17.7	0.29	66.95	26.78	12.74	47.59	4.5	2.83	63.74	199.87	1121B	A	A	A	A	A	A	A	A	A	A	B	B	B	B	B	B
2017_WW	2017	890	WW	1121-B	4	65.3	73.2	17.3	0.28	66.33	22.49	10.82	48.12	4.25	2.55	64.51	167.73	65.3	73.2	17.3	0.28	66.33	22.49	10.82	48.12	4.25	2.55	64.51	167.73	1121B	A	A	A	A	A	A	A	A	A	A	B	B	B	B	B	B
2017_WW	2017	986	WW	1121-B	5	62.7	60.2	14.7	0.29	65.04	15.19	7.83	51.54	3.25	2.41	61.54	127.23	62.7	60.2	14.7	0.29	65.04	15.19	7.83	51.54	3.25	2.41	61.54	127.23	1121B	A	A	A	A	A	A	A	A	A	A	B	B	B	B	B	B
2017_WW	2017	141	WW	1145-C	1	64	69.1	16	0.25	67.88	20.6	8.45	41.03	4	2.11	63.75	132.55	64	69.1	16	0.25	67.88	20.6	8.45	41.03	4	2.11	63.75	132.55	1145C	B	B	B	B	B	B	B	B	A	A	A	A	A	A	A	A
2017_WW	2017	341	WW	1145-C	2	67.7	71.8	16.3	0.27	66.12	24.72	9.33	37.74	3.8	2.46	65.57	142.29	67.7	71.8	16.3	0.27	66.12	24.72	9.33	37.74	3.8	2.46	65.57	142.29	1145C	B	B	B	B	B	B	B	B	A	A	A	A	A	A	A	A
2017_WW	2017	542	WW	1145-C	3	65.3	72.9	16	0.29	65.33	29.43	12.06	41	5.8	2.08	63.34	190.4	65.3	72.9	16	0.29	65.33	29.43	12.06	41	5.8	2.08	63.34	190.4	1145C	B	B	B	B	B	B	B	B	A	A	A	A	A	A	A	A
2017_WW	2017	884	WW	1145-C	4	64	69.6	15	0.26	68.03	28.73	11.38	39.59	5.6	2.03	63.81	178.34	64	69.6	15	0.26	68.03	28.73	11.38	39.59	5.6	2.03	63.81	178.34	1145C	B	B	B	B	B	B	B	B	A	A	A	A	A	A	A	A
2017_WW	2017	1078	WW	1145-C	5	63.7	62.3	12.7	0.28	69.63	31.37	12.85	40.97	7.2	1.79	64.62	198.85	63.7	62.3	12.7	0.28	69.63	31.37	12.85	40.97	7.2	1.79	64.62	198.85	1145C	B	B	B	B	B	B	B	B	A	A	A	A	A	A	A	A
2017_WW	2017	236	WW	1174-B	1	70	75	18.7	0.23	69.21	25.84	11.56	44.76	5	2.31	63.6	181.76	70	75	18.7	0.23	69.21	25.84	11.56	44.76	5	2.31	63.6	181.76	1174B	A	A	A	B	B	B	B	B	B	B	B	B	B	B	B	B
2017_WW	2017	427	WW	1174-B	2	66.7	72.3	17	0.26	65.04	22.25	9.21	41.38	3.6	2.56	65.37	140.89	66.7	72.3	17	0.26	65.04	22.25	9.21	41.38	3.6	2.56	65.37	140.89	1174B	A	A	A	B	B	B	B	B	B	B	B	B	B	B	B	B
2017_WW	2017	536	WW	1174-B	3	67.7	81.4	19.3	0.29	58.65	32.45	14.06	43.32	5.2	2.7	62.97	223.28	67.7	81.4	19.3	0.29	58.65	32.45	14.06	43.32	5.2	2.7	62.97	223.28	1174B	A	A	A	B	B	B	B	B	B	B	B	B	B	B	B	B
2017_WW	2017	793	WW	1174-B	4	64	67.9	16	0.27	68.36	22.84	10.63	46.53	5	2.13	63.62	167.09	64	67.9	16	0.27	68.36	22.84	10.63	46.53	5	2.13	63.62	167.09	1174B	A	A	A	B	B	B	B	B	B	B	B	B	B	B	B	B
2017_WW	2017	983	WW	1174-B	5	67	69.1	16.3	0.26	73.59	30.11	15.26	50.69	6	2.54	65.59	232.66	67	69.1	16.3	0.26	73.59	30.11	15.26	50.69	6	2.54	65.59	232.66	1174B	A	A	A	B	B	B	B	B	B	B	B	B	B	B	B	B
2017_WW	2017	228	WW	1336-E	1	73.7	65.6	14.7	0.28	62.52	20.27	8	39.48	4	2	61.01	131.13	73.7	65.6	14.7	0.28	62.52	20.27	8	39.48	4	2	61.01	131.13	1336E	B	B	B	B	B	B	B	B	B	B	A	A	A	A	A	A
2017_WW	2017	441	WW	1336-E	2	72	74.7	16.7	0.28	62.77	23.98	8.53	35.56	4.2	2.03	54.84	155.54	72	74.7	16.7	0.28	62.77	23.98	8.53	35.56	4.2	2.03	NA	155.54	1336E	B	B	B	B	B	B	B	B	B	B	A	A	A	A	A	A
2017_WW	2017	539	WW	1336-E	3	74.3	66.8	14.7	0.26	64.14	23.7	9.54	40.24	4.25	2.24	59.16	161.26	74.3	66.8	14.7	0.26	64.14	23.7	9.54	40.24	4.25	2.24	59.16	161.26	1336E	B	B	B	B	B	B	B	B	B	B	A	A	A	A	A	A
2017_WW	2017	881	WW	1336-E	4	73.3	71.2	15.3	0.27	66.64	25.92	9.08	35.02	4.8	1.89	59.93	151.51	73.3	71.2	15.3	0.27	66.64	25.92	9.08	35.02	4.8	1.89	59.93	151.51	1336E	B	B	B	B	B	B	B	B	B	B	A	A	A	A	A	A
2017_WW	2017	1084	WW	1336-E	5	71.7	67.7	15.3	0.3	58.75	29.16	11.5	39.45	4.6	2.5	61.24	187.79	71.7	67.7	15.3	0.3	58.75	29.16	11.5	39.45	4.6	2.5	61.24	187.79	1336E	B	B	B	B	B	B	B	B	B	B	A	A	A	A	A	A
2017_WW	2017	131	WW	1353-C	1	66.8	70	15.3	0.27	66.34	24.55	10.72	43.67	2.6	4.12	64.51	166.18	66.8	70	15.3	0.27	66.34	24.55	10.72	43.67	2.6	NA	64.51	166.18	1353C	B	B	B	B	B	B	B	B	B	B	B	B	B	A	A	A
2017_WW	2017	435	WW	1353-C	2	76	80.3	19	0.24	67.08	28.15	10.83	38.47	4.25	2.55	66.9	161.88	76	80.3	19	0.24	67.08	28.15	10.83	38.47	4.25	2.55	66.9	161.88	1353C	B	B	B	B	B	B	B	B	B	B	B	B	B	A	A	A
2017_WW	2017	626	WW	1353-C	3	78.3	80.4	20	0.25	71.77	41.25	17.73	42.98	6	2.96	58.96	300.71	78.3	80.4	20	0.25	71.77	NA	17.73	42.98	6	2.96	58.96	NA	1353C	B	B	B	B	B	B	B	B	B	B	B	B	B	A	A	A
2017_WW	2017	787	WW	1353-C	4	68.3	71.6	16.7	0.21	69.07	20.77	8.03	38.65	3.33	2.41	66.68	120.43	68.3	71.6	16.7	0.21	69.07	20.77	8.03	38.65	3.33	2.41	66.68	120.43	1353C	B	B	B	B	B	B	B	B	B	B	B	B	B	A	A	A
2017_WW	2017	992	WW	1353-C	5	62.7	68.2	14.7	0.26	69.91	26.12	11.26	43.1	5	2.25	64.94	173.39	62.7	68.2	14.7	0.26	69.91	26.12	11.26	43.1	5	2.25	64.94	173.39	1353C	B	B	B	B	B	B	B	B	B	B	B	B	B	A	A	A
2017_WW	2017	128	WW	1403-D	1	70.3	66.7	16	0.26	68.48	19.73	9.06	45.91	4.33	2.09	61.1	148.28	70.3	66.7	16	0.26	68.48	19.73	9.06	45.91	4.33	2.09	61.1	148.28	1403D	B	B	B	B	B	B	B	B	B	B	B	B	B	A	A	A
2017_WW	2017	430	WW	1403-D	2	72	75.8	18.7	0.24	70.89	33.14	13.57	40.94	5.2	2.61	68.08	199.32	72	75.8	18.7	0.24	70.89	33.14	13.57	40.94	5.2	2.61	68.08	199.32	1403D	B	B	B	B	B	B	B	B	B	B	B	B	B	A	A	A
2017_WW	2017	634	WW	1403-D	3	77.7	69.3	18.3	0.24	67.91	31.44	13.29	42.26	4.75	2.8	63.75	208.47	77.7	69.3	18.3	0.24	67.91	31.44	13.29	42.26	4.75	2.8	63.75	208.47	1403D	B	B	B	B	B	B	B	B	B	B	B	B	B	A	A	A
2017_WW	2017	781	WW	1403-D	4	62	58.4	12.7	0.23	67.84	23.41	9.47	40.43	4.8	1.97	67.01	141.32	62	58.4	12.7	0.23	67.84	23.41	9.47	40.43	4.8	1.97	67.01	141.32	1403D	B	B	B	B	B	B	B	B	B	B	B	B	B	A	A	A
2017_WW	2017	1080	WW	1403-D	5	73.7	68.7	17.7	0.26	63.31	25.42	11.4	44.84	5.33	2.14	57.04	199.86	73.7	68.7	17.7	0.26	63.31	25.42	11.4	44.84	5.33	2.14	57.04	199.86	1403D	B	B	B	B	B	B	B	B	B	B	B	B	B	A	A	A
2017_WW	2017	142	WW	1431-G	1	79.8	68.7	18	0.24	69.84	21.81	9.7	44.48	4	2.43	65.14	148.91	79.8	68.7	18	0.24	69.84	21.81	9.7	44.48	4	2.43	65.14	148.91	1431G	B	B	B	A	A	A	A	A	A	A	A	A	A	A	A	A
2017_WW	2017	337	WW	1431-G	2	77.5	73.2	18.3	0.29	63.95	28.84	12.92	44.82	4.33	2.98	60.34	214.12	77.5	73.2	18.3	0.29	63.95	28.84	12.92	44.82	4.33	2.98	60.34	214.12	1431G	B	B	B	A	A	A	A	A	A	A	A	A	A	A	A	A
2017_WW	2017	637	WW	1431-G	3	81.7	66.1	15.3	0.29	64.25	30.22	11.77	38.93	4.67	2.52	63.84	184.37	81.7	66.1	15.3	0.29	64.25	30.22	11.77	38.93	4.67	2.52	63.84	184.37	1431G	B	B	B	A	A	A	A	A	A	A	A	A	A	A	A	A
2017_WW	2017	885	WW	1431-G	4	72.7	69.7	16.3	0.27	64.85	29.87	12.89	43.16	5.5	2.34	66.43	194.04	72.7	69.7	16.3	0.27	64.85	29.87	12.89	43.16	5.5	2.34	66.43	194.04	1431G	B	B	B	A	A	A	A	A	A	A	A	A	A	A	A	A
2017_WW	2017	994	WW	1431-G	5	77.3	72.4	18.7	0.27	63.79	33.04	14.56	44.06	5.2	2.8	61.83	235.48	77.3	72.4	18.7	0.27	63.79	33.04	14.56	44.06	5.2	2.8	61.83	235.48	1431G	B	B	B	A	A	A	A	A	A	A	A	A	A	A	A	A
2017_WW	2017	226	WW	1488-A	1	63	68	15.3	0.28	65.16	22.77	11.32	49.72	4.8	2.36	61.14	185.15	63	68	15.3	0.28	65.16	22.77	11.32	49.72	4.8	2.36	61.14	185.15	1488A	A	B	B	B	B	B	B	B	B	B	B	B	B	B	B	B
2017_WW	2017	334	WW	1488-A	2	62.7	77.3	16.7	0.3	59.87	28.27	12.43	43.97	4.6	2.7	61.97	200.58	62.7	77.3	16.7	0.3	59.87	28.27	12.43	43.97	4.6	2.7	61.97	200.58	1488A	A	B	B	B	B	B	B	B	B	B	B	B	B	B	B	B
2017_WW	2017	528	WW	1488-A	3	60.3	70.8	15	0.27	63.69	21.64	9.71	44.88	4.6	2.11	61.74	157.27	60.3	70.8	15	0.27	63.69	21.64	9.71	44.88	4.6	2.11	61.74	157.27	1488A	A	B	B	B	B	B	B	B	B	B	B	B	B	B	B	B
2017_WW	2017	791	WW	1488-A	4	57.7	70.8	15.3	0.29	66.49	24.33	11.27	46.31	4.6	2.45	62.87	179.26	57.7	70.8	15.3	0.29	66.49	24.33	11.27	46.31	4.6	2.45	62.87	179.26	1488A	A	B	B	B	B	B	B	B	B	B	B	B	B	B	B	B
2017_WW	2017	981	WW	1488-A	5	55.3	63.2	13	0.29	69.64	21.46	10.33	48.12	5	2.07	64.88	159.22	55.3	63.2	13	0.29	69.64	21.46	10.33	48.12	5	2.07	64.88	159.22	1488A	A	B	B	B	B	B	B	B	B	B	B	B	B	B	B	B
2017_WW	2017	237	WW	1539-A	1	65	65.7	15	0.29	72.85	19.95	10.06	50.44	3.8	2.65	65.46	153.68	65	65.7	15	0.29	72.85	19.95	10.06	50.44	3.8	2.65	65.46	153.68	1539A	A	A	A	A	A	A	A	A	A	A	A	A	B	B	B	B
2017_WW	2017	333	WW	1539-A	2	58	68.3	14.7	0.3	68.38	19.49	9.67	49.59	3.6	2.69	64.26	150.48	58	68.3	14.7	0.3	68.38	19.49	9.67	49.59	3.6	2.69	64.26	150.48	1539A	A	A	A	A	A	A	A	A	A	A	A	A	B	B	B	B
2017_WW	2017	627	WW	1539-A	3	60	72.2	15.3	0.32	74.63	30.77	15.44	50.16	5	3.09	69.19	223.15	60	72.2	15.3	0.32	74.63	30.77	15.44	50.16	5	3.09	69.19	223.15	1539A	A	A	A	A	A	A	A	A	A	A	A	A	B	B	B	B
2017_WW	2017	792	WW	1539-A	4	60.3	62.9	13	0.28	73.21	33.33	10.88	32.64	4.4	2.47	63.3	171.88	60.3	62.9	13	0.28	73.21	33.33	10.88	NA	4.4	2.47	63.3	171.88	1539A	A	A	A	A	A	A	A	A	A	A	A	A	B	B	B	B
2017_WW	2017	1088	WW	1539-A	5	61	60.8	12.7	0.34	62.15	35.06	18.15	51.75	7.5	2.42	56.78	319.65	61	60.8	12.7	0.34	62.15	35.06	18.15	51.75	NA	2.42	56.78	NA	1539A	A	A	A	A	A	A	A	A	A	A	A	A	B	B	B	B
2017_WW	2017	139	WW	1557-G	1	77	73.5	17.7	0.23	66.39	19.8	8.63	43.57	4	2.16	61.3	140.78	77	73.5	17.7	0.23	66.39	19.8	8.63	43.57	4	2.16	61.3	140.78	1557G	B	B	B	B	B	B	B	B	B	B	B	B	B	B	B	A
2017_WW	2017	327	WW	1557-G	2	75.3	70.9	16.3	0.25	60.56	18.3	7.34	40.09	3.67	2	62.51	117.42	75.3	70.9	16.3	0.25	60.56	18.3	7.34	40.09	3.67	2	62.51	117.42	1557G	B	B	B	B	B	B	B	B	B	B	B	B	B	B	B	A
2017_WW	2017	988	WW	1557-G	5	76.3	71.3	16.3	0.27	67.74	20.68	9.37	45.32	4.5	2.08	60.71	154.34	76.3	71.3	16.3	0.27	67.74	20.68	9.37	45.32	4.5	2.08	60.71	154.34	1557G	B	B	B	B	B	B	B	B	B	B	B	B	B	B	B	A
2017_WW	2017	130	WW	1663-G	1	65	68.2	13.7	0.28	68.51	20.58	10.25	49.79	2.8	3.66	63.82	160.61	65	68.2	13.7	0.28	68.51	20.58	10.25	49.79	2.8	NA	63.82	160.61	1663G	A	B	B	B	B	B	B	B	B	B	B	B	B	B	B	B
2017_WW	2017	331	WW	1663-G	2	69.7	76.6	16.3	0.33	66.34	24.82	11.6	46.75	4.4	2.64	63.71	182.08	69.7	76.6	16.3	0.33	66.34	24.82	11.6	46.75	4.4	2.64	63.71	182.08	1663G	A	B	B	B	B	B	B	B	B	B	B	B	B	B	B	B
2017_WW	2017	540	WW	1663-G	3	63.3	72.1	13.7	0.37	63.05	32.95	15.83	48.03	5.5	2.88	64.45	245.62	63.3	72.1	13.7	NA	63.05	32.95	15.83	48.03	5.5	2.88	64.45	245.62	1663G	A	B	B	B	B	B	B	B	B	B	B	B	B	B	B	B
2017_WW	2017	880	WW	1663-G	4	59.7	61.3	12	0.31	67.68	17.36	8.58	49.44	4	2.15	65.46	131.07	59.7	61.3	12	0.31	67.68	17.36	8.58	49.44	4	2.15	65.46	131.07	1663G	A	B	B	B	B	B	B	B	B	B	B	B	B	B	B	B
2017_WW	2017	229	WW	1688-C	1	58.7	64.3	12	0.27	72.06	24.08	11.88	49.36	4.8	2.48	63.53	187	58.7	64.3	12	0.27	72.06	24.08	11.88	49.36	4.8	2.48	63.53	187	1688C	A	B	B	B	B	B	B	B	B	B	B	B	B	B	B	B
2017_WW	2017	330	WW	1688-C	2	67.3	72.3	15	0.3	63.36	27.41	12.14	44.28	4.8	2.53	64.72	187.58	67.3	72.3	15	0.3	63.36	27.41	12.14	44.28	4.8	2.53	64.72	187.58	1688C	A	B	B	B	B	B	B	B	B	B	B	B	B	B	B	B
2017_WW	2017	628	WW	1688-C	3	59.3	72.2	15	0.32	63.38	24.7	11.83	47.87	4.6	2.57	61.6	192.05	59.3	72.2	15	0.32	63.38	24.7	11.83	47.87	4.6	2.57	61.6	192.05	1688C	A	B	B	B	B	B	B	B	B	B	B	B	B	B	B	B
2017_WW	2017	878	WW	1688-C	4	58.7	62.7	12.3	0.3	67.52	26.74	12.33	46.1	5.6	2.2	63.61	193.84	58.7	62.7	12.3	0.3	67.52	26.74	12.33	46.1	5.6	2.2	63.61	193.84	1688C	A	B	B	B	B	B	B	B	B	B	B	B	B	B	B	B
2017_WW	2017	132	WW	1695-C	1	73.3	67	17.3	0.27	70.71	23.69	11.97	50.55	6.33	1.89	67.22	178.07	73.3	67	17.3	0.27	70.71	23.69	11.97	50.55	6.33	1.89	67.22	178.07	1695C	B	B	A	A	A	A	A	A	A	A	A	A	A	A	A	A
2017_WW	2017	326	WW	1695-C	2	71.7	72.8	16.7	0.3	71.42	32.67	15.16	46.42	5.5	2.76	67.37	225.03	71.7	72.8	16.7	0.3	71.42	32.67	15.16	46.42	5.5	2.76	67.37	225.03	1695C	B	B	A	A	A	A	A	A	A	A	A	A	A	A	A	A
2017_WW	2017	630	WW	1695-C	3	76	68.4	16.3	0.27	70.22	34.45	16.17	46.92	6	2.69	64.77	249.65	76	68.4	16.3	0.27	70.22	34.45	16.17	46.92	6	2.69	64.77	249.65	1695C	B	B	A	A	A	A	A	A	A	A	A	A	A	A	A	A
2017_WW	2017	794	WW	1695-C	4	78	71.2	17.7	0.26	71.09	34.64	14.78	42.67	6.6	2.24	69.85	211.6	78	71.2	17.7	0.26	71.09	34.64	14.78	42.67	6.6	2.24	69.85	211.6	1695C	B	B	A	A	A	A	A	A	A	A	A	A	A	A	A	A
2017_WW	2017	1079	WW	1695-C	5	66.7	62.2	14	0.28	72.67	30.94	14.25	46.07	5.8	2.46	65.26	218.36	66.7	62.2	14	0.28	72.67	30.94	14.25	46.07	5.8	2.46	65.26	218.36	1695C	B	B	A	A	A	A	A	A	A	A	A	A	A	A	A	A
2017_WW	2017	126	WW	1735-E	1	65	63.3	13.7	0.3	66.69	24.51	13.01	53.07	6.4	2.03	59.99	216.87	65	63.3	13.7	0.3	66.69	24.51	13.01	53.07	6.4	2.03	59.99	216.87	1735E	A	A	A	A	A	A	A	A	A	A	B	B	B	B	B	B
2017_WW	2017	342	WW	1735-E	2	70.3	65.7	14.3	0.33	64.61	23.18	10.97	47.3	4.25	2.58	61.46	178.49	70.3	65.7	14.3	0.33	64.61	23.18	10.97	47.3	4.25	2.58	61.46	178.49	1735E	A	A	A	A	A	A	A	A	A	A	B	B	B	B	B	B
2017_WW	2017	640	WW	1735-E	3	66.7	68	14.7	0.3	70.45	23.1	11.17	48.37	4.4	2.54	66.37	168.3	66.7	68	14.7	0.3	70.45	23.1	11.17	48.37	4.4	2.54	66.37	168.3	1735E	A	A	A	A	A	A	A	A	A	A	B	B	B	B	B	B
2017_WW	2017	782	WW	1735-E	4	64.3	68	15.3	0.26	68.68	22.35	10.7	47.89	4.75	2.25	63.79	167.74	64.3	68	15.3	0.26	68.68	22.35	10.7	47.89	4.75	2.25	63.79	167.74	1735E	A	A	A	A	A	A	A	A	A	A	B	B	B	B	B	B
2017_WW	2017	235	WW	1761-D	1	69.3	68.9	14.3	0.31	72.44	27.88	12.43	44.58	6.25	1.99	63.17	196.77	69.3	68.9	14.3	0.31	72.44	27.88	12.43	44.58	6.25	1.99	63.17	196.77	1761D	B	B	B	B	B	A	A	A	A	A	A	A	A	A	A	A
2017_WW	2017	429	WW	1761-D	2	67.3	69	15	0.28	70.56	23.07	10.41	45.12	4.6	2.26	67.02	155.33	67.3	69	15	0.28	70.56	23.07	10.41	45.12	4.6	2.26	67.02	155.33	1761D	B	B	B	B	B	A	A	A	A	A	A	A	A	A	A	A
2017_WW	2017	527	WW	1761-D	3	69	74.5	16	0.3	68.95	30.82	14.51	47.08	5.8	2.5	65.98	219.92	69	74.5	16	0.3	68.95	30.82	14.51	47.08	5.8	2.5	65.98	219.92	1761D	B	B	B	B	B	A	A	A	A	A	A	A	A	A	A	A
2017_WW	2017	780	WW	1761-D	4	68.7	69.6	13.3	0.29	69.3	22.65	9.96	43.98	4.4	2.26	66.46	149.86	68.7	69.6	13.3	0.29	69.3	22.65	9.96	43.98	4.4	2.26	66.46	149.86	1761D	B	B	B	B	B	A	A	A	A	A	A	A	A	A	A	A
2017_WW	2017	239	WW	1767-E	1	61	75.7	16	0.29	66.64	24.97	12.07	48.32	4.6	2.62	59.26	203.68	61	75.7	16	0.29	66.64	24.97	12.07	48.32	4.6	2.62	59.26	203.68	1767E	A	A	A	B	B	B	B	B	B	B	B	B	B	B	B	B
2017_WW	2017	338	WW	1767-E	2	73	79.6	17.7	0.26	66.5	31.2	14.12	45.27	4.75	2.97	62.32	226.57	73	79.6	17.7	0.26	66.5	31.2	14.12	45.27	4.75	2.97	62.32	226.57	1767E	A	A	A	B	B	B	B	B	B	B	B	B	B	B	B	B
2017_WW	2017	641	WW	1767-E	3	74.3	76.2	18	0.28	59.12	35.45	16.92	47.72	6	2.82	61.63	274.54	74.3	76.2	18	0.28	59.12	35.45	16.92	47.72	6	2.82	61.63	274.54	1767E	A	A	A	B	B	B	B	B	B	B	B	B	B	B	B	B
2017_WW	2017	789	WW	1767-E	4	65	75.1	17.3	0.27	69.28	25.02	11.69	46.73	4.75	2.46	62.92	185.79	65	75.1	17.3	0.27	69.28	25.02	11.69	46.73	4.75	2.46	62.92	185.79	1767E	A	A	A	B	B	B	B	B	B	B	B	B	B	B	B	B
2017_WW	2017	134	WW	Uzan	1	64.7	64	15	0.25	66.76	17.43	9.01	51.69	4.4	2.05	61.45	146.62	64.7	64	15	0.25	66.76	17.43	9.01	51.69	4.4	2.05	61.45	146.62	Uzan	A	A	A	A	A	A	A	A	A	A	A	A	A	A	A	A
2017_WW	2017	339	WW	Uzan	2	63.3	68.3	16	0.27	66.25	20.99	10.31	49.12	6	1.72	63.39	162.64	63.3	68.3	16	0.27	66.25	20.99	10.31	49.12	6	1.72	63.39	162.64	Uzan	A	A	A	A	A	A	A	A	A	A	A	A	A	A	A	A
2017_WW	2017	541	WW	Uzan	3	66.3	72.7	16	0.27	74.96	21.33	10.89	51.04	4.25	2.56	63.83	170.61	66.3	72.7	16	0.27	74.96	21.33	10.89	51.04	4.25	2.56	63.83	170.61	Uzan	A	A	A	A	A	A	A	A	A	A	A	A	A	A	A	A
2017_WW	2017	636	WW	Uzan	3	65.7	75.1	16.3	0.31	71	22.69	10.57	46.59	4.2	2.52	65.4	161.62	65.7	75.1	16.3	0.31	71	22.69	10.57	46.59	4.2	2.52	65.4	161.62	Uzan	A	A	A	A	A	A	A	A	A	A	A	A	A	A	A	A
2017_WW	2017	783	WW	Uzan	4	60	71.2	15.3	0.3	69.64	21.81	10.74	49.23	4.6	2.33	64.4	166.77	60	71.2	15.3	0.3	69.64	21.81	10.74	49.23	4.6	2.33	64.4	166.77	Uzan	A	A	A	A	A	A	A	A	A	A	A	A	A	A	A	A
2017_WW	2017	892	WW	Uzan	4	61.7	68.2	15.3	0.31	65.6	19.18	9.77	50.91	4.4	2.22	61.63	158.53	61.7	68.2	15.3	0.31	65.6	19.18	9.77	50.91	4.4	2.22	61.63	158.53	Uzan	A	A	A	A	A	A	A	A	A	A	A	A	A	A	A	A
2017_WW	2017	980	WW	Uzan	5	64	65.2	15.3	0.29	71.94	25.71	12.94	50.32	5.4	2.4	63.98	202.25	64	65.2	15.3	0.29	71.94	25.71	12.94	50.32	5.4	2.4	63.98	202.25	Uzan	A	A	A	A	A	A	A	A	A	A	A	A	A	A	A	A
2018_WL	2018	376	WL	1539-A	3	52.3	56	9.7	0.34	48.3	7.7	2.4	30.6	2.2	1.1	41.8	57.42	52.3	56	9.7	0.34	48.3	7.7	2.4	30.6	2.2	1.1	41.8	57.42	1539A	A	A	A	A	A	A	A	A	A	A	A	A	B	B	B	B
2018_WL	2018	377	WL	Uzan	3	47	54	9	0.35	46.4	6	1.8	30.7	1.8	1	40.8	44.12	47	54	9	0.35	46.4	6	1.8	30.7	1.8	1	40.8	44.12	Uzan	A	A	A	A	A	A	A	A	A	A	A	A	A	A	A	A
2018_WL	2018	378	WL	1174-B	3	49.8	61	13	0.26	49.7	8.6	2.3	26.4	1.7	1.4	46.5	49.46	49.8	61	13	0.26	49.7	8.6	2.3	26.4	1.7	1.4	46.5	49.46	1174B	A	A	A	B	B	B	B	B	B	B	B	B	B	B	B	B
2018_WL	2018	380	WL	1735-E	3	44.7	46	8	0.3	50	6	2	32.7	1.6	1.2	43.7	45.77	44.7	46	8	0.3	50	6	2	32.7	1.6	1.2	43.7	45.77	1735E	A	A	A	A	A	A	A	A	A	A	B	B	B	B	B	B
2018_WL	2018	382	WL	1761-D	3	46	54	9.3	0.28	47.8	6.3	2.1	33.4	2	1	47.3	44.4	46	54	9.3	0.28	47.8	6.3	2.1	33.4	2	1	47.3	44.4	1761D	B	B	B	B	B	A	A	A	A	A	A	A	A	A	A	A
2018_WL	2018	384	WL	1353-C	3	50.3	52	8.7	0.28	57.4	7.8	2.6	34	1.8	1.5	52	50	50.3	52	8.7	0.28	57.4	7.8	2.6	34	1.8	1.5	52	50	1353C	B	B	B	B	B	B	B	B	B	B	B	B	B	A	A	A
2018_WL	2018	385	WL	1004-B	3	42.5	53	8.7	0.3	43	5.4	1.5	28.6	2	0.8	46.6	32.19	42.5	53	8.7	0.3	43	5.4	1.5	28.6	2	0.8	46.6	32.19	1004B	A	A	A	A	A	A	A	A	A	A	A	B	B	B	B	B
2018_WL	2018	386	WL	1145-C	3	57	51	8.3	0.31	53.2	4.6	2	43.9	1.6	1.3	48.4	41.32	57	51	8.3	0.31	53.2	4.6	2	43.9	1.6	1.3	48.4	41.32	1145C	B	B	B	B	B	B	B	B	A	A	A	A	A	A	A	A
2018_WL	2018	387	WL	1695-C	3	49.7	41	6	0.28	50.8	6.1	2.7	43.4	2.3	1.2	48.1	56.13	49.7	41	6	0.28	50.8	6.1	2.7	43.4	2.3	1.2	48.1	56.13	1695C	B	B	A	A	A	A	A	A	A	A	A	A	A	A	A	A
2018_WL	2018	388	WL	1557-G	3	54.3	49	7.3	0.3	49.2	5.2	2.3	44.6	1.8	1.3	46.1	49.89	54.3	49	7.3	0.3	49.2	5.2	2.3	44.6	1.8	1.3	46.1	49.89	1557G	B	B	B	B	B	B	B	B	B	B	B	B	B	B	B	A
2018_WL	2018	389	WL	1121-B	3	49.7	53	8.3	0.32	46	5.2	2.2	42.7	1.6	1.4	46	47.83	49.7	53	8.3	0.32	46	5.2	2.2	42.7	1.6	1.4	46	47.83	1121B	A	A	A	A	A	A	A	A	A	A	B	B	B	B	B	B
2018_WL	2018	390	WL	1431-G	3	61.7	55	11	0.27	53.9	7.2	3.1	43.5	2	1.6	50.5	61.39	61.7	55	11	0.27	53.9	7.2	3.1	43.5	2	1.6	50.5	61.39	1431G	B	B	B	A	A	A	A	A	A	A	A	A	A	A	A	A
2018_WL	2018	391	WL	1403-D	3	53.5	52	9.3	0.2	50	8.3	3.4	40.7	2.8	1.2	49.4	68.83	53.5	52	9.3	0.2	50	8.3	3.4	40.7	2.8	1.2	49.4	68.83	1403D	B	B	B	B	B	B	B	B	B	B	B	B	B	A	A	A
2018_WL	2018	392	WL	1663-G	3	53.5	57	10	0.37	48.1	8.6	4.4	51.2	2.4	1.8	49.4	89.07	53.5	57	10	0.37	48.1	8.6	4.4	51.2	2.4	1.8	49.4	89.07	1663G	A	B	B	B	B	B	B	B	B	B	B	B	B	B	B	B
2018_WL	2018	393	WL	1767-E	3	52.8	66	12	0.3	44.2	6.3	2.9	45.3	2.3	1.3	44.4	65.32	52.8	66	12	0.3	44.2	6.3	2.9	45.3	2.3	1.3	44.4	65.32	1767E	A	A	A	B	B	B	B	B	B	B	B	B	B	B	B	B
2018_WL	2018	394	WL	1336-E	3	59.2	50	7.7	0.32	53.4	6.9	3.3	47.7	2.4	1.4	53.9	61.22	59.2	50	7.7	0.32	53.4	6.9	3.3	47.7	2.4	1.4	53.9	61.22	1336E	B	B	B	B	B	B	B	B	B	B	A	A	A	A	A	A
2018_WL	2018	395	WL	Uzan	3	60.8	66	11.7	0.36	46.9	9.8	4.4	45.1	2.6	1.7	44.6	98.65	60.8	66	11.7	0.36	46.9	9.8	4.4	45.1	2.6	1.7	44.6	98.65	Uzan	A	A	A	A	A	A	A	A	A	A	A	A	A	A	A	A
2018_WL	2018	476	WL	Uzan	4	44.5	51	8.3	0.28	47.7	5.3	2.8	53.4	2.2	1.3	43.4	64.52	44.5	51	8.3	0.28	47.7	5.3	2.8	53.4	2.2	1.3	43.4	64.52	Uzan	A	A	A	A	A	A	A	A	A	A	A	A	A	A	A	A
2018_WL	2018	477	WL	1174-B	4	43.5	45	7	0.27	55.5	3	1.6	53.1	2	0.8	47.8	33.47	43.5	45	7	0.27	55.5	3	1.6	53.1	2	0.8	47.8	33.47	1174B	A	A	A	B	B	B	B	B	B	B	B	B	B	B	B	B
2018_WL	2018	479	WL	1557-G	4	46.5	37	4.3	0.25	52.2	2.4	1	42	1.2	0.8	46.7	21.41	46.5	37	4.3	0.25	52.2	2.4	1	42	1.2	0.8	46.7	21.41	1557G	B	B	B	B	B	B	B	B	B	B	B	B	B	B	B	A
2018_WL	2018	482	WL	Uzan	4	42.7	51	10	NA	48.7	2.5	1.4	56.7	1.4	1	48.5	28.87	42.7	51	10	NA	48.7	2.5	1.4	56.7	1.4	1	48.5	28.87	Uzan	A	A	A	A	A	A	A	A	A	A	A	A	A	A	A	A
2018_WL	2018	483	WL	1336-E	4	52.7	41	5.7	0.26	52.7	3.9	1.7	44.2	2	0.9	44.7	38.03	52.7	41	5.7	0.26	52.7	3.9	1.7	44.2	2	0.9	44.7	38.03	1336E	B	B	B	B	B	B	B	B	B	B	A	A	A	A	A	A
2018_WL	2018	484	WL	1767-E	4	43.7	45	5.7	0.28	48.9	4.8	2.2	45.4	2.2	1	39.8	55.28	43.7	45	5.7	0.28	48.9	4.8	2.2	45.4	2.2	1	39.8	55.28	1767E	A	A	A	B	B	B	B	B	B	B	B	B	B	B	B	B
2018_WL	2018	485	WL	1145-C	4	52	45	8	0.26	50	4.1	1.8	44.9	1.6	1.1	47.6	37.82	52	45	8	0.26	50	4.1	1.8	44.9	1.6	1.1	47.6	37.82	1145C	B	B	B	B	B	B	B	B	A	A	A	A	A	A	A	A
2018_WL	2018	486	WL	1539-A	4	49.7	48	8	0.32	41.8	4.9	2.1	42.9	2.2	1	39	53.85	49.7	48	8	0.32	41.8	4.9	2.1	42.9	2.2	1	39	53.85	1539A	A	A	A	A	A	A	A	A	A	A	A	A	B	B	B	B
2018_WL	2018	487	WL	1353-C	4	54.7	54	9.3	0.29	48.9	6.6	2.9	43.5	2	1.4	49.5	58.59	54.7	54	9.3	0.29	48.9	6.6	2.9	43.5	2	1.4	49.5	58.59	1353C	B	B	B	B	B	B	B	B	B	B	B	B	B	A	A	A
2018_WL	2018	488	WL	1004-B	4	53	57	9.3	0.35	45.4	5.3	2.4	46.2	1.8	1.4	42.8	56.07	53	57	9.3	0.35	45.4	5.3	2.4	46.2	1.8	1.4	42.8	56.07	1004B	A	A	A	A	A	A	A	A	A	A	A	B	B	B	B	B
2018_WL	2018	489	WL	1431-G	4	58.3	50	8.3	0.27	45.4	6.4	2.4	36.9	2.3	1.1	41.5	57.83	58.3	50	8.3	0.27	45.4	6.4	2.4	36.9	2.3	1.1	41.5	57.83	1431G	B	B	B	A	A	A	A	A	A	A	A	A	A	A	A	A
2018_WL	2018	490	WL	1695-C	4	62.3	62	12.3	0.3	45.7	7.9	3	37.5	2.2	1.3	44.8	66.96	62.3	62	12.3	0.3	45.7	7.9	3	37.5	2.2	1.3	44.8	66.96	1695C	B	B	A	A	A	A	A	A	A	A	A	A	A	A	A	A
2018_WL	2018	491	WL	1403-D	4	53.7	53	9.7	0.25	48.3	3.4	1.6	46.9	1.5	1.1	48.5	32.99	53.7	53	9.7	0.25	48.3	3.4	1.6	46.9	1.5	1.1	48.5	32.99	1403D	B	B	B	B	B	B	B	B	B	B	B	B	B	A	A	A
2018_WL	2018	492	WL	1761-D	4	59.3	57	10.7	0.32	52.8	6.5	3.4	51.7	2.2	1.5	53	64.15	59.3	57	10.7	0.32	52.8	6.5	3.4	51.7	2.2	1.5	53	64.15	1761D	B	B	B	B	B	A	A	A	A	A	A	A	A	A	A	A
2018_WL	2018	493	WL	1663-G	4	51.8	59	10	0.35	45.6	4.7	2.4	50	2	1.2	42.2	56.87	51.8	59	10	0.35	45.6	4.7	2.4	50	2	1.2	42.2	56.87	1663G	A	B	B	B	B	B	B	B	B	B	B	B	B	B	B	B
2018_WL	2018	494	WL	1735-E	4	54	55	9.7	0.34	50.7	6.9	3.4	49.1	2.4	1.4	42.4	80.19	54	55	9.7	0.34	50.7	6.9	3.4	49.1	2.4	1.4	42.4	80.19	1735E	A	A	A	A	A	A	A	A	A	A	B	B	B	B	B	B
2018_WL	2018	495	WL	1121-B	4	53.5	67	13.3	0.3	44.8	9.8	3.8	38.7	2.8	1.4	42.7	88.99	53.5	67	13.3	0.3	44.8	9.8	3.8	38.7	2.8	1.4	42.7	88.99	1121B	A	A	A	A	A	A	A	A	A	A	B	B	B	B	B	B
2018_WL	2018	576	WL	1767-E	5	65.5	70	13	0.32	45.5	14.5	5.9	40.7	3.6	1.6	41.5	142.17	65.5	70	13	0.32	45.5	NA	NA	40.7	NA	1.6	41.5	NA	1767E	A	A	A	B	B	B	B	B	B	B	B	B	B	B	B	B
2018_WL	2018	577	WL	1174-B	5	56	63	12	0.3	47.8	10.7	4.7	43.9	2.8	1.7	45.5	103.3	56	63	12	0.3	47.8	10.7	4.7	43.9	2.8	1.7	45.5	103.3	1174B	A	A	A	B	B	B	B	B	B	B	B	B	B	B	B	B
2018_WL	2018	578	WL	Uzan	5	61	68	13	0.36	50.2	9.4	4.6	48.9	2.6	1.8	45.8	100.44	61	68	13	0.36	50.2	9.4	4.6	48.9	2.6	1.8	45.8	100.44	Uzan	A	A	A	A	A	A	A	A	A	A	A	A	A	A	A	A
2018_WL	2018	579	WL	1004-B	5	55.8	60	10.3	0.33	53.1	9.3	4.6	49.1	2.8	1.6	46.2	99.57	55.8	60	10.3	0.33	53.1	9.3	4.6	49.1	2.8	1.6	46.2	99.57	1004B	A	A	A	A	A	A	A	A	A	A	A	B	B	B	B	B
2018_WL	2018	580	WL	1663-G	5	48.5	62	11.3	0.33	49.7	5.8	3.2	54.9	2.4	1.3	45.4	70.48	48.5	62	11.3	0.33	49.7	5.8	3.2	54.9	2.4	1.3	45.4	70.48	1663G	A	B	B	B	B	B	B	B	B	B	B	B	B	B	B	B
2018_WL	2018	581	WL	1353-C	5	50.5	61	12	0.25	52.3	3.6	1.7	47.8	1.4	1.2	48.9	34.76	50.5	61	12	0.25	52.3	3.6	1.7	47.8	1.4	1.2	48.9	34.76	1353C	B	B	B	B	B	B	B	B	B	B	B	B	B	A	A	A
2018_WL	2018	582	WL	1557-G	5	50.5	59	10.3	0.22	58.4	4.8	2.3	48	2.4	1	53.3	43.15	50.5	59	10.3	0.22	58.4	4.8	2.3	48	2.4	1	53.3	43.15	1557G	B	B	B	B	B	B	B	B	B	B	B	B	B	B	B	A
2018_WL	2018	583	WL	1145-C	5	50.7	56	9	0.27	53.6	5.5	2.4	43.1	2	1.2	46.9	51.17	50.7	56	9	0.27	53.6	5.5	2.4	43.1	2	1.2	46.9	51.17	1145C	B	B	B	B	B	B	B	B	A	A	A	A	A	A	A	A
2018_WL	2018	585	WL	1336-E	5	60.2	63	11	0.29	54.8	8	3.7	45.8	2.4	1.5	50.2	73.71	60.2	63	11	0.29	54.8	8	3.7	45.8	2.4	1.5	50.2	73.71	1336E	B	B	B	B	B	B	B	B	B	B	A	A	A	A	A	A
2018_WL	2018	586	WL	1695-C	5	50.7	62	12.3	0.28	52.9	7.4	3.4	46.3	2.2	1.6	48.2	70.54	50.7	62	12.3	0.28	52.9	7.4	3.4	46.3	2.2	1.6	48.2	70.54	1695C	B	B	A	A	A	A	A	A	A	A	A	A	A	A	A	A
2018_WL	2018	587	WL	1431-G	5	56.2	60	12	0.27	47.1	9.9	3.9	39.4	3	1.3	44	88.64	56.2	60	12	0.27	47.1	9.9	3.9	39.4	3	1.3	44	88.64	1431G	B	B	B	A	A	A	A	A	A	A	A	A	A	A	A	A
2018_WL	2018	589	WL	1735-E	5	50.5	53	9.3	0.33	49.6	6.7	3.3	49.5	2.8	1.2	40.6	81.28	50.5	53	9.3	0.33	49.6	6.7	3.3	49.5	2.8	1.2	40.6	81.28	1735E	A	A	A	A	A	A	A	A	A	A	B	B	B	B	B	B
2018_WL	2018	590	WL	1761-D	5	59.7	59	10	0.29	54	7.8	3.6	46.5	2.6	1.4	52.4	68.7	59.7	59	10	0.29	54	7.8	3.6	46.5	2.6	1.4	52.4	68.7	1761D	B	B	B	B	B	A	A	A	A	A	A	A	A	A	A	A
2018_WL	2018	591	WL	Uzan	5	52.2	54	8.3	0.34	47.9	6.8	3.2	47.3	2.4	1.3	43.1	74.25	52.2	54	8.3	0.34	47.9	6.8	3.2	47.3	2.4	1.3	43.1	74.25	Uzan	A	A	A	A	A	A	A	A	A	A	A	A	A	A	A	A
2018_WL	2018	592	WL	1539-A	5	50.3	53	8.3	0.32	50.3	5.3	2.3	44.4	1.8	1.3	46.2	49.78	50.3	53	8.3	0.32	50.3	5.3	2.3	44.4	1.8	1.3	46.2	49.78	1539A	A	A	A	A	A	A	A	A	A	A	A	A	B	B	B	B
2018_WL	2018	593	WL	1121-B	5	50.5	60	10.7	0.29	56.3	8.1	4	49.4	2.2	1.8	47.8	83.68	50.5	60	10.7	0.29	56.3	8.1	4	49.4	2.2	1.8	47.8	83.68	1121B	A	A	A	A	A	A	A	A	A	A	B	B	B	B	B	B
2018_WL	2018	594	WL	1403-D	5	59	55	9.3	0.31	52.5	5.3	2.5	46.1	1.8	1.4	48.8	51.23	59	55	9.3	0.31	52.5	5.3	2.5	46.1	1.8	1.4	48.8	51.23	1403D	B	B	B	B	B	B	B	B	B	B	B	B	B	A	A	A
2018_WW	2018	324	WW	1663-G	3	61	55	8.3	0.38	64.5	21.7	9.8	45.1	4.2	2.3	58.9	166.38	61	55	8.3	0.38	64.5	21.7	9.8	45.1	4.2	2.3	58.9	166.38	1663G	A	B	B	B	B	B	B	B	B	B	B	B	B	B	B	B
2018_WW	2018	325	WW	1735-E	3	59.8	54	9.7	0.37	63.9	19.7	8.9	45.1	3.6	2.5	59.9	148.58	59.8	54	9.7	0.37	63.9	19.7	8.9	45.1	3.6	2.5	59.9	148.58	1735E	A	A	A	A	A	A	A	A	A	A	B	B	B	B	B	B
2018_WW	2018	326	WW	1767-E	3	65.3	72	14	0.33	59.3	20.2	8.8	43.4	4	2.2	55.1	159.71	65.3	72	14	0.33	59.3	20.2	8.8	43.4	4	2.2	55.1	159.71	1767E	A	A	A	B	B	B	B	B	B	B	B	B	B	B	B	B
2018_WW	2018	328	WW	1121-B	3	61	64	11.3	0.37	57.1	20	8.3	41.3	3.7	2.3	51.5	161.17	61	64	11.3	0.37	57.1	20	8.3	41.3	3.7	2.3	51.5	161.17	1121B	A	A	A	A	A	A	A	A	A	A	B	B	B	B	B	B
2018_WW	2018	329	WW	1695-C	3	70.8	59	11.3	0.33	66.9	16.7	6.8	40.6	3	2.3	62.8	108.28	70.8	59	11.3	0.33	66.9	16.7	6.8	40.6	3	2.3	62.8	108.28	1695C	B	B	A	A	A	A	A	A	A	A	A	A	A	A	A	A
2018_WW	2018	330	WW	1174-B	3	55.7	55	9.7	0.32	61.4	17.4	6.9	39.7	3.3	2.1	59	116.95	55.7	55	9.7	0.32	61.4	17.4	6.9	39.7	3.3	2.1	59	116.95	1174B	A	A	A	B	B	B	B	B	B	B	B	B	B	B	B	B
2018_WW	2018	332	WW	Uzan	3	65.8	65	13.3	0.34	61.2	20.7	9.3	45.1	3.8	2.4	57.5	161.74	65.8	65	13.3	0.34	61.2	20.7	9.3	45.1	3.8	2.4	57.5	161.74	Uzan	A	A	A	A	A	A	A	A	A	A	A	A	A	A	A	A
2018_WW	2018	333	WW	1539-A	3	58	59	10.7	0.3	62.3	14	5.9	42.2	2.8	2.1	60	98.33	58	59	10.7	0.3	62.3	14	5.9	42.2	2.8	2.1	60	98.33	1539A	A	A	A	A	A	A	A	A	A	A	A	A	B	B	B	B
2018_WW	2018	334	WW	1004-B	3	52.5	57	10.3	0.33	61	13.1	5.9	45.3	3	2	55.4	106.5	52.5	57	10.3	0.33	61	13.1	5.9	45.3	3	2	55.4	106.5	1004B	A	A	A	A	A	A	A	A	A	A	A	B	B	B	B	B
2018_WW	2018	336	WW	Uzan	3	48.7	62	12	0.33	60.5	10.3	3.8	37.1	1.6	2.4	55.3	68.72	48.7	62	12	0.33	60.5	10.3	3.8	37.1	1.6	2.4	55.3	68.72	Uzan	A	A	A	A	A	A	A	A	A	A	A	A	A	A	A	A
2018_WW	2018	337	WW	1336-E	3	62	64	13.3	0.31	54.7	13	4.9	38	2.6	1.9	55.5	88.29	62	64	13.3	0.31	54.7	13	4.9	38	2.6	1.9	55.5	88.29	1336E	B	B	B	B	B	B	B	B	B	B	A	A	A	A	A	A
2018_WW	2018	338	WW	1353-C	3	57.5	64	12.3	0.29	70.2	12.5	5.3	42.5	2.6	2	64.7	81.92	57.5	64	12.3	0.29	70.2	12.5	5.3	42.5	2.6	2	64.7	81.92	1353C	B	B	B	B	B	B	B	B	B	B	B	B	B	A	A	A
2018_WW	2018	339	WW	1145-C	3	60	67	14	0.29	63.3	15.1	4.9	32.3	4.4	1.1	58.7	83.48	60	67	14	0.29	63.3	15.1	4.9	32.3	4.4	NA	58.7	83.48	1145C	B	B	B	B	B	B	B	B	A	A	A	A	A	A	A	A
2018_WW	2018	340	WW	1557-G	3	62	59	11.5	0.28	65.5	30.7	11.7	38	5	2.3	62	188.71	62	59	11.5	0.28	65.5	NA	11.7	38	5	2.3	62	188.71	1557G	B	B	B	B	B	B	B	B	B	B	B	B	B	B	B	A
2018_WW	2018	341	WW	1403-D	3	65.7	62	12.7	0.28	67.4	17.1	7.7	45	3.2	2.4	64.8	118.83	65.7	62	12.7	0.28	67.4	17.1	7.7	45	3.2	2.4	64.8	118.83	1403D	B	B	B	B	B	B	B	B	B	B	B	B	B	A	A	A
2018_WW	2018	342	WW	1761-D	3	60.8	64	12.3	0.31	65.7	16.7	7.4	44.3	3.2	2.3	62.8	117.83	60.8	64	12.3	0.31	65.7	16.7	7.4	44.3	3.2	2.3	62.8	117.83	1761D	B	B	B	B	B	A	A	A	A	A	A	A	A	A	A	A
2018_WW	2018	343	WW	1431-G	3	64	67	14.3	0.27	65.6	22.1	8.4	38.2	3.7	2.3	64.2	130.84	64	67	14.3	0.27	65.6	22.1	8.4	38.2	3.7	2.3	64.2	130.84	1431G	B	B	B	A	A	A	A	A	A	A	A	A	A	A	A	A
2018_WW	2018	424	WW	1735-E	4	58	56	9.3	0.35	64.9	21.7	10.4	48.1	5	2.1	57.2	181.82	58	56	9.3	0.35	64.9	21.7	10.4	48.1	5	2.1	57.2	181.82	1735E	A	A	A	A	A	A	A	A	A	A	B	B	B	B	B	B
2018_WW	2018	426	WW	1145-C	4	69.8	60	11.3	0.25	65.4	19.1	8.2	43.1	4	2.1	61.5	133.33	69.8	60	11.3	0.25	65.4	19.1	8.2	43.1	4	2.1	61.5	133.33	1145C	B	B	B	B	B	B	B	B	A	A	A	A	A	A	A	A
2018_WW	2018	427	WW	1353-C	4	61.3	58	10.3	0.27	62.4	13.8	6.2	45.1	3.2	1.9	59.5	104.2	61.3	58	10.3	0.27	62.4	13.8	6.2	45.1	3.2	1.9	59.5	104.2	1353C	B	B	B	B	B	B	B	B	B	B	B	B	B	A	A	A
2018_WW	2018	428	WW	1174-B	4	60	64	12.7	0.33	61.2	19.4	9.5	49	4.3	2.2	57.6	164.93	60	64	12.7	0.33	61.2	19.4	9.5	49	4.3	2.2	57.6	164.93	1174B	A	A	A	B	B	B	B	B	B	B	B	B	B	B	B	B
2018_WW	2018	429	WW	1336-E	4	67	52	8.3	0.28	64.1	26.2	11	42.1	6	1.8	57.3	191.97	67	52	8.3	0.28	64.1	26.2	11	42.1	6	1.8	57.3	191.97	1336E	B	B	B	B	B	B	B	B	B	B	A	A	A	A	A	A
2018_WW	2018	430	WW	Uzan	4	59.2	52	7	0.36	63.9	22.1	11.2	50.6	4.7	2.4	58	193.1	59.2	52	7	0.36	63.9	22.1	11.2	50.6	4.7	2.4	58	193.1	Uzan	A	A	A	A	A	A	A	A	A	A	A	A	A	A	A	A
2018_WW	2018	431	WW	1663-G	4	60.8	59	10.7	0.3	63	19.2	9.6	49.8	4	2.4	57.9	165.8	60.8	59	10.7	0.3	63	19.2	9.6	49.8	4	2.4	57.9	165.8	1663G	A	B	B	B	B	B	B	B	B	B	B	B	B	B	B	B
2018_WW	2018	432	WW	1767-E	4	60.7	57	9.3	0.32	62	22.3	10.5	47.2	4	2.6	56.3	186.5	60.7	57	9.3	0.32	62	22.3	10.5	47.2	4	2.6	56.3	186.5	1767E	A	A	A	B	B	B	B	B	B	B	B	B	B	B	B	B
2018_WW	2018	433	WW	1403-D	4	61.3	57	10.7	0.28	63.7	14	6.7	47.8	3.7	1.8	57.5	116.52	61.3	57	10.7	0.28	63.7	14	6.7	47.8	3.7	1.8	57.5	116.52	1403D	B	B	B	B	B	B	B	B	B	B	B	B	B	A	A	A
2018_WW	2018	434	WW	1557-G	4	55	57	10	0.26	60.4	9.1	4.3	47.7	3.3	1.3	55.7	77.2	55	57	10	0.26	60.4	9.1	4.3	47.7	3.3	1.3	55.7	77.2	1557G	B	B	B	B	B	B	B	B	B	B	B	B	B	B	B	A
2018_WW	2018	435	WW	Uzan	4	53.5	69	13.3	0.33	58.1	8.3	4	48.2	2.2	1.8	53.4	74.91	53.5	69	13.3	0.33	58.1	8.3	4	48.2	2.2	1.8	53.4	74.91	Uzan	A	A	A	A	A	A	A	A	A	A	A	A	A	A	A	A
2018_WW	2018	436	WW	1695-C	4	57.8	58	12.3	0.3	62.3	8	4.3	53.3	2	2.1	61.1	70.38	57.8	58	12.3	0.3	62.3	8	4.3	53.3	2	2.1	61.1	70.38	1695C	B	B	A	A	A	A	A	A	A	A	A	A	A	A	A	A
2018_WW	2018	438	WW	1431-G	4	64.3	56	11.3	0.27	66	11.1	5.7	51.1	2.4	2.4	62.8	90.76	64.3	56	11.3	0.27	66	11.1	5.7	51.1	2.4	2.4	62.8	90.76	1431G	B	B	B	A	A	A	A	A	A	A	A	A	A	A	A	A
2018_WW	2018	439	WW	1121-B	4	58.2	65	13	0.33	56.9	13.6	6.9	51	3.2	2.2	53.6	128.73	58.2	65	13	0.33	56.9	13.6	6.9	51	3.2	2.2	53.6	128.73	1121B	A	A	A	A	A	A	A	A	A	A	B	B	B	B	B	B
2018_WW	2018	441	WW	1004-B	4	56.6	62	11.3	0.35	60.8	12.1	6.5	53.5	3.2	2	56.1	115.86	56.6	62	11.3	0.35	60.8	12.1	6.5	53.5	3.2	2	56.1	115.86	1004B	A	A	A	A	A	A	A	A	A	A	A	B	B	B	B	B
2018_WW	2018	442	WW	1539-A	4	54.2	52	8.7	0.33	57.8	7	3.3	47.7	2	1.7	53.4	61.8	54.2	52	8.7	0.33	57.8	7	3.3	47.7	2	1.7	53.4	61.8	1539A	A	A	A	A	A	A	A	A	A	A	A	A	B	B	B	B
2018_WW	2018	443	WW	1761-D	4	55	56	9.3	0.31	60.9	9.5	4.8	50.8	2.6	1.9	57.5	83.48	55	56	9.3	0.31	60.9	9.5	4.8	50.8	2.6	1.9	57.5	83.48	1761D	B	B	B	B	B	A	A	A	A	A	A	A	A	A	A	A
2018_WW	2018	524	WW	1403-D	5	68.7	69	14	0.29	61.5	35.1	15.2	43.3	5.2	2.9	61.5	247.15	68.7	69	14	0.29	61.5	NA	NA	43.3	5.2	2.9	61.5	247.15	1403D	B	B	B	B	B	B	B	B	B	B	B	B	B	A	A	A
2018_WW	2018	525	WW	1145-C	5	67.8	58	11.7	0.3	63	20.9	8.7	41.7	4	2.2	62.1	140.1	67.8	58	11.7	0.3	63	20.9	8.7	41.7	4	2.2	62.1	140.1	1145C	B	B	B	B	B	B	B	B	A	A	A	A	A	A	A	A
2018_WW	2018	526	WW	1431-G	5	61	57	12.3	0.27	58.5	21.8	9.4	43	3.8	2.5	63.6	147.8	61	57	12.3	0.27	58.5	21.8	9.4	43	3.8	2.5	63.6	147.8	1431G	B	B	B	A	A	A	A	A	A	A	A	A	A	A	A	A
2018_WW	2018	528	WW	1695-C	5	56	51	9.7	0.28	63.4	25.6	12.3	48.2	4.6	2.7	60.5	203.31	56	51	9.7	0.28	63.4	25.6	12.3	48.2	4.6	2.7	60.5	203.31	1695C	B	B	A	A	A	A	A	A	A	A	A	A	A	A	A	A
2018_WW	2018	529	WW	Uzan	5	56.3	62	12.3	0.34	59.4	18.7	9.8	52.4	4	2.4	54.9	178.51	56.3	62	12.3	0.34	59.4	18.7	9.8	52.4	4	2.4	54.9	178.51	Uzan	A	A	A	A	A	A	A	A	A	A	A	A	A	A	A	A
2018_WW	2018	530	WW	1767-E	5	60.2	70	13.7	0.31	61.2	18.6	9.4	50.6	3.6	2.6	57.4	163.76	60.2	70	13.7	0.31	61.2	18.6	9.4	50.6	3.6	2.6	57.4	163.76	1767E	A	A	A	B	B	B	B	B	B	B	B	B	B	B	B	B
2018_WW	2018	531	WW	1004-B	5	60.5	57	11	0.3	65.8	16.6	8.6	51.9	3.6	2.4	58.9	146.01	60.5	57	11	0.3	65.8	16.6	8.6	51.9	3.6	2.4	58.9	146.01	1004B	A	A	A	A	A	A	A	A	A	A	A	B	B	B	B	B
2018_WW	2018	532	WW	1539-A	5	60.8	60	11.3	0.31	68	18.4	9.2	50.3	3.8	2.4	59.5	154.62	60.8	60	11.3	0.31	68	18.4	9.2	50.3	3.8	2.4	59.5	154.62	1539A	A	A	A	A	A	A	A	A	A	A	A	A	B	B	B	B
2018_WW	2018	533	WW	1557-G	5	59.3	58	11	0.22	65.6	17.2	7.8	45.5	4	2	59.6	130.87	59.3	58	11	0.22	65.6	17.2	7.8	45.5	4	2	59.6	130.87	1557G	B	B	B	B	B	B	B	B	B	B	B	B	B	B	B	A
2018_WW	2018	535	WW	1735-E	5	58.7	54	9.3	0.34	67.5	16.6	8.6	51.7	4	2.1	57.1	150.61	58.7	54	9.3	0.34	67.5	16.6	8.6	51.7	4	2.1	57.1	150.61	1735E	A	A	A	A	A	A	A	A	A	A	B	B	B	B	B	B
2018_WW	2018	536	WW	1121-B	5	61.3	69	14	0.34	62.3	25.4	11.9	47	4.6	2.6	55.9	212.88	61.3	69	14	0.34	62.3	25.4	11.9	47	4.6	2.6	55.9	212.88	1121B	A	A	A	A	A	A	A	A	A	A	B	B	B	B	B	B
2018_WW	2018	538	WW	1761-D	5	67.5	67	12.7	0.32	64.3	23.9	11.5	48.2	4.8	2.4	61.2	187.91	67.5	67	12.7	0.32	64.3	23.9	11.5	48.2	4.8	2.4	61.2	187.91	1761D	B	B	B	B	B	A	A	A	A	A	A	A	A	A	A	A
2018_WW	2018	539	WW	1174-B	5	60.3	63	13.3	0.29	65.5	21.5	9.9	45.9	4.6	2.1	56.2	176.16	60.3	63	13.3	0.29	65.5	21.5	9.9	45.9	4.6	2.1	56.2	176.16	1174B	A	A	A	B	B	B	B	B	B	B	B	B	B	B	B	B
2018_WW	2018	540	WW	1336-E	5	74	69	14.3	0.31	64	24.1	10.5	43.5	4	2.6	62.5	168	74	69	14.3	0.31	64	24.1	10.5	43.5	4	2.6	62.5	168	1336E	B	B	B	B	B	B	B	B	B	B	A	A	A	A	A	A
2018_WW	2018	541	WW	1353-C	5	65.7	60	11	0.28	67.2	22	9.5	43	4.2	2.3	66.2	143.5	65.7	60	11	0.28	67.2	22	9.5	43	4.2	2.3	66.2	143.5	1353C	B	B	B	B	B	B	B	B	B	B	B	B	B	A	A	A
2018_WW	2018	542	WW	Uzan	5	60	62	11.7	0.32	62.4	18.8	9.4	49.9	3.8	2.5	58.9	159.59	60	62	11.7	0.32	62.4	18.8	9.4	49.9	3.8	2.5	58.9	159.59	Uzan	A	A	A	A	A	A	A	A	A	A	A	A	A	A	A	A
2018_WW	2018	543	WW	1663-G	5	62	61	10.3	0.35	63.3	20.9	10.9	52.3	4.6	2.4	57.8	188.58	62	61	10.3	0.35	63.3	20.9	10.9	52.3	4.6	2.4	57.8	188.58	1663G	A	B	B	B	B	B	B	B	B	B	B	B	B	B	B	B
2019_WL	2019	1927KN226	WL	1004-B	1	49.9	50	14	0.11	54.07	3.34	3.97	71.02	3	1.32	41.83	94.9	49.9	50	14	0.11	54.07	3.34	3.97	NA	3	1.32	41.83	94.9	1004B	A	A	A	A	A	A	A	A	A	A	A	B	B	B	B	B
2019_WL	2019	1927KN227	WL	1004-B	2	53	52	14	0.09	51.52	3.71	4.09	70.15	3	1.36	44.26	92.41	53	52	14	0.09	51.52	3.71	4.09	NA	3	1.36	44.26	92.41	1004B	A	A	A	A	A	A	A	A	A	A	A	B	B	B	B	B
2019_WL	2019	1927KN228	WL	1004-B	3	50.8	55	16	0.11	44.72	4.43	4.52	64.11	4	1.13	38.29	118.05	50.8	55	16	0.11	44.72	4.43	4.52	NA	4	1.13	38.29	118.05	1004B	A	A	A	A	A	A	A	A	A	A	A	B	B	B	B	B
2019_WL	2019	1927KN229	WL	1004-B	4	47	55	15	0.08	52.22	3.75	4.79	75.91	3	1.6	44.77	106.99	47	55	15	0.08	52.22	3.75	4.79	NA	3	1.6	44.77	106.99	1004B	A	A	A	A	A	A	A	A	A	A	A	B	B	B	B	B
2019_WL	2019	1927KN230	WL	1004-B	5	46.2	52	14	0.1	52.67	3.5	4.16	71.11	3	1.39	44.48	93.52	46.2	52	14	0.1	52.67	3.5	4.16	NA	3	1.39	44.48	93.52	1004B	A	A	A	A	A	A	A	A	A	A	A	B	B	B	B	B
2019_WL	2019	1927KN236	WL	1121-B	1	49.2	54	15	0.08	43.16	3.29	3.86	74.95	3	1.29	37	104.32	49.2	54	15	0.08	43.16	3.29	3.86	NA	3	1.29	37	104.32	1121B	A	A	A	A	A	A	A	A	A	A	B	B	B	B	B	B
2019_WL	2019	1927KN237	WL	1121-B	2	49.2	54	16	0.08	41.39	3.36	3.79	71.11	3	1.26	38.98	97.22	49.2	54	16	0.08	41.39	3.36	3.79	NA	3	1.26	38.98	97.22	1121B	A	A	A	A	A	A	A	A	A	A	B	B	B	B	B	B
2019_WL	2019	1927KN238	WL	1121-B	3	47.2	60	16	0.08	42	3.91	4.39	70.58	3	1.46	38.17	115.01	47.2	60	16	0.08	42	3.91	4.39	NA	3	1.46	38.17	115.01	1121B	A	A	A	A	A	A	A	A	A	A	B	B	B	B	B	B
2019_WL	2019	1927KN239	WL	1121-B	4	48.7	55	16	0.08	45.14	3.56	4.32	73.47	3	1.44	35.33	122.26	48.7	55	16	0.08	45.14	3.56	4.32	NA	3	1.44	35.33	122.26	1121B	A	A	A	A	A	A	A	A	A	A	B	B	B	B	B	B
2019_WL	2019	1927KN240	WL	1121-B	5	19.2	53	16	0.09	42.86	3.47	3.41	67.52	3	1.14	34.73	98.19	NA	53	16	0.09	42.86	3.47	3.41	NA	3	1.14	34.73	98.19	1121B	A	A	A	A	A	A	A	A	A	A	B	B	B	B	B	B
2019_WL	2019	1927KN246	WL	1145-C	1	49.6	52	15	0.09	45.15	3.2	3.44	70.93	3	1.15	41.49	82.91	49.6	52	15	0.09	45.15	3.2	3.44	NA	3	1.15	41.49	82.91	1145C	B	B	B	B	B	B	B	B	A	A	A	A	A	A	A	A
2019_WL	2019	1927KN247	WL	1145-C	2	51.5	52	15	0.12	40.88	3.66	3.5	64.22	4	0.88	39.07	89.57	51.5	52	15	0.12	40.88	3.66	3.5	NA	4	0.88	39.07	89.57	1145C	B	B	B	B	B	B	B	B	A	A	A	A	A	A	A	A
2019_WL	2019	1927KN248	WL	1145-C	3	53	54	15	0.12	45.59	3.86	4.11	67.71	4	1.03	41.97	97.93	53	54	15	0.12	45.59	3.86	4.11	NA	4	1.03	41.97	97.93	1145C	B	B	B	B	B	B	B	B	A	A	A	A	A	A	A	A
2019_WL	2019	1927KN249	WL	1145-C	4	51	52	13	0.1	49.35	3.15	3.79	74.02	3	1.26	43.46	87.2	51	52	13	0.1	49.35	3.15	3.79	NA	3	1.26	43.46	87.2	1145C	B	B	B	B	B	B	B	B	A	A	A	A	A	A	A	A
2019_WL	2019	1927KN250	WL	1145-C	5	51.3	53	15	0.13	46	4.2	3.76	60.26	4	0.94	42.5	88.47	51.3	53	15	0.13	46	4.2	3.76	NA	4	0.94	42.5	88.47	1145C	B	B	B	B	B	B	B	B	A	A	A	A	A	A	A	A
2019_WL	2019	1927KN256	WL	1174-B	1	46	61	16	0.08	46.11	3.28	4.16	45.7	3	1.39	39.06	106.5	46	61	16	0.08	46.11	3.28	4.16	45.7	3	1.39	39.06	106.5	1174B	A	A	A	B	B	B	B	B	B	B	B	B	B	B	B	B
2019_WL	2019	1927KN257	WL	1174-B	2	44.7	62	16	0.11	42.7	3.94	4.12	41.5	4	1.03	35.77	115.17	44.7	62	16	0.11	42.7	3.94	4.12	41.5	4	1.03	35.77	115.17	1174B	A	A	A	B	B	B	B	B	B	B	B	B	B	B	B	B
2019_WL	2019	1927KN258	WL	1174-B	3	44.2	63	17	0.07	37.8	3.73	3.19	32.93	3	1.06	31.54	101.15	44.2	63	17	0.07	37.8	3.73	3.19	32.93	3	1.06	31.54	101.15	1174B	A	A	A	B	B	B	B	B	B	B	B	B	B	B	B	B
2019_WL	2019	1927KN259	WL	1174-B	4	46	61	17	0.08	48.89	3.7	4.65	46.31	3	1.55	45.87	101.37	46	61	17	0.08	48.89	3.7	4.65	46.31	3	1.55	45.87	101.37	1174B	A	A	A	B	B	B	B	B	B	B	B	B	B	B	B	B
2019_WL	2019	1927KN260	WL	1174-B	5	47	58	16	0.09	40.29	3.24	3.22	38.78	3	1.07	34.91	92.25	47	58	16	0.09	40.29	3.24	3.22	38.78	3	1.07	34.91	92.25	1174B	A	A	A	B	B	B	B	B	B	B	B	B	B	B	B	B
2019_WL	2019	1927KN266	WL	1336-E	1	52.8	56	14	0.1	45.16	3.97	3.59	37.56	3	1.2	39.82	90.16	52.8	56	14	0.1	45.16	3.97	3.59	37.56	3	1.2	39.82	90.16	1336E	B	B	B	B	B	B	B	B	B	B	A	A	A	A	A	A
2019_WL	2019	1927KN267	WL	1336-E	2	55.7	54	14	0.11	53.93	3.91	4.05	42.12	3	1.35	47.04	86.1	55.7	54	14	0.11	53.93	3.91	4.05	42.12	3	1.35	47.04	86.1	1336E	B	B	B	B	B	B	B	B	B	B	A	A	A	A	A	A
2019_WL	2019	1927KN268	WL	1336-E	3	54.2	57	15	0.09	53.44	4.38	4.68	42.55	3	1.56	47.9	97.7	54.2	57	15	0.09	53.44	4.38	4.68	42.55	3	1.56	47.9	97.7	1336E	B	B	B	B	B	B	B	B	B	B	A	A	A	A	A	A
2019_WL	2019	1927KN269	WL	1336-E	4	51.5	54	14	0.1	50.65	3.73	4.2	43.47	3	1.4	43.83	95.82	51.5	54	14	0.1	50.65	3.73	4.2	43.47	3	1.4	43.83	95.82	1336E	B	B	B	B	B	B	B	B	B	B	A	A	A	A	A	A
2019_WL	2019	1927KN270	WL	1336-E	5	53.9	55	15	0.09	51.18	3.9	4.42	43.02	3	1.47	47.02	94.01	53.9	55	15	0.09	51.18	3.9	4.42	43.02	3	1.47	47.02	94.01	1336E	B	B	B	B	B	B	B	B	B	B	A	A	A	A	A	A
2019_WL	2019	1927KN276	WL	1353-C	1	53	57	15	0.09	52.12	4.36	4.94	44.54	3	1.65	48.79	101.25	53	57	15	0.09	52.12	4.36	4.94	44.54	3	1.65	48.79	101.25	1353C	B	B	B	B	B	B	B	B	B	B	B	B	B	A	A	A
2019_WL	2019	1927KN277	WL	1353-C	2	54	59	16	0.12	51.76	5.29	4.91	39.23	4	1.23	50	98.2	54	59	16	0.12	51.76	5.29	4.91	39.23	4	1.23	50	98.2	1353C	B	B	B	B	B	B	B	B	B	B	B	B	B	A	A	A
2019_WL	2019	1927KN278	WL	1353-C	3	50.7	53	13	0.1	54	3.79	3.78	38.1	3	1.26	51.43	73.5	50.7	53	13	0.1	54	3.79	3.78	38.1	3	1.26	51.43	73.5	1353C	B	B	B	B	B	B	B	B	B	B	B	B	B	A	A	A
2019_WL	2019	1927KN279	WL	1353-C	4	49.5	57	15	0.12	47.58	4.31	4.29	40.42	4	1.07	44.59	96.21	49.5	57	15	0.12	47.58	4.31	4.29	40.42	4	1.07	44.59	96.21	1353C	B	B	B	B	B	B	B	B	B	B	B	B	B	A	A	A
2019_WL	2019	1927KN280	WL	1353-C	5	50	55	13	0.1	52.26	3.75	4.27	43.23	3	1.42	48.18	88.62	50	55	13	0.1	52.26	3.75	4.27	43.23	3	1.42	48.18	88.62	1353C	B	B	B	B	B	B	B	B	B	B	B	B	B	A	A	A
2019_WL	2019	1927KN286	WL	1403-D	1	47.7	58	16	0.13	44.52	4.49	4.55	43.19	4	1.14	41.17	110.52	47.7	58	16	0.13	44.52	4.49	4.55	43.19	4	1.14	41.17	110.52	1403D	B	B	B	B	B	B	B	B	B	B	B	B	B	A	A	A
2019_WL	2019	1927KN287	WL	1403-D	2	51.4	54	15	0.14	53.1	4.51	5.4	47.71	4	1.35	48.86	110.52	51.4	54	15	0.14	53.1	4.51	5.4	47.71	4	1.35	48.86	110.52	1403D	B	B	B	B	B	B	B	B	B	B	B	B	B	A	A	A
2019_WL	2019	1927KN288	WL	1403-D	3	49.8	56	15	0.1	45	3.33	3.83	44.52	3	1.28	45.09	84.94	49.8	56	15	0.1	45	3.33	3.83	44.52	3	1.28	45.09	84.94	1403D	B	B	B	B	B	B	B	B	B	B	B	B	B	A	A	A
2019_WL	2019	1927KN289	WL	1403-D	4	52	57	15	0.13	44.06	4.48	4.88	45.36	4	1.22	40.82	119.54	52	57	15	0.13	44.06	4.48	4.88	45.36	4	1.22	40.82	119.54	1403D	B	B	B	B	B	B	B	B	B	B	B	B	B	A	A	A
2019_WL	2019	1927KN290	WL	1403-D	5	50.9	51	14	0.1	49.67	3.26	4	45.64	3	1.33	41.83	95.62	50.9	51	14	0.1	49.67	3.26	4	45.64	3	1.33	41.83	95.62	1403D	B	B	B	B	B	B	B	B	B	B	B	B	B	A	A	A
2019_WL	2019	1927KN296	WL	1431-G	1	55	57	16	0.09	46.86	4.32	4.58	42.67	3	1.53	43.24	105.93	55	57	16	0.09	46.86	4.32	4.58	42.67	3	1.53	43.24	105.93	1431G	B	B	B	A	A	A	A	A	A	A	A	A	A	A	A	A
2019_WL	2019	1927KN297	WL	1431-G	2	49	52	14	0.11	50.71	3.6	3.66	40.58	3	1.22	48.7	75.16	49	52	14	0.11	50.71	3.6	3.66	40.58	3	1.22	48.7	75.16	1431G	B	B	B	A	A	A	A	A	A	A	A	A	A	A	A	A
2019_WL	2019	1927KN298	WL	1431-G	3	40.3	46	12	0.19	61.25	3.35	2.78	37.34	3	0.93	54.55	50.97	40.3	46	NA	NA	61.25	3.35	2.78	37.34	3	0.93	54.55	50.97	1431G	B	B	B	A	A	A	A	A	A	A	A	A	A	A	A	A
2019_WL	2019	1927KN299	WL	1431-G	4	53.5	55	15	0.11	50	4.93	5.35	44.06	4	1.34	48	111.46	53.5	55	15	0.11	50	4.93	5.35	44.06	4	1.34	48	111.46	1431G	B	B	B	A	A	A	A	A	A	A	A	A	A	A	A	A
2019_WL	2019	1927KN300	WL	1431-G	5	50.7	55	14	0.09	54.12	4.07	4.71	43.75	3	1.57	48.64	96.83	50.7	55	14	0.09	54.12	4.07	4.71	43.75	3	1.57	48.64	96.83	1431G	B	B	B	A	A	A	A	A	A	A	A	A	A	A	A	A
2019_WL	2019	1927KN306	WL	1488-A	1	43.1	66	16	0.12	35	4.86	3.94	38.46	4	0.99	32.74	120.35	43.1	66	16	0.12	35	4.86	3.94	38.46	4	0.99	32.74	120.35	1488A	A	B	B	B	B	B	B	B	B	B	B	B	B	B	B	B
2019_WL	2019	1927KN307	WL	1488-A	2	47.1	60	15	0.13	47.42	3.71	5.19	51.88	4	1.3	42.27	122.77	47.1	60	15	0.13	47.42	3.71	5.19	51.88	4	1.3	42.27	122.77	1488A	A	B	B	B	B	B	B	B	B	B	B	B	B	B	B	B
2019_WL	2019	1927KN308	WL	1488-A	3	42.1	63	14	0.13	49	4.21	5.05	47.93	4	1.26	41.15	122.72	42.1	63	14	0.13	49	4.21	5.05	47.93	4	1.26	41.15	122.72	1488A	A	B	B	B	B	B	B	B	B	B	B	B	B	B	B	B
2019_WL	2019	1927KN309	WL	1488-A	4	46.7	62	17	0.1	37.44	4.74	4.65	42.25	4	1.16	34.3	135.56	46.7	62	17	0.1	37.44	4.74	4.65	42.25	4	1.16	34.3	135.56	1488A	A	B	B	B	B	B	B	B	B	B	B	B	B	B	B	B
2019_WL	2019	1927KN310	WL	1488-A	5	42	57	15	0.15	45.56	3.86	4.48	47.65	4	1.12	40.12	111.66	42	57	15	0.15	45.56	3.86	4.48	47.65	4	1.12	40.12	111.66	1488A	A	B	B	B	B	B	B	B	B	B	B	B	B	B	B	B
2019_WL	2019	1927KN316	WL	1539-A	1	44.8	56	16	0.11	40.53	4.3	4.66	43.94	4	1.17	39	119.49	44.8	56	16	0.11	40.53	4.3	4.66	43.94	4	1.17	39	119.49	1539A	A	A	A	A	A	A	A	A	A	A	A	A	B	B	B	B
2019_WL	2019	1927KN317	WL	1539-A	2	47.5	57	17	0.12	40.29	4.98	4.87	42.94	4	1.22	38.04	128.01	47.5	57	17	0.12	40.29	4.98	4.87	42.94	4	1.22	38.04	128.01	1539A	A	A	A	A	A	A	A	A	A	A	A	A	B	B	B	B
2019_WL	2019	1927KN318	WL	1539-A	3	47.8	55	15	0.11	31.43	5.03	4.32	40.45	4	1.08	30.96	139.53	47.8	55	15	0.11	31.43	5.03	4.32	40.45	4	1.08	30.96	139.53	1539A	A	A	A	A	A	A	A	A	A	A	A	A	B	B	B	B
2019_WL	2019	1927KN319	WL	1539-A	4	46	55	16	0.11	41.62	4.07	4.32	42.57	4	1.08	33.9	127.42	46	55	16	0.11	41.62	4.07	4.32	42.57	4	1.08	33.9	127.42	1539A	A	A	A	A	A	A	A	A	A	A	A	A	B	B	B	B
2019_WL	2019	1927KN320	WL	1539-A	5	44.9	58	16	0.11	31.58	5.54	3.33	29.06	4	0.83	32.77	101.62	44.9	58	16	0.11	31.58	5.54	3.33	29.06	4	0.83	32.77	101.62	1539A	A	A	A	A	A	A	A	A	A	A	A	A	B	B	B	B
2019_WL	2019	1927KN326	WL	1557-G	1	51.5	58	16	0.09	42.94	4.14	4.07	40.72	3	1.36	43.5	93.56	51.5	58	16	0.09	42.94	4.14	4.07	40.72	3	1.36	43.5	93.56	1557G	B	B	B	B	B	B	B	B	B	B	B	B	B	B	B	A
2019_WL	2019	1927KN327	WL	1557-G	2	51.8	60	15	0.11	40.57	5.2	4.67	40.47	4	1.17	42.76	109.21	51.8	60	15	0.11	40.57	5.2	4.67	40.47	4	1.17	42.76	109.21	1557G	B	B	B	B	B	B	B	B	B	B	B	B	B	B	B	A
2019_WL	2019	1927KN328	WL	1557-G	3	55.5	62	16	0.11	37.78	5.49	4.78	40.19	4	1.2	37.58	127.19	55.5	62	16	0.11	37.78	5.49	4.78	40.19	4	1.2	37.58	127.19	1557G	B	B	B	B	B	B	B	B	B	B	B	B	B	B	B	A
2019_WL	2019	1927KN329	WL	1557-G	4	50.2	60	16	0.16	42.5	5.41	4.5	38.2	5	0.9	41.87	107.48	50.2	60	16	0.16	42.5	5.41	4.5	38.2	5	0.9	41.87	107.48	1557G	B	B	B	B	B	B	B	B	B	B	B	B	B	B	B	A
2019_WL	2019	1927KN330	WL	1557-G	5	53.7	61	16	0.15	41.76	5.6	4.82	39.44	5	0.96	39.53	121.92	53.7	61	16	0.15	41.76	5.6	4.82	39.44	5	0.96	39.53	121.92	1557G	B	B	B	B	B	B	B	B	B	B	B	B	B	B	B	A
2019_WL	2019	1927KN336	WL	1663-G	1	47.3	62	15	0.11	42.22	4.84	5.06	44.08	4	1.27	36.49	138.65	47.3	62	15	0.11	42.22	4.84	5.06	44.08	4	1.27	36.49	138.65	1663G	A	B	B	B	B	B	B	B	B	B	B	B	B	B	B	B
2019_WL	2019	1927KN337	WL	1663-G	2	48.1	65	17	0.1	39.27	5.21	5.19	42.62	4	1.3	35.8	144.97	48.1	65	17	0.1	39.27	5.21	5.19	42.62	4	1.3	35.8	144.97	1663G	A	B	B	B	B	B	B	B	B	B	B	B	B	B	B	B
2019_WL	2019	1927KN338	WL	1663-G	3	43	62	16	0.11	42.43	3.93	3.72	37.72	4	0.93	41.35	89.97	43	62	16	0.11	42.43	3.93	3.72	37.72	4	0.93	41.35	89.97	1663G	A	B	B	B	B	B	B	B	B	B	B	B	B	B	B	B
2019_WL	2019	1927KN339	WL	1663-G	4	46.5	62	16	0.11	41.62	4.62	4.76	43.05	4	1.19	36.59	130.09	46.5	62	16	0.11	41.62	4.62	4.76	43.05	4	1.19	36.59	130.09	1663G	A	B	B	B	B	B	B	B	B	B	B	B	B	B	B	B
2019_WL	2019	1927KN340	WL	1663-G	5	43.5	60	16	0.14	39.17	4.82	4.43	40.37	5	0.89	34.71	127.62	43.5	60	16	0.14	39.17	4.82	4.43	40.37	5	0.89	34.71	127.62	1663G	A	B	B	B	B	B	B	B	B	B	B	B	B	B	B	B
2019_WL	2019	1927KN346	WL	1688-C	1	42.1	67	17	0.12	32.86	5.25	4.37	38.14	5	0.87	31.81	137.38	42.1	67	17	0.12	32.86	5.25	4.37	38.14	5	0.87	31.81	137.38	1688C	A	B	B	B	B	B	B	B	B	B	B	B	B	B	B	B
2019_WL	2019	1927KN347	WL	1688-C	2	48	65	17	0.14	38.33	5.25	4.51	38.93	5	0.9	32.27	139.77	48	65	17	0.14	38.33	5.25	4.51	38.93	5	0.9	32.27	139.77	1688C	A	B	B	B	B	B	B	B	B	B	B	B	B	B	B	B
2019_WL	2019	1927KN348	WL	1688-C	3	45.3	65	16	0.11	38.42	4.35	4.26	41.24	4	1.07	32.94	129.32	45.3	65	16	0.11	38.42	4.35	4.26	41.24	4	1.07	32.94	129.32	1688C	A	B	B	B	B	B	B	B	B	B	B	B	B	B	B	B
2019_WL	2019	1927KN349	WL	1688-C	4	48.2	64	16	0.1	36.15	4.14	4.36	43.7	4	1.09	31.72	137.45	48.2	64	16	0.1	36.15	4.14	4.36	43.7	4	1.09	31.72	137.45	1688C	A	B	B	B	B	B	B	B	B	B	B	B	B	B	B	B
2019_WL	2019	1927KN350	WL	1688-C	5	45.6	62	16	0.11	35.71	4.43	4.33	42.6	4	1.08	32.77	132.15	45.6	62	16	0.11	35.71	4.43	4.33	42.6	4	1.08	32.77	132.15	1688C	A	B	B	B	B	B	B	B	B	B	B	B	B	B	B	B
2019_WL	2019	1927KN356	WL	1695-C	1	48	56	15	0.13	47.19	4.65	5.04	44.85	4	1.26	41.05	122.79	48	56	15	0.13	47.19	4.65	5.04	44.85	4	1.26	41.05	122.79	1695C	B	B	A	A	A	A	A	A	A	A	A	A	A	A	A	A
2019_WL	2019	1927KN357	WL	1695-C	2	48.7	54	14	0.13	46	3.97	4.21	43.21	4	1.05	38.24	110.08	48.7	54	14	0.13	46	3.97	4.21	43.21	4	1.05	38.24	110.08	1695C	B	B	A	A	A	A	A	A	A	A	A	A	A	A	A	A
2019_WL	2019	1927KN358	WL	1695-C	3	47.5	54	13	0.14	42.76	4.18	4.41	44.71	4	1.1	39.14	112.68	47.5	54	13	0.14	42.76	4.18	4.41	44.71	4	1.1	39.14	112.68	1695C	B	B	A	A	A	A	A	A	A	A	A	A	A	A	A	A
2019_WL	2019	1927KN359	WL	1695-C	4	44.7	57	14	0.13	44.06	4.37	4.59	44.11	4	1.15	35.73	128.46	44.7	57	14	0.13	44.06	4.37	4.59	44.11	4	1.15	35.73	128.46	1695C	B	B	A	A	A	A	A	A	A	A	A	A	A	A	A	A
2019_WL	2019	1927KN360	WL	1695-C	5	49	55	14	0.13	49.67	4.07	4.97	47.67	4	1.24	42.44	117.11	49	55	14	0.13	49.67	4.07	4.97	47.67	4	1.24	42.44	117.11	1695C	B	B	A	A	A	A	A	A	A	A	A	A	A	A	A	A
2019_WL	2019	1927KN366	WL	1735-E	1	48	55	15	0.12	40.61	4.39	4.39	42.72	4	1.1	35.06	125.22	48	55	15	0.12	40.61	4.39	4.39	42.72	4	1.1	35.06	125.22	1735E	A	A	A	A	A	A	A	A	A	A	B	B	B	B	B	B
2019_WL	2019	1927KN367	WL	1735-E	2	70.3	58	14	0.16	46	4.88	3.94	38.32	4	0.99	38.22	103.09	NA	58	14	0.16	46	4.88	3.94	38.32	4	0.99	38.22	103.09	1735E	A	A	A	A	A	A	A	A	A	A	B	B	B	B	B	B
2019_WL	2019	1927KN368	WL	1735-E	3	47.8	58	15	0.13	48.75	4.37	5.3	48.32	4	1.33	42.02	126.12	47.8	58	15	0.13	48.75	4.37	5.3	48.32	4	1.33	42.02	126.12	1735E	A	A	A	A	A	A	A	A	A	A	B	B	B	B	B	B
2019_WL	2019	1927KN369	WL	1735-E	4	45.3	59	15	0.14	35.56	5.32	4.9	42.49	5	0.98	33.21	147.54	45.3	59	15	0.14	35.56	5.32	4.9	42.49	5	0.98	33.21	147.54	1735E	A	A	A	A	A	A	A	A	A	A	B	B	B	B	B	B
2019_WL	2019	1927KN370	WL	1735-E	5	50.5	61	15	0.08	51.94	4.18	4.97	44.73	3	1.66	42.47	117.04	50.5	61	15	0.08	51.94	4.18	4.97	44.73	3	1.66	42.47	117.04	1735E	A	A	A	A	A	A	A	A	A	A	B	B	B	B	B	B
2019_WL	2019	1927KN376	WL	1761-D	1	48.1	64	16	0.11	46	4.8	4.41	38.78	4	1.1	40.58	108.68	48.1	64	16	0.11	46	4.8	4.41	38.78	4	1.1	40.58	108.68	1761D	B	B	B	B	B	A	A	A	A	A	A	A	A	A	A	A
2019_WL	2019	1927KN377	WL	1761-D	2	47.3	60	15	0.11	41.43	4.03	4.39	44.01	4	1.1	37.22	117.96	47.3	60	15	0.11	41.43	4.03	4.39	44.01	4	1.1	37.22	117.96	1761D	B	B	B	B	B	A	A	A	A	A	A	A	A	A	A	A
2019_WL	2019	1927KN378	WL	1761-D	3	NA	NA	NA	NA	NA	NA	NA	NA	NA	NA	NA	NA	NA	NA	NA	NA	NA	NA	NA	NA	NA	NA	NA	NA	1761D	B	B	B	B	B	A	A	A	A	A	A	A	A	A	A	A
2019_WL	2019	1927KN379	WL	1761-D	4	48	56	14	0.13	46.56	4.18	4.84	46.02	4	1.21	42.41	114.14	48	56	14	0.13	46.56	4.18	4.84	46.02	4	1.21	42.41	114.14	1761D	B	B	B	B	B	A	A	A	A	A	A	A	A	A	A	A
2019_WL	2019	1927KN380	WL	1761-D	5	47.2	60	16	0.16	46.25	4.69	4.64	41.74	5	0.93	39.01	118.94	47.2	60	16	0.16	46.25	4.69	4.64	41.74	5	0.93	39.01	118.94	1761D	B	B	B	B	B	A	A	A	A	A	A	A	A	A	A	A
2019_WL	2019	1927KN396	WL	1767-E	1	46.3	64	16	0.14	36.22	5.44	5.06	42.13	5	1.01	35.77	141.46	46.3	64	16	0.14	36.22	5.44	5.06	42.13	5	1.01	35.77	141.46	1767E	A	A	A	B	B	B	B	B	B	B	B	B	B	B	B	B
2019_WL	2019	1927KN397	WL	1767-E	2	43.6	65	16	0.08	41.54	3.96	4.35	43.06	3	1.45	43.33	100.38	43.6	65	16	0.08	41.54	3.96	4.35	43.06	3	1.45	43.33	100.38	1767E	A	A	A	B	B	B	B	B	B	B	B	B	B	B	B	B
2019_WL	2019	1927KN398	WL	1767-E	3	48.4	58	15	0.11	43.71	4.34	4.81	44.75	4	1.2	38.59	124.65	48.4	58	15	0.11	43.71	4.34	4.81	44.75	4	1.2	38.59	124.65	1767E	A	A	A	B	B	B	B	B	B	B	B	B	B	B	B	B
2019_WL	2019	1927KN399	WL	1767-E	4	47.2	59	15	0.09	41.43	3.8	4.07	42.95	3	1.36	39.7	102.53	47.2	59	15	0.09	41.43	3.8	4.07	42.95	3	1.36	39.7	102.53	1767E	A	A	A	B	B	B	B	B	B	B	B	B	B	B	B	B
2019_WL	2019	1927KN400	WL	1767-E	5	46.8	64	15	0.11	32.7	4.47	3.5	35.73	4	0.88	24.62	142.14	46.8	64	15	0.11	32.7	4.47	3.5	35.73	4	0.88	NA	142.14	1767E	A	A	A	B	B	B	B	B	B	B	B	B	B	B	B	B
2019_WL	2019	1927KN491	WL	Uzan	1	52.4	52	14	0.1	48.33	3.07	3.39	41.81	3	1.13	43.11	78.63	52.4	52	14	0.1	48.33	3.07	3.39	41.81	3	1.13	43.11	78.63	Uzan	A	A	A	A	A	A	A	A	A	A	A	A	A	A	A	A
2019_WL	2019	1927KN492	WL	Uzan	2	53	53	14	0.11	52.22	3.64	3.66	40.61	3	1.22	40.91	89.47	53	53	14	0.11	52.22	3.64	3.66	40.61	3	1.22	40.91	89.47	Uzan	A	A	A	A	A	A	A	A	A	A	A	A	A	A	A	A
2019_WL	2019	1927KN493	WL	Uzan	3	51.1	56	15	0.1	50.32	3.72	4.31	44.64	3	1.44	45.83	94.04	51.1	56	15	0.1	50.32	3.72	4.31	44.64	3	1.44	45.83	94.04	Uzan	A	A	A	A	A	A	A	A	A	A	A	A	A	A	A	A
2019_WL	2019	1927KN494	WL	Uzan	4	46.7	51	14	0.11	48.52	3.05	3.38	42.77	3	1.13	46	73.48	46.7	51	14	0.11	48.52	3.05	3.38	42.77	3	1.13	46	73.48	Uzan	A	A	A	A	A	A	A	A	A	A	A	A	A	A	A	A
2019_WL	2019	1927KN495	WL	Uzan	5	51.5	60	16	0.09	53.44	3.86	4.61	45.31	3	1.54	51.79	89.02	51.5	60	16	0.09	53.44	3.86	4.61	45.31	3	1.54	51.79	89.02	Uzan	A	A	A	A	A	A	A	A	A	A	A	A	A	A	A	A
2019_WL	2019	1927KN496	WL	Uzan	6	51.2	56	15	0.09	57.27	4.14	4.92	44.69	3	1.64	52.24	94.18	51.2	56	15	0.09	57.27	4.14	4.92	44.69	3	1.64	52.24	94.18	Uzan	A	A	A	A	A	A	A	A	A	A	A	A	A	A	A	A
2019_WL	2019	1927KN497	WL	Uzan	7	55	52	14	0.12	52.31	3.63	3.46	39.18	3	1.15	46.67	74.14	55	52	14	0.12	52.31	3.63	3.46	39.18	3	1.15	46.67	74.14	Uzan	A	A	A	A	A	A	A	A	A	A	A	A	A	A	A	A
2019_WL	2019	1927KN498	WL	Uzan	8	53.7	60	16	0.1	48.39	4	4.27	43.01	3	1.42	44.68	95.57	53.7	60	16	0.1	48.39	4	4.27	43.01	3	1.42	44.68	95.57	Uzan	A	A	A	A	A	A	A	A	A	A	A	A	A	A	A	A
2019_WL	2019	1927KN499	WL	Uzan	9	52.7	54	14	0.06	56.97	3.51	3.64	36.14	2	1.82	53.33	68.25	52.7	54	14	0.06	56.97	3.51	3.64	36.14	2	1.82	53.33	68.25	Uzan	A	A	A	A	A	A	A	A	A	A	A	A	A	A	A	A
2019_WL	2019	1927KN500	WL	Uzan	10	53.7	60	16	0.09	46.25	3.71	3.72	40.07	3	1.24	43.92	84.7	53.7	60	16	0.09	46.25	3.71	3.72	40.07	3	1.24	43.92	84.7	Uzan	A	A	A	A	A	A	A	A	A	A	A	A	A	A	A	A
2019_WW	2019	1927KN221	WW	1004-B	1	56.3	51	14	0.21	55.86	6.62	7.73	62.29	6	1.29	49.67	155.61	56.3	51	14	0.21	55.86	6.62	7.73	62.29	6	1.29	49.67	155.61	1004B	A	A	A	A	A	A	A	A	A	A	A	B	B	B	B	B
2019_WW	2019	1927KN222	WW	1004-B	2	53.5	56	16	0.13	57.89	11.6	8.7	48.99	5	1.74	50	174	53.5	56	16	0.13	57.89	11.6	8.7	48.99	5	1.74	50	174	1004B	A	A	A	A	A	A	A	A	A	A	A	B	B	B	B	B
2019_WW	2019	1927KN223	WW	1004-B	3	55.9	56	18	0.12	53.57	5.95	7.69	69.91	5	1.54	50.37	152.67	55.9	56	18	0.12	53.57	5.95	7.69	69.91	5	1.54	50.37	152.67	1004B	A	A	A	A	A	A	A	A	A	A	A	B	B	B	B	B
2019_WW	2019	1927KN224	WW	1004-B	4	54.8	54	16	0.18	55.26	8.13	9.62	62.83	7	1.37	52.22	184.21	54.8	54	16	0.18	55.26	8.13	9.62	62.83	7	1.37	52.22	184.21	1004B	A	A	A	A	A	A	A	A	A	A	A	B	B	B	B	B
2019_WW	2019	1927KN225	WW	1004-B	5	55.5	54	15	0.22	57.19	7.12	7.89	61.79	7	1.13	49.67	158.84	55.5	54	15	0.22	57.19	7.12	7.89	61.79	7	1.13	49.67	158.84	1004B	A	A	A	A	A	A	A	A	A	A	A	B	B	B	B	B
2019_WW	2019	1927KN231	WW	1121-B	1	53.6	56	16	0.1	46.59	5.67	5.84	63	4	1.46	44.66	130.77	53.6	56	16	0.1	46.59	5.67	5.84	63	4	1.46	44.66	130.77	1121B	A	A	A	A	A	A	A	A	A	A	B	B	B	B	B	B
2019_WW	2019	1927KN232	WW	1121-B	2	55.6	54	15	0.17	54.72	7.01	9.43	67.41	6	1.57	45.49	207.31	55.6	54	15	0.17	54.72	7.01	9.43	67.41	6	1.57	45.49	207.31	1121B	A	A	A	A	A	A	A	A	A	A	B	B	B	B	B	B
2019_WW	2019	1927KN233	WW	1121-B	3	58.4	56	17	0.09	56.05	5.68	6.23	69.15	4	1.56	46.02	135.36	58.4	56	17	0.09	56.05	5.68	6.23	69.15	4	1.56	46.02	135.36	1121B	A	A	A	A	A	A	A	A	A	A	B	B	B	B	B	B
2019_WW	2019	1927KN234	WW	1121-B	4	55.7	55	17	0.19	52.43	7.98	8.66	60.35	7	1.24	51.3	168.82	55.7	55	17	0.19	52.43	7.98	8.66	60.35	7	1.24	51.3	168.82	1121B	A	A	A	A	A	A	A	A	A	A	B	B	B	B	B	B
2019_WW	2019	1927KN235	WW	1121-B	5	49.6	59	18	0.12	53.1	6.23	7.3	67.41	5	1.46	53.94	135.35	49.6	59	18	0.12	53.1	6.23	7.3	67.41	5	1.46	53.94	135.35	1121B	A	A	A	A	A	A	A	A	A	A	B	B	B	B	B	B
2019_WW	2019	1927KN241	WW	1145-C	1	58.1	53	14	0.1	54	4.59	5.12	65.81	3	1.71	53.03	96.55	58.1	53	14	0.1	54	4.59	5.12	65.81	3	1.71	53.03	96.55	1145C	B	B	B	B	B	B	B	B	A	A	A	A	A	A	A	A
2019_WW	2019	1927KN242	WW	1145-C	2	59.9	56	16	0.18	54.24	9.18	7.92	53.26	6	1.32	55.73	142.12	59.9	56	16	0.18	54.24	9.18	7.92	53.26	6	1.32	55.73	142.12	1145C	B	B	B	B	B	B	B	B	A	A	A	A	A	A	A	A
2019_WW	2019	1927KN243	WW	1145-C	3	61	55	15	0.16	54.59	7.21	8.83	64.93	6	1.47	50.44	175.04	61	55	15	0.16	54.59	7.21	8.83	64.93	6	1.47	50.44	175.04	1145C	B	B	B	B	B	B	B	B	A	A	A	A	A	A	A	A
2019_WW	2019	1927KN244	WW	1145-C	4	59.2	54	15	0.15	56.06	6.58	7.52	63.09	5	1.5	50.63	148.54	59.2	54	15	0.15	56.06	6.58	7.52	63.09	5	1.5	50.63	148.54	1145C	B	B	B	B	B	B	B	B	A	A	A	A	A	A	A	A
2019_WW	2019	1927KN245	WW	1145-C	5	61.2	56	14	0.16	58.13	7.56	8.12	60.42	5	1.62	52.17	155.65	61.2	56	14	0.16	58.13	7.56	8.12	60.42	5	1.62	52.17	155.65	1145C	B	B	B	B	B	B	B	B	A	A	A	A	A	A	A	A
2019_WW	2019	1927KN251	WW	1174-B	1	53.1	68	18	0.15	51.06	11.53	15.56	64.27	7	2.22	53.93	288.5	53.1	68	18	0.15	51.06	11.53	15.56	64.27	7	2.22	53.93	288.5	1174B	A	A	A	B	B	B	B	B	B	B	B	B	B	B	B	B
2019_WW	2019	1927KN252	WW	1174-B	2	55.6	63	17	0.14	52.73	8.23	11.29	67.24	6	1.88	50.39	224.04	55.6	63	17	0.14	52.73	8.23	11.29	67.24	6	1.88	50.39	224.04	1174B	A	A	A	B	B	B	B	B	B	B	B	B	B	B	B	B
2019_WW	2019	1927KN253	WW	1174-B	3	51.9	64	17	0.17	49.76	8.02	9.98	64.06	7	1.43	47.26	211.16	51.9	64	17	0.17	49.76	8.02	9.98	64.06	7	1.43	47.26	211.16	1174B	A	A	A	B	B	B	B	B	B	B	B	B	B	B	B	B
2019_WW	2019	1927KN254	WW	1174-B	4	NA	NA	NA	NA	NA	NA	NA	NA	NA	NA	NA	NA	NA	NA	NA	NA	NA	NA	NA	NA	NA	NA	NA	NA	1174B	A	A	A	B	B	B	B	B	B	B	B	B	B	B	B	B
2019_WW	2019	1927KN255	WW	1174-B	5	54.7	64	17	0.23	53.33	9.84	12.44	52.46	9	1.38	50.78	244.96	54.7	64	17	0.23	53.33	9.84	12.44	52.46	9	1.38	50.78	244.96	1174B	A	A	A	B	B	B	B	B	B	B	B	B	B	B	B	B
2019_WW	2019	1927KN261	WW	1336-E	1	63.3	50	14	0.19	55.63	7.77	6.43	38.72	6	1.07	51.67	124.45	63.3	50	14	0.19	55.63	7.77	6.43	38.72	6	1.07	51.67	124.45	1336E	B	B	B	B	B	B	B	B	B	B	A	A	A	A	A	A
2019_WW	2019	1927KN262	WW	1336-E	2	60	56	14	0.13	54.52	5.23	4.77	38.89	4	1.19	51.33	92.92	60	56	14	0.13	54.52	5.23	4.77	38.89	4	1.19	51.33	92.92	1336E	B	B	B	B	B	B	B	B	B	B	A	A	A	A	A	A
2019_WW	2019	1927KN263	WW	1336-E	3	62	56	14	0.18	54.41	7.72	7.46	43.32	6	1.24	51	146.27	62	56	14	0.18	54.41	7.72	7.46	43.32	6	1.24	51	146.27	1336E	B	B	B	B	B	B	B	B	B	B	A	A	A	A	A	A
2019_WW	2019	1927KN264	WW	1336-E	4	59	55	15	0.16	55.31	7.01	7.85	48.14	5	1.57	51.97	151.06	59	55	15	0.16	55.31	7.01	7.85	48.14	5	1.57	51.97	151.06	1336E	B	B	B	B	B	B	B	B	B	B	A	A	A	A	A	A
2019_WW	2019	1927KN265	WW	1336-E	5	60.5	56	15	0.12	57.65	7.51	7.48	43.81	4	1.87	55.76	134.15	60.5	56	15	0.12	57.65	7.51	7.48	43.81	4	1.87	55.76	134.15	1336E	B	B	B	B	B	B	B	B	B	B	A	A	A	A	A	A
2019_WW	2019	1927KN271	WW	1353-C	1	56.5	56	15	0.27	55.45	9.47	8.08	40.72	9	0.9	54.35	148.67	56.5	56	15	0.27	55.45	9.47	8.08	40.72	9	0.9	54.35	148.67	1353C	B	B	B	B	B	B	B	B	B	B	B	B	B	A	A	A
2019_WW	2019	1927KN272	WW	1353-C	2	56.4	57	15	0.1	54.25	8.43	8.49	44.35	4	2.12	53.11	159.86	56.4	57	15	0.1	54.25	8.43	8.49	44.35	4	2.12	53.11	159.86	1353C	B	B	B	B	B	B	B	B	B	B	B	B	B	A	A	A
2019_WW	2019	1927KN273	WW	1353-C	3	56.9	56	14	0.14	54.86	8.2	8.34	45.15	5	1.67	53.5	155.89	56.9	56	14	0.14	54.86	8.2	8.34	45.15	5	1.67	53.5	155.89	1353C	B	B	B	B	B	B	B	B	B	B	B	B	B	A	A	A
2019_WW	2019	1927KN274	WW	1353-C	4	52.8	62	16	0.16	50.79	8.37	7.89	42.69	6	1.32	42.88	184.01	52.8	62	16	0.16	50.79	8.37	7.89	42.69	6	1.32	42.88	184.01	1353C	B	B	B	B	B	B	B	B	B	B	B	B	B	A	A	A
2019_WW	2019	1927KN275	WW	1353-C	5	55.6	60	16	0.21	53.08	9.29	8.48	41.95	8	1.06	55.26	153.46	55.6	60	16	0.21	53.08	9.29	8.48	41.95	8	1.06	55.26	153.46	1353C	B	B	B	B	B	B	B	B	B	B	B	B	B	A	A	A
2019_WW	2019	1927KN281	WW	1403-D	1	54.3	54	15	0.26	55.14	8.67	7.85	41.51	9	0.87	51.48	152.49	54.3	54	15	0.26	55.14	8.67	7.85	41.51	9	0.87	51.48	152.49	1403D	B	B	B	B	B	B	B	B	B	B	B	B	B	A	A	A
2019_WW	2019	1927KN282	WW	1403-D	2	58.4	52	14	0.19	52.9	7.15	6.85	43.24	6	1.14	50.58	135.42	58.4	52	14	0.19	52.9	7.15	6.85	43.24	6	1.14	50.58	135.42	1403D	B	B	B	B	B	B	B	B	B	B	B	B	B	A	A	A
2019_WW	2019	1927KN283	WW	1403-D	3	53.8	57	14	0.14	56.29	8.13	9.29	48.67	5	1.86	52.66	176.41	53.8	57	14	0.14	56.29	8.13	9.29	48.67	5	1.86	52.66	176.41	1403D	B	B	B	B	B	B	B	B	B	B	B	B	B	A	A	A
2019_WW	2019	1927KN284	WW	1403-D	4	57.3	58	15	0.17	54.44	8.28	7.66	41.76	6	1.28	52.78	145.14	57.3	58	15	0.17	54.44	8.28	7.66	41.76	6	1.28	52.78	145.14	1403D	B	B	B	B	B	B	B	B	B	B	B	B	B	A	A	A
2019_WW	2019	1927KN285	WW	1403-D	5	58	60	15	0.14	57.22	7.8	9.09	48.75	5	1.82	53.26	170.68	58	60	15	0.14	57.22	7.8	9.09	48.75	5	1.82	53.26	170.68	1403D	B	B	B	B	B	B	B	B	B	B	B	B	B	A	A	A
2019_WW	2019	1927KN291	WW	1431-G	1	58.6	56	16	0.21	56.15	9.37	10.07	46.88	8	1.26	50.19	200.63	58.6	56	16	0.21	56.15	9.37	10.07	46.88	8	1.26	50.19	200.63	1431G	B	B	B	A	A	A	A	A	A	A	A	A	A	A	A	A
2019_WW	2019	1927KN292	WW	1431-G	2	60.9	54	15	0.2	54.29	9.58	10.09	47.07	7	1.44	54.6	184.8	60.9	54	15	0.2	54.29	9.58	10.09	47.07	7	1.44	54.6	184.8	1431G	B	B	B	A	A	A	A	A	A	A	A	A	A	A	A	A
2019_WW	2019	1927KN293	WW	1431-G	3	59.4	55	14	0.19	58.39	8.08	9.52	50	6	1.59	49.74	191.39	59.4	55	14	0.19	58.39	8.08	9.52	50	6	1.59	49.74	191.39	1431G	B	B	B	A	A	A	A	A	A	A	A	A	A	A	A	A
2019_WW	2019	1927KN294	WW	1431-G	4	50.5	51	14	0.19	45.16	6.26	6.69	47.4	6	1.12	45.6	146.7	50.5	51	14	0.19	45.16	6.26	6.69	47.4	6	1.12	45.6	146.7	1431G	B	B	B	A	A	A	A	A	A	A	A	A	A	A	A	A
2019_WW	2019	1927KN295	WW	1431-G	5	51.8	47	11	0.12	53.6	4.71	3.91	36.77	3	1.3	54.68	71.51	51.8	47	NA	0.12	53.6	4.71	3.91	36.77	3	1.3	54.68	71.51	1431G	B	B	B	A	A	A	A	A	A	A	A	A	A	A	A	A
2019_WW	2019	1927KN301	WW	1488-A	1	53.4	59	15	0.19	51.89	6.83	7.85	47.9	7	1.12	48.61	161.5	53.4	59	15	0.19	51.89	6.83	7.85	47.9	7	1.12	48.61	161.5	1488A	A	B	B	B	B	B	B	B	B	B	B	B	B	B	B	B
2019_WW	2019	1927KN302	WW	1488-A	2	57.7	54	15	0.18	57.06	7.56	8.09	46.52	6	1.35	51.68	156.54	57.7	54	15	0.18	57.06	7.56	8.09	46.52	6	1.35	51.68	156.54	1488A	A	B	B	B	B	B	B	B	B	B	B	B	B	B	B	B
2019_WW	2019	1927KN303	WW	1488-A	3	56	69	17	0.17	51.96	9.92	15.11	57.27	8	1.89	51.08	295.79	56	69	17	0.17	51.96	9.92	15.11	57.27	8	1.89	51.08	295.79	1488A	A	B	B	B	B	B	B	B	B	B	B	B	B	B	B	B
2019_WW	2019	1927KN304	WW	1488-A	4	51.2	62	13	0.23	58.33	8.49	12.93	57.9	7	1.85	53.24	242.87	51.2	62	13	0.23	58.33	8.49	12.93	57.9	7	1.85	53.24	242.87	1488A	A	B	B	B	B	B	B	B	B	B	B	B	B	B	B	B
2019_WW	2019	1927KN305	WW	1488-A	5	52.1	54	15	0.2	52	7.79	11.9	57.7	7	1.7	49.9	238.47	52.1	54	15	0.2	52	7.79	11.9	57.7	7	1.7	49.9	238.47	1488A	A	B	B	B	B	B	B	B	B	B	B	B	B	B	B	B
2019_WW	2019	1927KN311	WW	1539-A	1	56.5	67	17	0.18	54	9.67	13.57	55.28	7	1.94	53.32	254.51	56.5	67	17	0.18	54	9.67	13.57	55.28	7	1.94	53.32	254.51	1539A	A	A	A	A	A	A	A	A	A	A	A	A	B	B	B	B
2019_WW	2019	1927KN312	WW	1539-A	2	54	56	15	0.14	44.32	6.17	7.38	49.61	5	1.48	40.71	181.29	54	56	15	0.14	44.32	6.17	7.38	49.61	5	1.48	40.71	181.29	1539A	A	A	A	A	A	A	A	A	A	A	A	A	B	B	B	B
2019_WW	2019	1927KN313	WW	1539-A	3	54.6	57	18	0.16	41.14	7.39	10.69	55.81	7	1.53	45.08	237.15	54.6	57	18	0.16	41.14	7.39	10.69	55.81	7	1.53	45.08	237.15	1539A	A	A	A	A	A	A	A	A	A	A	A	A	B	B	B	B
2019_WW	2019	1927KN314	WW	1539-A	4	56.8	56	17	0.18	50.91	9.39	12.43	53.18	8	1.55	48.99	253.72	56.8	56	17	0.18	50.91	9.39	12.43	53.18	8	1.55	48.99	253.72	1539A	A	A	A	A	A	A	A	A	A	A	A	A	B	B	B	B
2019_WW	2019	1927KN315	WW	1539-A	5	52.9	60	17	0.14	52.38	9.23	11.2	50.42	6	1.87	49.18	227.73	52.9	60	17	0.14	52.38	9.23	11.2	50.42	6	1.87	49.18	227.73	1539A	A	A	A	A	A	A	A	A	A	A	A	A	B	B	B	B
2019_WW	2019	1927KN321	WW	1557-G	1	58.9	65	17	0.24	55.53	12.99	17.87	55.81	9	1.99	56.69	315.22	58.9	65	17	0.24	55.53	NA	17.87	55.81	9	1.99	56.69	315.22	1557G	B	B	B	B	B	B	B	B	B	B	B	B	B	B	B	A
2019_WW	2019	1927KN322	WW	1557-G	2	56.2	71	17	0.17	51.9	11.66	14.6	52.72	7	2.09	53.53	272.72	56.2	71	17	0.17	51.9	11.66	14.6	52.72	7	2.09	53.53	272.72	1557G	B	B	B	B	B	B	B	B	B	B	B	B	B	B	B	A
2019_WW	2019	1927KN323	WW	1557-G	3	50	68	15	0.18	53.68	11.01	12	48.68	7	1.71	57.24	209.64	50	68	15	0.18	53.68	11.01	12	48.68	7	1.71	57.24	209.64	1557G	B	B	B	B	B	B	B	B	B	B	B	B	B	B	B	A
2019_WW	2019	1927KN324	WW	1557-G	4	61.8	71	17	0.16	52.73	10.59	13.1	51.83	7	1.87	57.04	229.68	61.8	71	17	0.16	52.73	10.59	13.1	51.83	7	1.87	57.04	229.68	1557G	B	B	B	B	B	B	B	B	B	B	B	B	B	B	B	A
2019_WW	2019	1927KN325	WW	1557-G	5	60.9	62	15	0.28	53.06	12.44	14.81	51.66	10	1.48	50.99	290.46	60.9	62	15	0.28	53.06	12.44	14.81	51.66	10	1.48	50.99	290.46	1557G	B	B	B	B	B	B	B	B	B	B	B	B	B	B	B	A
2019_WW	2019	1927KN331	WW	1663-G	1	55.7	66	17	0.2	45.45	8.49	13.83	59.6	9	1.54	52.81	261.87	55.7	66	17	0.2	45.45	8.49	13.83	59.6	9	1.54	52.81	261.87	1663G	A	B	B	B	B	B	B	B	B	B	B	B	B	B	B	B
2019_WW	2019	1927KN332	WW	1663-G	2	55.8	63	17	0.17	58.33	8.79	11.92	53.2	7	1.7	51.19	232.86	55.8	63	17	0.17	58.33	8.79	11.92	53.2	7	1.7	51.19	232.86	1663G	A	B	B	B	B	B	B	B	B	B	B	B	B	B	B	B
2019_WW	2019	1927KN333	WW	1663-G	3	54.6	66	18	0.21	46.98	10.82	15.29	56.13	9	1.7	48.97	312.25	54.6	66	18	0.21	46.98	10.82	15.29	56.13	9	1.7	48.97	312.25	1663G	A	B	B	B	B	B	B	B	B	B	B	B	B	B	B	B
2019_WW	2019	1927KN334	WW	1663-G	4	58.1	67	18	0.12	20	7.41	5.23	40.48	4	1.31	35	149.43	58.1	67	18	0.12	NA	7.41	5.23	40.48	4	1.31	NA	149.43	1663G	A	B	B	B	B	B	B	B	B	B	B	B	B	B	B	B
2019_WW	2019	1927KN335	WW	1663-G	5	51.9	65	18	0.16	50.23	8.59	11.06	52.06	7	1.58	49.17	224.95	51.9	65	18	0.16	50.23	8.59	11.06	52.06	7	1.58	49.17	224.95	1663G	A	B	B	B	B	B	B	B	B	B	B	B	B	B	B	B
2019_WW	2019	1927KN341	WW	1688-C	1	52.4	60	15	0.15	55.12	8.2	12.32	56.71	6	2.05	52.12	236.36	52.4	60	15	0.15	55.12	8.2	12.32	56.71	6	2.05	52.12	236.36	1688C	A	B	B	B	B	B	B	B	B	B	B	B	B	B	B	B
2019_WW	2019	1927KN342	WW	1688-C	2	58.4	65	16	0.13	52.34	9.32	13.09	54.46	6	2.18	52.62	248.75	58.4	65	16	0.13	52.34	9.32	13.09	54.46	6	2.18	52.62	248.75	1688C	A	B	B	B	B	B	B	B	B	B	B	B	B	B	B	B
2019_WW	2019	1927KN343	WW	1688-C	3	52.7	68	18	0.14	53.26	9.27	12.97	55.05	6	2.16	57.42	225.88	52.7	68	18	0.14	53.26	9.27	12.97	55.05	6	2.16	57.42	225.88	1688C	A	B	B	B	B	B	B	B	B	B	B	B	B	B	B	B
2019_WW	2019	1927KN344	WW	1688-C	4	47.8	67	18	0.14	56.67	8.83	12.86	55.54	6	2.14	52.93	242.97	47.8	67	18	0.14	56.67	8.83	12.86	55.54	6	2.14	52.93	242.97	1688C	A	B	B	B	B	B	B	B	B	B	B	B	B	B	B	B
2019_WW	2019	1927KN345	WW	1688-C	5	50.5	69	17	0.15	48.72	8.23	12.52	56.71	7	1.79	46.93	266.8	50.5	69	17	0.15	48.72	8.23	12.52	56.71	7	1.79	46.93	266.8	1688C	A	B	B	B	B	B	B	B	B	B	B	B	B	B	B	B
2019_WW	2019	1927KN351	WW	1695-C	1	55.2	61	17	0.17	48.78	8.34	10.7	52.06	7	1.53	50.88	210.31	55.2	61	17	0.17	48.78	8.34	10.7	52.06	7	1.53	50.88	210.31	1695C	B	B	A	A	A	A	A	A	A	A	A	A	A	A	A	A
2019_WW	2019	1927KN352	WW	1695-C	2	55.4	57	16	0.21	49.77	8.9	13.68	57.38	9	1.52	48.08	284.51	55.4	57	16	0.21	49.77	8.9	13.68	57.38	9	1.52	48.08	284.51	1695C	B	B	A	A	A	A	A	A	A	A	A	A	A	A	A	A
2019_WW	2019	1927KN353	WW	1695-C	3	55.1	60	17	0.16	54.09	10.21	15.69	57.69	7	2.24	57.87	271.13	55.1	60	17	0.16	54.09	10.21	15.69	57.69	7	2.24	57.87	271.13	1695C	B	B	A	A	A	A	A	A	A	A	A	A	A	A	A	A
2019_WW	2019	1927KN354	WW	1695-C	4	55.5	55	15	0.24	52.12	7.82	10.79	54.61	8	1.35	51.83	208.19	55.5	55	15	0.24	52.12	7.82	10.79	54.61	8	1.35	51.83	208.19	1695C	B	B	A	A	A	A	A	A	A	A	A	A	A	A	A	A
2019_WW	2019	1927KN355	WW	1695-C	5	54.8	55	15	0.23	50.32	7.27	10.67	56.37	7	1.52	50.89	209.65	54.8	55	15	0.23	50.32	7.27	10.67	56.37	7	1.52	50.89	209.65	1695C	B	B	A	A	A	A	A	A	A	A	A	A	A	A	A	A
2019_WW	2019	1927KN361	WW	1735-E	1	53.5	63	18	0.22	51.22	7.44	11.6	57.4	9	1.29	51.35	225.89	53.5	63	18	0.22	51.22	7.44	11.6	57.4	9	1.29	51.35	225.89	1735E	A	A	A	A	A	A	A	A	A	A	B	B	B	B	B	B
2019_WW	2019	1927KN362	WW	1735-E	2	54	55	15	0.17	46.67	5.71	8.88	56.92	6	1.48	43.37	204.73	54	55	15	0.17	46.67	5.71	8.88	56.92	6	1.48	43.37	204.73	1735E	A	A	A	A	A	A	A	A	A	A	B	B	B	B	B	B
2019_WW	2019	1927KN363	WW	1735-E	3	55.5	56	15	0.19	56.76	8.51	10.93	51.82	7	1.56	55.19	198.05	55.5	56	15	0.19	56.76	8.51	10.93	51.82	7	1.56	55.19	198.05	1735E	A	A	A	A	A	A	A	A	A	A	B	B	B	B	B	B
2019_WW	2019	1927KN364	WW	1735-E	4	54.8	55	13	0.24	51.47	6.7	10.45	57.54	8	1.31	50.88	205.4	54.8	55	13	0.24	51.47	6.7	10.45	57.54	8	1.31	50.88	205.4	1735E	A	A	A	A	A	A	A	A	A	A	B	B	B	B	B	B
2019_WW	2019	1927KN365	WW	1735-E	5	55	57	17	0.13	55.78	6.75	11.45	58.51	6	1.91	55.88	204.92	55	57	17	0.13	55.78	6.75	11.45	58.51	6	1.91	55.88	204.92	1735E	A	A	A	A	A	A	A	A	A	A	B	B	B	B	B	B
2019_WW	2019	1927KN371	WW	1761-D	1	53.5	51	14	0.23	53.55	7.4	9.49	52.2	7	1.36	50.52	187.86	53.5	51	14	0.23	53.55	7.4	9.49	52.2	7	1.36	50.52	187.86	1761D	B	B	B	B	B	A	A	A	A	A	A	A	A	A	A	A
2019_WW	2019	1927KN372	WW	1761-D	2	54	54	15	0.29	50.57	8.36	11.13	53.76	10	1.11	50.59	219.98	54	54	15	0.29	50.57	8.36	11.13	53.76	10	1.11	50.59	219.98	1761D	B	B	B	B	B	A	A	A	A	A	A	A	A	A	A	A
2019_WW	2019	1927KN373	WW	1761-D	3	57.8	59	15	0.19	57.57	8.86	12.73	55.61	7	1.82	58.56	217.37	57.8	59	15	0.19	57.57	8.86	12.73	55.61	7	1.82	58.56	217.37	1761D	B	B	B	B	B	A	A	A	A	A	A	A	A	A	A	A
2019_WW	2019	1927KN374	WW	1761-D	4	57.4	51	14	0.21	54.55	7.91	11.33	55.57	7	1.62	52.94	214	57.4	51	14	0.21	54.55	7.91	11.33	55.57	7	1.62	52.94	214	1761D	B	B	B	B	B	A	A	A	A	A	A	A	A	A	A	A
2019_WW	2019	1927KN375	WW	1761-D	5	56	59	17	0.21	52.31	8.62	10.62	51.07	8	1.33	52	204.23	56	59	17	0.21	52.31	8.62	10.62	51.07	8	1.33	52	204.23	1761D	B	B	B	B	B	A	A	A	A	A	A	A	A	A	A	A
2019_WW	2019	1927KN391	WW	1767-E	1	51.2	65	17	0.12	57.07	7.97	11.03	53.54	5	2.21	54.31	203.08	51.2	65	17	0.12	57.07	7.97	11.03	53.54	5	2.21	54.31	203.08	1767E	A	A	A	B	B	B	B	B	B	B	B	B	B	B	B	B
2019_WW	2019	1927KN392	WW	1767-E	2	53.5	58	15	0.18	62.42	8.2	12.13	56.35	6	2.02	55.64	218.03	53.5	58	15	0.18	62.42	8.2	12.13	56.35	6	2.02	55.64	218.03	1767E	A	A	A	B	B	B	B	B	B	B	B	B	B	B	B	B
2019_WW	2019	1927KN393	WW	1767-E	3	56.4	62	16	0.16	54.05	8.4	10.77	52.23	6	1.8	52.51	205.08	56.4	62	16	0.16	54.05	8.4	10.77	52.23	6	1.8	52.51	205.08	1767E	A	A	A	B	B	B	B	B	B	B	B	B	B	B	B	B
2019_WW	2019	1927KN394	WW	1767-E	4	54.6	60	15	0.25	51.39	8.96	13.64	57.71	9	1.52	48.32	282.29	54.6	60	15	0.25	51.39	8.96	13.64	57.71	9	1.52	48.32	282.29	1767E	A	A	A	B	B	B	B	B	B	B	B	B	B	B	B	B
2019_WW	2019	1927KN395	WW	1767-E	5	57.5	68	19	0.11	54.29	10.75	15.86	55.74	6	2.64	57.75	274.64	57.5	68	19	0.11	54.29	10.75	15.86	55.74	6	NA	57.75	274.64	1767E	A	A	A	B	B	B	B	B	B	B	B	B	B	B	B	B
2019_WW	2019	1927KN481	WW	Uzan	1	53.6	54	15	0.19	52.26	6.5	7	46.62	6	1.17	47.19	148.33	53.6	54	15	0.19	52.26	6.5	7	46.62	6	1.17	47.19	148.33	Uzan	A	A	A	A	A	A	A	A	A	A	A	A	A	A	A	A
2019_WW	2019	1927KN482	WW	Uzan	2	57.7	54	15	0.14	51.67	6.44	7.74	49.08	5	1.55	52.04	148.74	57.7	54	15	0.14	51.67	6.44	7.74	49.08	5	1.55	52.04	148.74	Uzan	A	A	A	A	A	A	A	A	A	A	A	A	A	A	A	A
2019_WW	2019	1927KN483	WW	Uzan	3	56.9	56	15	0.19	30.63	6.77	3.34	27.1	6	0.56	35.22	94.82	56.9	56	15	0.19	NA	6.77	3.34	NA	6	NA	NA	94.82	Uzan	A	A	A	A	A	A	A	A	A	A	A	A	A	A	A	A
2019_WW	2019	1927KN484	WW	Uzan	4	57.4	53	15	0.17	55.14	7.8	9.74	51.25	6	1.62	51.05	190.81	57.4	53	15	0.17	55.14	7.8	9.74	51.25	6	1.62	51.05	190.81	Uzan	A	A	A	A	A	A	A	A	A	A	A	A	A	A	A	A
2019_WW	2019	1927KN485	WW	Uzan	5	58	51	14	0.13	57.1	6.36	7.17	47.37	4	1.79	52.94	135.43	58	51	14	0.13	57.1	6.36	7.17	47.37	4	1.79	52.94	135.43	Uzan	A	A	A	A	A	A	A	A	A	A	A	A	A	A	A	A
2019_WW	2019	1927KN486	WW	Uzan	6	60.4	57	15	0.15	58.24	7.22	7.41	44.51	5	1.48	53.24	139.19	60.4	57	15	0.15	58.24	7.22	7.41	44.51	5	1.48	53.24	139.19	Uzan	A	A	A	A	A	A	A	A	A	A	A	A	A	A	A	A
2019_WW	2019	1927KN487	WW	Uzan	7	57.4	56	15	0.18	51.76	6.94	7.35	45.82	6	1.23	49.04	149.89	57.4	56	15	0.18	51.76	6.94	7.35	45.82	6	1.23	49.04	149.89	Uzan	A	A	A	A	A	A	A	A	A	A	A	A	A	A	A	A
2019_WW	2019	1927KN488	WW	Uzan	8	55.2	53	15	0.17	56.55	5.86	5.2	39.25	5	1.04	55.63	93.48	55.2	53	15	0.17	56.55	5.86	5.2	39.25	5	1.04	55.63	93.48	Uzan	A	A	A	A	A	A	A	A	A	A	A	A	A	A	A	A
2019_WW	2019	1927KN489	WW	Uzan	9	59.4	54	14	0.15	53.24	7.54	6.39	38.98	5	1.28	52.64	121.38	59.4	54	14	0.15	53.24	7.54	6.39	38.98	5	1.28	52.64	121.38	Uzan	A	A	A	A	A	A	A	A	A	A	A	A	A	A	A	A
2019_WW	2019	1927KN490	WW	Uzan	10	56.8	58	15	0.15	56.36	7.2	7.84	46.72	5	1.57	51.55	152.08	56.8	58	15	0.15	56.36	7.2	7.84	46.72	5	1.57	51.55	152.08	Uzan	A	A	A	A	A	A	A	A	A	A	A	A	A	A	A	A
